# Supplementary material for: Rapture facilitates inexpensive and high-throughput parent-based tagging in salmonids
Source: PLoS One. 2020 Nov 11;15(11):e0239221. doi: 10.1371/journal.pone.0239221 (PMC7657533; doi:10.1371/journal.pone.0239221)
Supplement: S1 Table — Identification and order of male and female adult spawning pairs. (XLSX) [file pone.0239221.s001.xlsx]

## Sheet: Sheet1
Order	FemaleID	MaleID
1	S0035	S0397
2	S0016	S0398
3	S0012	S0400
4	S0021	S0401
5	S0053	S0403
6	S0028	S0481
7	S0030	S0404
8	S0084	S0480
9	S0049	S0405
10	S0031	S0406
11	S0025	S0407
12	S0055	S0408
13	S0052	S0409
14	S0015	S0479
15	S0058	S0410
16	S0010	S0411
17	S0048	S0412
18	S0050	S0478
19	S0040	S0477
20	S0108	S0476
21	S0086	S0475
22	S0069	S0474
23	S0059	S0473
24	S0060	S0472
25	S0064	S0413
26	S0017	S0414
27	S0085	S0471
28	S0097	S0470
29	S0104	S0415
30	S0080	S0416
31	S0043	S0417
32	S0067	S0469
33	S0079	S0468
34	S0082	S0467
35	S0045	S0466
36	S0071	S0465
37	S0091	S0464
38	S0062	S0463
39	S0073	S0462
40	S0072	S0461
41	S0090	S0460
42	S0113	S0459
43	S0096	S0418
44	S0112	S0419
45	S0095	S0420
46	S0105	S0458
47	S0109	S0457
48	S0077	S0421
49	S0089	S0456
50	S0115	S0455
51	S0107	S0422
52	S0074	S0423
53	S0118	S0424
54	S0106	S0425
55	S0103	S0426
56	S0078	S0427
57	S0083	S0428
58	S0061	S0429
59	S0111	S0430
60	S0114	S0431
61	S0117	S0432
62	S0087	S0433
63	S0094	S0434
64	S0093	S0435
65	S0068	S0436
66	S0101	S0437
67	S0102	S0438
68	S0116	S1500
69	S0119	S0440
70	S0063	S0441
71	S0088	S0442
72	S0076	S0443
73	S0100	S0444
74	S0065	S0445
75	S0070	S0446
76	S0092	S0447
77	S0066	S0448
78	S0098	S0449
79	S0099	S0450
80	S0110	S0451
81	S0081	S0452
82	S0075	S0453
83	S0004	S0454
84	S0011	S0121
85	S0005	S0122
86	S0002	S0123
87	S0023	S0124
88	S0044	S0125
89	S0020	S0126
90	S0036	S0127
91	S0042	S0128
92	S0056	S0129
93	S0038	S0130
94	S0027	S0131
95	S0057	S0132
96	S0013	S0133
97	S0006	S0134
98	S0014	S0135
99	S0051	S0136
100	S0018	S0137
101	S0009	S0138
102	S0008	S0139
103	S0022	S0140
104	S0007	S0141
105	S0033	S0142
106	S0032	S0143
107	S0039	S0144
108	S0026	S0145
109	S0047	S0146
110	S0041	S0147
111	S0029	S0148
112	S0046	S0149
113	S0019	S0150
114	S0024	S0151
115	S0001	S0152
116	S0037	S0161
117	S0003	S0153
