# Supplementary material for: Rapture facilitates inexpensive and high-throughput parent-based tagging in salmonids
Source: PLoS One. 2020 Nov 11;15(11):e0239221. doi: 10.1371/journal.pone.0239221 (PMC7657533; doi:10.1371/journal.pone.0239221)
Supplement: S2 Table — Observed male and female adult spawning pairs and the eggs collected after the observed spawn. (XLSX) [file pone.0239221.s002.xlsx]

## Sheet: Sheet1
FamilyID	FemaleID	MaleID	OffspringID	OffspringID	OffspringID	OffspringID	OffspringID	OffspringID	OffspringID	OffspringID
F001	S0001	S0152	S0728	S0740	S0824	S0836	S0848	S0860	S0872	S0884
F002	S0002	S0123	S0729	S0741	S0825	S0849	S0861	S0896	S0908	S0837
F003	S0003	S0153	S0730	S0742	S0826	S0838	S0873	S0885	S0897	S0909
F004	S0004	S0454	S0731	S0743	S0850	S0862	S0874	S0886	S0898
F005	S0005	S0122	S0732	S0744	S0827	S0839	S0851	S0863	S0910
F006	S0006	S0134	S0733	S0745	S0828	S0840	S0875	S0887	S0899	S0911
F007	S0007	S0141	S0734	S0746	S0852	S0864	S0876	S0888	S0900	S0912
F008	S0008	S0139	S0735	S0747	S0829	S0841	S0853	S0865	S0877
F009	S0009	S0138	S0736	S0748	S0830	S0842	S0889	S0901	S0913
F010	S0010	S0411	S0737	S0749	S0854	S0866	S0878	S0890	S0902	S0914
F011	S0011	S0121	S0738	S0750	S0831	S0843	S0855	S0867	S0879	S0891
F012	S0012	S0400	S0739	S0751	S0832	S0844	S0856	S0868	S0903	S0915
F013	S0013	S0133	S0752	S0764	S0833	S0845	S0880	S0892	S0904	S0916
F014	S0014	S0135	S0753	S0765	S0857	S0869	S0881	S0893	S0905
F015	S0015	S0479	S0754	S0766	S0834	S0846	S0917
F016	S0016	S0398	S0755	S0767	S0858	S0870	S0882	S0894	S0906	S0918
F017	S0017	S0414	S0756	S0768	S0835	S0847	S0859	S0871	S0883
F018	S0018	S0137	S0757	S0769	S0895	S0907	S0919	S0920	S0932	S0944
F019	S0019	S0150	S0758	S0770	S0921	S0956	S0968	S0980	S0992	S1004
F020	S0020	S0126	S0759	S0771	S0933	S0945	S0957	S0969	S0981	S0993
F021	S0021	S0401	S0760	S0772	S0922	S0934	S0946	S0958	S0970	S1005
F022	S0022	S0140	S0761	S0773	S0923	S0935	S0947	S0982	S0994	S1006
F023	S0023	S0124	S0762	S0774	S0959	S0971	S0983	S0995	S1007
F024	S0024	S0151	S0763	S0775	S0924	S0936	S0948	S0960	S0972
F025	S0025	S0407	S0776	S0788	S0925	S0937	S0949	S0984	S0996	S1008
F026	S0026	S0145	S0777	S0789	S0926	S0961	S0973	S0985	S0997	S1009
F027	S0027	S0131	S0778	S0790	S0938	S0950	S0962	S0974	S0986
F028	S0028	S0481	S0779	S0791	S0927	S0939	S0951	S0963	S0998	S1010
F029	S0029	S0148	S0780	S0792	S0928	S0940	S0975	S0987	S0999	S1011
F030	S0030	S0404	S0781	S0793	S0952	S0964	S0976	S0988	S1000	S1012
F031	S0031	S0406	S0782	S0794	S0929	S0941	S0953	S0965	S0977	S0989
F032	S0032	S0143	S0783	S0795	S0930	S0942	S0954	S0966	S1001	S1013
F033	S0033	S0142	S0784	S0796	S0931	S0943	S0978	S0990	S1002	S1014
F035	S0035	S0397	S0785	S0797	S0955	S0967	S0979	S0991	S1003	S1015
F036	S0036	S0127	S0786	S0798	S1016	S1028	S1040	S1052	S1064	S1076
F037	S0037	S0161	S0787	S0799	S1017	S1029	S1041	S1053	S1088	S1100
F038	S0038	S0130	S0800	S0812	S1018	S1065	S1077	S1089	S1101
F039	S0039	S0144	S0801	S0813	S1030	S1042	S1054	S1066	S1078
F040	S0040	S0477	S0802	S0814	S1019	S1031	S1043	S1055	S1090	S1102
F041	S0041	S0147	S0803	S0815	S1020	S1032	S1067	S1079	S1091	S1103
F042	S0042	S0128	S0804	S0816	S1044	S1056	S1068	S1080	S1092
F043	S0043	S0417	S0805	S0817	S1104
F044	S0044	S0125	S0806	S0818	S1021	S1033	S1045	S1057	S1069	S1081
F045	S0045	S0466	S0807	S0819	S1022	S1034	S1046	S1093	S1105
F046	S0046	S0149	S0808	S0820	S1023	S1058	S1070	S1082	S1094	S1106
F047	S0047	S0146	S0809	S0821	S1035	S1047	S1059	S1071	S1083	S1095
F048	S0048	S0412	S0810	S0822	S1024	S1036	S1048	S1060	S1072	S1107
F049	S0049	S0405	S0811	S0823	S1025	S1037	S1049	S1084	S1096	S1108
F050	S0050	S0478	S1026	S1038	S1061	S1073	S1085	S1097	S1109
F051	S0051	S0136	S1027	S1039	S1050	S1062	S1074	S1086	S1098	S1110
F052	S0052	S0409	S1051	S1063	S1075	S1087	S1099	S1111	S1112	S1124
F053	S0053	S0403	S1113	S1136	S1148	S1160	S1172	S1184	S1196
F054	S0054		S1125	S1137	S1149	S1161	S1173	S1185
F055	S0055	S0408	S1114	S1126	S1138	S1150	S1162	S1174	S1197
F056	S0056	S0129	S1115	S1127	S1139	S1151	S1163	S1175	S1186	S1198
F057	S0057	S0132	S1116	S1128	S1140	S1152	S1187	S1199
F058	S0058	S0410	S1117	S1129	S1141	S1153	S1164	S1176	S1188	S1200
F059	S0059	S0473	S1118	S1130	S1142	S1154	S1165	S1177	S1189	S1201
F060	S0060	S0472	S1119	S1131	S1143	S1166	S1178	S1190	S1202
F061	S0061	S0429	S1120	S1132	S1144	S1155	S1167	S1179	S1191	S1203
F062	S0062	S0463	S1121	S1133	S1156	S1168	S1180	S1192	S1204
F063	S0063	S0441	S1122	S1145	S1157	S1169	S1181	S1193	S1205
F064	S0064	S0413	S1134	S1146	S1158	S1170	S1182	S1194	S1206
F065	S0065	S0445	S1123	S1135	S1147	S1159	S1171	S1183	S1195	S1207
F066	S0066	S0448
F067	S0067	S0469	S1208
F068	S0068	S0436	S1209	S1220	S1232	S1244	S1256	S1268	S1280	S1292
F069	S0069	S0474	S1210	S1221	S1233	S1245	S1257	S1269	S1281	S1293
F070	S0070	S0446	S1211	S1222	S1234	S1246	S1258	S1270	S1282	S1294
F071	S0071	S0465	S1223	S1235	S1247	S1259	S1271	S1283
F072	S0072	S0461	S1212	S1224	S1236	S1248	S1260	S1272	S1284	S1295
F073	S0073	S0462	S1213	S1225	S1237	S1249	S1261	S1273	S1285	S1296
F074	S0074	S0423	S1214	S1226	S1238	S1250	S1262	S1274	S1286	S1297
F075	S0075	S0453	S1215	S1227	S1239	S1251	S1263	S1275	S1287	S1298
F076	S0076	S0443	S1216	S1228	S1240	S1252	S1264	S1276	S1288	S1299
F077	S0077	S0421	S1217	S1229	S1241	S1253	S1265	S1277	S1289	S1300
F078	S0078	S0427	S1218	S1230	S1242	S1254	S1266	S1278	S1290	S1301
F079	S0079	S0468	S1219	S1231	S1243	S1255	S1267	S1279	S1302
F080	S0080	S0416	S1291	S1303	S1304	S1316	S1328	S1340	S1352
F081	S0081	S0452	S1305	S1317	S1329	S1341	S1353	S1364	S1376	S1388
F082	S0082	S0467	S1306	S1318	S1330	S1342	S1354	S1365	S1377	S1389
F083	S0083	S0428	S1307	S1319	S1331	S1343	S1355	S1366	S1378	S1390
F084	S0084	S0480	S1308	S1320	S1332	S1344	S1356	S1367	S1379	S1391
F085	S0085	S0471
F086	S0086	S0475	S1309	S1321	S1368	S1380	S1394
F087	S0087	S0433	S1310	S1322	S1333	S1345	S1357	S1369	S1381	S1393
F088	S0088	S0442	S1311	S1323	S1334	S1346	S1358	S1370	S1382	S1392
F089	S0089	S0456	S1335	S1347	S1359	S1371	S1383	S1395
F090	S0090	S0460	S1312	S1324	S1336	S1348	S1360	S1372
F091	S0091	S0464	S1313	S1325	S1337	S1349	S1384	S1396
F092	S0092	S0447	S1314	S1326	S1361	S1373	S1385	S1397
F093	S0093	S0435	S1315	S1327	S1338	S1350	S1362	S1374	S1386	S1398
F094	S0094	S0434	S1339	S1351	S1363	S1375	S1387	S1399	S1400	S1412
F095	S0095	S0420	S1401	S1424	S1436	S1448	S1460	S1472	S1484
F096	S0096	S0418	S1413	S1425	S1437	S1449	S1461
F097	S0097	S0470	S1402	S1414	S1426	S1473	S1485
F098	S0098	S0449	S1438	S1450	S1462	S1474	S1486
F099	S0099	S0450	S1403	S1415	S1427	S1439	S1451
F100	S0100	S0444	S1404	S1416	S1428	S1463	S1475	S1487
F101	S0101	S0437	S1405	S1417	S1429	S1440	S1452	S1464	S1476	S1488
F102	S0102	S0438
F103	S0103	S0426	S1406	S1418	S1430	S1441	S1453	S1465	S1477	S1489
F104	S0104	S0415	S1407	S1419	S1442	S1454	S1466	S1478	S1490
F105	S0105	S0458	S1431	S1443	S1455	S1467	S1479	S1491
F106	S0106	S0425	S1408	S1420	S1432	S1444	S1456	S1468
F107	S0107	S0422	S1409	S1421	S1433	S1445	S1457	S1480	S1492
F108	S0108	S0476	S1410	S1422	S1434	S1446	S1469	S1481	S1493
F109	S0109	S0457
F110	S0110	S0451	S1411	S1423	S1435	S1458	S1470	S1482	S1494
F111	S0111	S0430	S1447	S1459	S1471	S1483	S1495	S1496
F112	S0112	S0419	S1504	S1512	S1519	S1526	S1533	S1540
F113	S0113	S0459	S1497	S1505	S1513	S1520	S1527	S1534	S1541	S1547
F114	S0114	S0431	S1498	S1506	S1514	S1521	S1528	S1535	S1542	S1548
F115	S0115	S0455	S1499	S1507	S1515	S1522	S1549
F116	S0116	S1500	S1508	S1516	S1523	S1529	S1536	S1543	S1550
F117	S0117	S0432	S1501	S1509	S1517	S1530	S1537	S1544	S1551
F118	S0118	S0424	S1502	S1510	S1518	S1524	S1531	S1538	S1545	S1552
F119	S0119	S0440	S1503	S1511	S1525	S1532	S1539	S1546	S1553
