# Supplementary material for: Rapture facilitates inexpensive and high-throughput parent-based tagging in salmonids
Source: PLoS One. 2020 Nov 11;15(11):e0239221. doi: 10.1371/journal.pone.0239221 (PMC7657533; doi:10.1371/journal.pone.0239221)
Supplement: S3 Table — The number of sequence reads with multiple filtering requirements for each plated and sequenced well. (XLSX) [file pone.0239221.s003.xlsx]

## Sheet: Sheet1
SOMMID_platebarcode_RA_wellbarcode	Total Reads	Properly Paired Reads	Aligned Reads	Filtered Reads
SOMM165_AAGTCC_RA_GGAAACATCGTGCAGG	201056	201056	200641	137068
SOMM165_AAGTCC_RA_GGAACAACCATGCAGG	163015	163015	162657	113149
SOMM165_AAGTCC_RA_GGAACCGAGATGCAGG	212218	212218	211683	146273
SOMM165_AAGTCC_RA_GGAACGAACGTGCAGG	105390	105390	105170	75867
SOMM165_AAGTCC_RA_GGAACGCTTATGCAGG	240627	240627	240135	163794
SOMM165_AAGTCC_RA_GGAACGTGATTGCAGG	77604	77604	77444	56088
SOMM165_AAGTCC_RA_GGAAGACGGATGCAGG	110521	110521	110255	78104
SOMM165_AAGTCC_RA_GGAAGAGATCTGCAGG	48424	48424	48335	34515
SOMM165_AAGTCC_RA_GGAAGGACACTGCAGG	6910	6910	6883	4953
SOMM165_AAGTCC_RA_GGAAGGTACATGCAGG	148031	148031	147676	103810
SOMM165_AAGTCC_RA_GGAATCCGTCTGCAGG	67681	67681	67559	48501
SOMM165_AAGTCC_RA_GGAATGTTGCTGCAGG	53721	53721	53609	38915
SOMM165_AAGTCC_RA_GGACAAGCTATGCAGG	118489	118489	118221	84558
SOMM165_AAGTCC_RA_GGACACAGAATGCAGG	89736	89736	89518	64068
SOMM165_AAGTCC_RA_GGACACGAGATGCAGG	110093	110093	109864	78008
SOMM165_AAGTCC_RA_GGACACTGACTGCAGG	19600	19600	19542	14224
SOMM165_AAGTCC_RA_GGACAGATTCTGCAGG	98525	98525	98284	69935
SOMM165_AAGTCC_RA_GGACAGCAGATGCAGG	189336	189336	188914	131134
SOMM165_AAGTCC_RA_GGACATTGGCTGCAGG	69691	69691	69552	50667
SOMM165_AAGTCC_RA_GGACCACTGTTGCAGG	107656	107656	107464	76939
SOMM165_AAGTCC_RA_GGACCTCCAATGCAGG	70227	70227	70082	50900
SOMM165_AAGTCC_RA_GGACGACAAGTGCAGG	81768	81768	81620	59580
SOMM165_AAGTCC_RA_GGACGCTCGATGCAGG	181340	181340	181024	125629
SOMM165_AAGTCC_RA_GGACGTATCATGCAGG	148351	148351	148031	102902
SOMM165_AAGTCC_RA_GGACTATGCATGCAGG	60577	60577	60454	44256
SOMM165_AAGTCC_RA_GGAGAGTCAATGCAGG	61080	61080	60926	44397
SOMM165_AAGTCC_RA_GGAGATCGCATGCAGG	203512	203512	203118	139581
SOMM165_AAGTCC_RA_GGAGATGTACTGCAGG	8320	8320	8288	6330
SOMM165_AAGTCC_RA_GGAGCACCTCTGCAGG	73911	73911	73742	52663
SOMM165_AAGTCC_RA_GGAGCAGGAATGCAGG	124548	124548	124305	88264
SOMM165_AAGTCC_RA_GGAGCCATGCTGCAGG	37255	37255	37149	26798
SOMM165_AAGTCC_RA_GGAGGCTAACTGCAGG	10868	10868	10840	7979
SOMM165_AAGTCC_RA_GGAGTACAAGTGCAGG	170262	170262	169948	117115
SOMM165_AAGTCC_RA_GGAGTCAAGCTGCAGG	71754	71754	71598	50890
SOMM165_AAGTCC_RA_GGAGTCACTATGCAGG	104020	104020	103781	73766
SOMM165_AAGTCC_RA_GGAGTGGTCATGCAGG	120769	120769	120522	85307
SOMM165_AAGTCC_RA_GGATAGCGACTGCAGG	13369	13369	13333	9958
SOMM165_AAGTCC_RA_GGATCCTGTATGCAGG	123538	123538	123296	87156
SOMM165_AAGTCC_RA_GGATGCCTAATGCAGG	70389	70389	70222	50682
SOMM165_AAGTCC_RA_GGATTGAGGATGCAGG	133055	133055	132801	94683
SOMM165_AAGTCC_RA_GGATTGGCTCTGCAGG	45385	45385	45283	33323
SOMM165_AAGTCC_RA_GGCAACCACATGCAGG	172315	172315	171918	119650
SOMM165_AAGTCC_RA_GGCAAGACTATGCAGG	109274	109274	109071	77841
SOMM165_AAGTCC_RA_GGCAAGGAGCTGCAGG	43583	43583	43478	31884
SOMM165_AAGTCC_RA_GGCAATGGAATGCAGG	126172	126172	125864	89137
SOMM165_AAGTCC_RA_GGCACCTTACTGCAGG	5032	5032	5022	3646
SOMM165_AAGTCC_RA_GGCACTTCGATGCAGG	133782	133782	133507	94894
SOMM165_AAGTCC_RA_GGCAGATCTGTGCAGG	150164	150164	149889	105479
SOMM165_AAGTCC_RA_GGCAGCGTTATGCAGG	109870	109870	109652	78559
SOMM165_AAGTCC_RA_GGCATACCAATGCAGG	61809	61809	61671	45334
SOMM165_AAGTCC_RA_GGCATCAAGTTGCAGG	171851	171851	171530	119064
SOMM165_AAGTCC_RA_GGCCAGTTCATGCAGG	105122	105122	104923	75175
SOMM165_AAGTCC_RA_GGCCATCCTCTGCAGG	78342	78342	78163	56388
SOMM165_AAGTCC_RA_GGCCGAAGTATGCAGG	299529	299529	298947	200401
SOMM165_AAGTCC_RA_GGCCGACAACTGCAGG	40474	40474	40390	28905
SOMM165_AAGTCC_RA_GGCCGTGAGATGCAGG	176981	176981	176652	123243
SOMM165_AAGTCC_RA_GGCCTCCTGATGCAGG	106809	106809	106598	75626
SOMM165_AAGTCC_RA_GGCCTCTATCTGCAGG	19145	19145	19085	13727
SOMM165_AAGTCC_RA_GGCGAACTTATGCAGG	144859	144859	144510	101103
SOMM165_AAGTCC_RA_GGCGACACACTGCAGG	19424	19424	19368	13990
SOMM165_AAGTCC_RA_GGCGACTGGATGCAGG	189449	189449	189090	129639
SOMM165_AAGTCC_RA_GGCGCATACATGCAGG	130780	130780	130501	91714
SOMM165_AAGTCC_RA_GGCGCTGATCTGCAGG	70210	70210	70082	50224
SOMM165_AAGTCC_RA_GGCGGATTGCTGCAGG	43609	43609	43497	31943
SOMM165_AAGTCC_RA_GGCTAAGGTCTGCAGG	113041	113041	112777	80379
SOMM165_AAGTCC_RA_GGCTCAATGATGCAGG	93374	93374	93185	67143
SOMM165_AAGTCC_RA_GGCTGAGCCATGCAGG	100369	100369	100142	71458
SOMM165_AAGTCC_RA_GGCTGGCATATGCAGG	127216	127216	126966	89722
SOMM165_AAGTCC_RA_GGGAACAGGCTGCAGG	67590	67590	67459	48865
SOMM165_AAGTCC_RA_GGGAATCTGATGCAGG	159993	159993	159690	111011
SOMM165_AAGTCC_RA_GGGACAGTGCTGCAGG	22258	22258	22199	16416
SOMM165_AAGTCC_RA_GGGACTAGTATGCAGG	115172	115172	114927	82064
SOMM165_AAGTCC_RA_GGGAGCTGAATGCAGG	85356	85356	85148	61083
SOMM165_AAGTCC_RA_GGGAGTTAGCTGCAGG	26284	26284	26224	19248
SOMM165_AAGTCC_RA_GGGATAGACATGCAGG	211124	211124	210728	144153
SOMM165_AAGTCC_RA_GGGATGAATCTGCAGG	51281	51281	51185	36752
SOMM165_AAGTCC_RA_GGGCCAAGACTGCAGG	36068	36068	35988	26283
SOMM165_AAGTCC_RA_GGGCCACATATGCAGG	127455	127455	127225	89978
SOMM165_AAGTCC_RA_GGGCGAGTAATGCAGG	173138	173138	172814	120664
SOMM165_AAGTCC_RA_GGGCTAACGATGCAGG	55913	55913	55778	40850
SOMM165_AAGTCC_RA_GGGCTCGGTATGCAGG	113101	113101	112906	79995
SOMM165_AAGTCC_RA_GGGGAGAACATGCAGG	84122	84122	83952	59900
SOMM165_AAGTCC_RA_GGGGTGCGAATGCAGG	83679	83679	83496	60127
SOMM165_AAGTCC_RA_GGGTACGCAATGCAGG	47731	47731	47628	35445
SOMM165_AAGTCC_RA_GGGTCGTAGATGCAGG	65981	65981	65864	47885
SOMM165_AAGTCC_RA_GGGTCTGTCATGCAGG	85147	85147	84993	61599
SOMM165_AAGTCC_RA_GGGTGTTCTATGCAGG	75993	75993	75828	55189
SOMM165_AAGTCC_RA_GGTAGGATGATGCAGG	80977	80977	80803	58920
SOMM165_AAGTCC_RA_GGTATCAGCATGCAGG	73659	73659	73510	53033
SOMM165_AAGTCC_RA_GGTCCGTCTATGCAGG	117104	117104	116843	83953
SOMM165_AAGTCC_RA_GGTCTTCACATGCAGG	142672	142672	142413	100095
SOMM165_AAGTCC_RA_GGTGAAGAGATGCAGG	62537	62537	62414	45669
SOMM165_AAGTCC_RA_GGTGGAACAATGCAGG	58399	58399	58285	42614
SOMM165_AAGTCC_RA_GGTGGCTTCATGCAGG	75604	75604	75449	54784
SOMM165_AAGTCC_RA_GGTGGTGGTATGCAGG	26859	26859	26786	20288
SOMM165_AAGTCC_RA_GGTTCACGCATGCAGG	242046	242046	241549	163318
SOMM165_ACGATC_RA_GGAAACATCGTGCAGG	561804	561804	560399	341027
SOMM165_ACGATC_RA_GGAACAACCATGCAGG	534445	534445	533036	329031
SOMM165_ACGATC_RA_GGAACCGAGATGCAGG	56350	56350	56087	40764
SOMM165_ACGATC_RA_GGAACGAACGTGCAGG	310673	310673	309931	203705
SOMM165_ACGATC_RA_GGAACGCTTATGCAGG	371599	371599	370585	236968
SOMM165_ACGATC_RA_GGAACGTGATTGCAGG	254160	254160	253479	168007
SOMM165_ACGATC_RA_GGAAGACGGATGCAGG	1975	1975	1856	1443
SOMM165_ACGATC_RA_GGAAGAGATCTGCAGG	1150	1150	1092	843
SOMM165_ACGATC_RA_GGAAGGACACTGCAGG	64	64	55	0
SOMM165_ACGATC_RA_GGAAGGTACATGCAGG	2537	2537	2441	1946
SOMM165_ACGATC_RA_GGAATCCGTCTGCAGG	170708	170708	170364	111566
SOMM165_ACGATC_RA_GGAATGTTGCTGCAGG	1652	1652	1614	1222
SOMM165_ACGATC_RA_GGACAAGCTATGCAGG	504391	504391	503176	317672
SOMM165_ACGATC_RA_GGACACAGAATGCAGG	289330	289330	288516	188066
SOMM165_ACGATC_RA_GGACACGAGATGCAGG	3842	3842	3818	2909
SOMM165_ACGATC_RA_GGACACTGACTGCAGG	26711	26711	26615	18119
SOMM165_ACGATC_RA_GGACAGATTCTGCAGG	308088	308088	307258	197211
SOMM165_ACGATC_RA_GGACAGCAGATGCAGG	687	687	596	491
SOMM165_ACGATC_RA_GGACATTGGCTGCAGG	133719	133719	133323	90274
SOMM165_ACGATC_RA_GGACCACTGTTGCAGG	317659	317659	316930	206360
SOMM165_ACGATC_RA_GGACCTCCAATGCAGG	5236	5236	5195	3909
SOMM165_ACGATC_RA_GGACGACAAGTGCAGG	836	836	800	635
SOMM165_ACGATC_RA_GGACGCTCGATGCAGG	1826	1826	1785	1465
SOMM165_ACGATC_RA_GGACGTATCATGCAGG	153211	153211	152802	104991
SOMM165_ACGATC_RA_GGACTATGCATGCAGG	321939	321939	321120	210857
SOMM165_ACGATC_RA_GGAGAGTCAATGCAGG	341076	341076	340267	219187
SOMM165_ACGATC_RA_GGAGATCGCATGCAGG	1100875	1100875	1098393	613665
SOMM165_ACGATC_RA_GGAGATGTACTGCAGG	623	623	608	474
SOMM165_ACGATC_RA_GGAGCACCTCTGCAGG	11820	11820	11765	8484
SOMM165_ACGATC_RA_GGAGCAGGAATGCAGG	808	808	754	662
SOMM165_ACGATC_RA_GGAGCCATGCTGCAGG	523	523	493	362
SOMM165_ACGATC_RA_GGAGGCTAACTGCAGG	292	292	281	212
SOMM165_ACGATC_RA_GGAGTACAAGTGCAGG	271604	271604	270963	178798
SOMM165_ACGATC_RA_GGAGTCAAGCTGCAGG	3479	3479	3449	2559
SOMM165_ACGATC_RA_GGAGTCACTATGCAGG	10230	10230	10073	7543
SOMM165_ACGATC_RA_GGAGTGGTCATGCAGG	77565	77565	77373	55037
SOMM165_ACGATC_RA_GGATAGCGACTGCAGG	1652	1652	1630	1220
SOMM165_ACGATC_RA_GGATCCTGTATGCAGG	2345	2345	2273	1768
SOMM165_ACGATC_RA_GGATGCCTAATGCAGG	305151	305151	304382	197294
SOMM165_ACGATC_RA_GGATTGAGGATGCAGG	18738	18738	18635	13748
SOMM165_ACGATC_RA_GGATTGGCTCTGCAGG	483	483	460	380
SOMM165_ACGATC_RA_GGCAACCACATGCAGG	2470	2470	2355	1897
SOMM165_ACGATC_RA_GGCAAGACTATGCAGG	1872	1872	1797	1353
SOMM165_ACGATC_RA_GGCAAGGAGCTGCAGG	13579	13579	13511	9787
SOMM165_ACGATC_RA_GGCAATGGAATGCAGG	10737	10737	10620	7976
SOMM165_ACGATC_RA_GGCACCTTACTGCAGG	2815	2815	2796	1972
SOMM165_ACGATC_RA_GGCACTTCGATGCAGG	6865	6865	6782	5102
SOMM165_ACGATC_RA_GGCAGATCTGTGCAGG	333505	333505	332584	214657
SOMM165_ACGATC_RA_GGCAGCGTTATGCAGG	1067	1067	1015	775
SOMM165_ACGATC_RA_GGCATACCAATGCAGG	175496	175496	175060	119906
SOMM165_ACGATC_RA_GGCATCAAGTTGCAGG	229107	229107	228554	154036
SOMM165_ACGATC_RA_GGCCAGTTCATGCAGG	456142	456142	455140	284954
SOMM165_ACGATC_RA_GGCCATCCTCTGCAGG	172566	172566	172092	109661
SOMM165_ACGATC_RA_GGCCGAAGTATGCAGG	59784	59784	59593	42676
SOMM165_ACGATC_RA_GGCCGACAACTGCAGG	563	563	529	428
SOMM165_ACGATC_RA_GGCCGTGAGATGCAGG	982	982	922	770
SOMM165_ACGATC_RA_GGCCTCCTGATGCAGG	12562	12562	12459	9353
SOMM165_ACGATC_RA_GGCCTCTATCTGCAGG	2324	2324	2297	1698
SOMM165_ACGATC_RA_GGCGAACTTATGCAGG	4706	4706	4583	3420
SOMM165_ACGATC_RA_GGCGACACACTGCAGG	2350	2350	2336	1697
SOMM165_ACGATC_RA_GGCGACTGGATGCAGG	2138	2138	2013	1558
SOMM165_ACGATC_RA_GGCGCATACATGCAGG	29831	29831	29666	21557
SOMM165_ACGATC_RA_GGCGCTGATCTGCAGG	81115	81115	80904	54428
SOMM165_ACGATC_RA_GGCGGATTGCTGCAGG	106108	106108	105816	71523
SOMM165_ACGATC_RA_GGCTAAGGTCTGCAGG	228971	228971	228270	149244
SOMM165_ACGATC_RA_GGCTCAATGATGCAGG	11117	11117	11042	8131
SOMM165_ACGATC_RA_GGCTGAGCCATGCAGG	22714	22714	22560	16544
SOMM165_ACGATC_RA_GGCTGGCATATGCAGG	3601	3601	3549	2710
SOMM165_ACGATC_RA_GGGAACAGGCTGCAGG	36704	36704	36587	26684
SOMM165_ACGATC_RA_GGGAATCTGATGCAGG	271	271	248	204
SOMM165_ACGATC_RA_GGGACAGTGCTGCAGG	13859	13859	13797	9822
SOMM165_ACGATC_RA_GGGACTAGTATGCAGG	3448	3448	3391	2617
SOMM165_ACGATC_RA_GGGAGCTGAATGCAGG	47449	47449	47289	34447
SOMM165_ACGATC_RA_GGGAGTTAGCTGCAGG	8581	8581	8551	6285
SOMM165_ACGATC_RA_GGGATAGACATGCAGG	155359	155359	154921	105059
SOMM165_ACGATC_RA_GGGATGAATCTGCAGG	5943	5943	5916	4324
SOMM165_ACGATC_RA_GGGCCAAGACTGCAGG	3464	3464	3435	2478
SOMM165_ACGATC_RA_GGGCCACATATGCAGG	1336	1336	1242	1013
SOMM165_ACGATC_RA_GGGCGAGTAATGCAGG	13496	13496	13408	10056
SOMM165_ACGATC_RA_GGGCTAACGATGCAGG	1908	1908	1870	1513
SOMM165_ACGATC_RA_GGGCTCGGTATGCAGG	34728	34728	34622	25024
SOMM165_ACGATC_RA_GGGGAGAACATGCAGG	362	362	326	266
SOMM165_ACGATC_RA_GGGGTGCGAATGCAGG	493	493	451	372
SOMM165_ACGATC_RA_GGGTACGCAATGCAGG	748	748	717	626
SOMM165_ACGATC_RA_GGGTCGTAGATGCAGG	1306	1306	1281	1019
SOMM165_ACGATC_RA_GGGTCTGTCATGCAGG	162	162	144	113
SOMM165_ACGATC_RA_GGGTGTTCTATGCAGG	4618	4618	4587	3501
SOMM165_ACGATC_RA_GGTAGGATGATGCAGG	246618	246618	246000	165238
SOMM165_ACGATC_RA_GGTATCAGCATGCAGG	338720	338720	337879	219157
SOMM165_ACGATC_RA_GGTCCGTCTATGCAGG	9692	9692	9574	7209
SOMM165_ACGATC_RA_GGTCTTCACATGCAGG	11934	11934	11857	8776
SOMM165_ACGATC_RA_GGTGAAGAGATGCAGG	1764	1764	1736	1333
SOMM165_ACGATC_RA_GGTGGAACAATGCAGG	5494	5494	5437	4171
SOMM165_ACGATC_RA_GGTGGCTTCATGCAGG	4581	4581	4511	3414
SOMM165_ACGATC_RA_GGTGGTGGTATGCAGG	896	896	879	685
SOMM165_ACGATC_RA_GGTTCACGCATGCAGG	810	810	764	649
SOMM165_ACTTAC_RA_GGAAACATCGTGCAGG	253478	253478	252826	163172
SOMM165_ACTTAC_RA_GGAACAACCATGCAGG	373433	373433	372638	232786
SOMM165_ACTTAC_RA_GGAACCGAGATGCAGG	148581	148581	148059	100271
SOMM165_ACTTAC_RA_GGAACGAACGTGCAGG	198988	198988	198545	131030
SOMM165_ACTTAC_RA_GGAACGCTTATGCAGG	332491	332491	331691	210890
SOMM165_ACTTAC_RA_GGAACGTGATTGCAGG	198522	198522	198086	130848
SOMM165_ACTTAC_RA_GGAAGACGGATGCAGG	159528	159528	159067	106321
SOMM165_ACTTAC_RA_GGAAGAGATCTGCAGG	139701	139701	139401	92924
SOMM165_ACTTAC_RA_GGAAGGACACTGCAGG	48667	48667	48573	32100
SOMM165_ACTTAC_RA_GGAAGGTACATGCAGG	120455	120455	120102	80290
SOMM165_ACTTAC_RA_GGAATCCGTCTGCAGG	304676	304676	304093	194167
SOMM165_ACTTAC_RA_GGAATGTTGCTGCAGG	239285	239285	238813	155584
SOMM165_ACTTAC_RA_GGACAAGCTATGCAGG	211511	211511	210997	139048
SOMM165_ACTTAC_RA_GGACACAGAATGCAGG	131241	131241	130901	88560
SOMM165_ACTTAC_RA_GGACACGAGATGCAGG	468	468	434	339
SOMM165_ACTTAC_RA_GGACACTGACTGCAGG	176309	176309	175929	114831
SOMM165_ACTTAC_RA_GGACAGATTCTGCAGG	131818	131818	131517	88159
SOMM165_ACTTAC_RA_GGACAGCAGATGCAGG	286120	286120	285440	184062
SOMM165_ACTTAC_RA_GGACATTGGCTGCAGG	166028	166028	165686	110949
SOMM165_ACTTAC_RA_GGACCACTGTTGCAGG	253340	253340	252855	165231
SOMM165_ACTTAC_RA_GGACCTCCAATGCAGG	88731	88731	88527	61942
SOMM165_ACTTAC_RA_GGACGACAAGTGCAGG	125991	125991	125728	86338
SOMM165_ACTTAC_RA_GGACGCTCGATGCAGG	275784	275784	275253	177383
SOMM165_ACTTAC_RA_GGACGTATCATGCAGG	304081	304081	303346	194183
SOMM165_ACTTAC_RA_GGACTATGCATGCAGG	98643	98643	98399	67675
SOMM165_ACTTAC_RA_GGAGAGTCAATGCAGG	73648	73648	73443	51446
SOMM165_ACTTAC_RA_GGAGATCGCATGCAGG	430733	430733	429876	264418
SOMM165_ACTTAC_RA_GGAGATGTACTGCAGG	58759	58759	58643	39388
SOMM165_ACTTAC_RA_GGAGCACCTCTGCAGG	375385	375385	374662	231363
SOMM165_ACTTAC_RA_GGAGCAGGAATGCAGG	110806	110806	110517	75021
SOMM165_ACTTAC_RA_GGAGCCATGCTGCAGG	128509	128509	128261	86318
SOMM165_ACTTAC_RA_GGAGGCTAACTGCAGG	43918	43918	43825	31002
SOMM165_ACTTAC_RA_GGAGTACAAGTGCAGG	137235	137235	136921	92145
SOMM165_ACTTAC_RA_GGAGTCAAGCTGCAGG	239699	239699	239241	155069
SOMM165_ACTTAC_RA_GGAGTCACTATGCAGG	252922	252922	252369	162180
SOMM165_ACTTAC_RA_GGAGTGGTCATGCAGG	101893	101893	101628	69260
SOMM165_ACTTAC_RA_GGATAGCGACTGCAGG	101642	101642	101413	68693
SOMM165_ACTTAC_RA_GGATCCTGTATGCAGG	483	483	439	367
SOMM165_ACTTAC_RA_GGATGCCTAATGCAGG	74682	74682	74485	51226
SOMM165_ACTTAC_RA_GGATTGAGGATGCAGG	302867	302867	302274	194801
SOMM165_ACTTAC_RA_GGATTGGCTCTGCAGG	143893	143893	143599	96675
SOMM165_ACTTAC_RA_GGCAACCACATGCAGG	498	498	377	320
SOMM165_ACTTAC_RA_GGCAAGACTATGCAGG	487	487	420	328
SOMM165_ACTTAC_RA_GGCAAGGAGCTGCAGG	103088	103088	102828	70591
SOMM165_ACTTAC_RA_GGCAATGGAATGCAGG	139899	139899	139550	94846
SOMM165_ACTTAC_RA_GGCACCTTACTGCAGG	39339	39339	39253	27014
SOMM165_ACTTAC_RA_GGCACTTCGATGCAGG	96605	96605	96324	66317
SOMM165_ACTTAC_RA_GGCAGATCTGTGCAGG	260249	260249	259601	169020
SOMM165_ACTTAC_RA_GGCAGCGTTATGCAGG	735	735	665	525
SOMM165_ACTTAC_RA_GGCATACCAATGCAGG	135665	135665	135326	91281
SOMM165_ACTTAC_RA_GGCATCAAGTTGCAGG	250545	250545	250005	164048
SOMM165_ACTTAC_RA_GGCCAGTTCATGCAGG	197026	197026	196650	129592
SOMM165_ACTTAC_RA_GGCCATCCTCTGCAGG	197322	197322	196853	130156
SOMM165_ACTTAC_RA_GGCCGAAGTATGCAGG	366906	366906	366192	231725
SOMM165_ACTTAC_RA_GGCCGACAACTGCAGG	194818	194818	194399	128202
SOMM165_ACTTAC_RA_GGCCGTGAGATGCAGG	152835	152835	152492	102593
SOMM165_ACTTAC_RA_GGCCTCCTGATGCAGG	422	422	364	333
SOMM165_ACTTAC_RA_GGCCTCTATCTGCAGG	185431	185431	185034	119767
SOMM165_ACTTAC_RA_GGCGAACTTATGCAGG	855	855	771	619
SOMM165_ACTTAC_RA_GGCGACACACTGCAGG	160399	160399	160070	102708
SOMM165_ACTTAC_RA_GGCGACTGGATGCAGG	712	712	617	526
SOMM165_ACTTAC_RA_GGCGCATACATGCAGG	529	529	433	376
SOMM165_ACTTAC_RA_GGCGCTGATCTGCAGG	206233	206233	205830	135012
SOMM165_ACTTAC_RA_GGCGGATTGCTGCAGG	228637	228637	228100	149349
SOMM165_ACTTAC_RA_GGCTAAGGTCTGCAGG	236973	236973	236416	154519
SOMM165_ACTTAC_RA_GGCTCAATGATGCAGG	308	308	250	207
SOMM165_ACTTAC_RA_GGCTGAGCCATGCAGG	526	526	435	371
SOMM165_ACTTAC_RA_GGCTGGCATATGCAGG	944	944	886	681
SOMM165_ACTTAC_RA_GGGAACAGGCTGCAGG	226502	226502	225996	147963
SOMM165_ACTTAC_RA_GGGAATCTGATGCAGG	537	537	521	410
SOMM165_ACTTAC_RA_GGGACAGTGCTGCAGG	126236	126236	125949	85046
SOMM165_ACTTAC_RA_GGGACTAGTATGCAGG	171857	171857	171506	113552
SOMM165_ACTTAC_RA_GGGAGCTGAATGCAGG	98986	98986	98726	67792
SOMM165_ACTTAC_RA_GGGAGTTAGCTGCAGG	75891	75891	75743	52207
SOMM165_ACTTAC_RA_GGGATAGACATGCAGG	242958	242958	242482	156409
SOMM165_ACTTAC_RA_GGGATGAATCTGCAGG	91331	91331	91119	61797
SOMM165_ACTTAC_RA_GGGCCAAGACTGCAGG	91418	91418	91234	62521
SOMM165_ACTTAC_RA_GGGCCACATATGCAGG	518	518	449	379
SOMM165_ACTTAC_RA_GGGCGAGTAATGCAGG	626	626	561	470
SOMM165_ACTTAC_RA_GGGCTAACGATGCAGG	298	298	276	222
SOMM165_ACTTAC_RA_GGGCTCGGTATGCAGG	539	539	480	391
SOMM165_ACTTAC_RA_GGGGAGAACATGCAGG	323	323	281	238
SOMM165_ACTTAC_RA_GGGGTGCGAATGCAGG	286	286	250	211
SOMM165_ACTTAC_RA_GGGTACGCAATGCAGG	302	302	266	220
SOMM165_ACTTAC_RA_GGGTCGTAGATGCAGG	216	216	179	168
SOMM165_ACTTAC_RA_GGGTCTGTCATGCAGG	283	283	274	223
SOMM165_ACTTAC_RA_GGGTGTTCTATGCAGG	59730	59730	59550	41467
SOMM165_ACTTAC_RA_GGTAGGATGATGCAGG	53432	53432	53304	38147
SOMM165_ACTTAC_RA_GGTATCAGCATGCAGG	129723	129723	129424	88540
SOMM165_ACTTAC_RA_GGTCCGTCTATGCAGG	200454	200454	200060	134364
SOMM165_ACTTAC_RA_GGTCTTCACATGCAGG	82744	82744	82563	57263
SOMM165_ACTTAC_RA_GGTGAAGAGATGCAGG	191	191	173	145
SOMM165_ACTTAC_RA_GGTGGAACAATGCAGG	351	351	303	252
SOMM165_ACTTAC_RA_GGTGGCTTCATGCAGG	466	466	417	355
SOMM165_ACTTAC_RA_GGTGGTGGTATGCAGG	144	144	128	110
SOMM165_ACTTAC_RA_GGTTCACGCATGCAGG	477	477	409	356
SOMM165_AGAGTC_RA_GGAAACATCGTGCAGG	185101	185101	184571	116018
SOMM165_AGAGTC_RA_GGAACAACCATGCAGG	197079	197079	196539	123336
SOMM165_AGAGTC_RA_GGAACCGAGATGCAGG	145083	145083	144592	91258
SOMM165_AGAGTC_RA_GGAACGAACGTGCAGG	157652	157652	157211	100782
SOMM165_AGAGTC_RA_GGAACGCTTATGCAGG	148145	148145	147707	95062
SOMM165_AGAGTC_RA_GGAACGTGATTGCAGG	100310	100310	100019	65437
SOMM165_AGAGTC_RA_GGAAGACGGATGCAGG	130186	130186	129809	83457
SOMM165_AGAGTC_RA_GGAAGAGATCTGCAGG	23132	23132	23034	14481
SOMM165_AGAGTC_RA_GGAAGGACACTGCAGG	833	833	820	543
SOMM165_AGAGTC_RA_GGAAGGTACATGCAGG	190907	190907	190324	119390
SOMM165_AGAGTC_RA_GGAATCCGTCTGCAGG	224	224	164	153
SOMM165_AGAGTC_RA_GGAATGTTGCTGCAGG	21437	21437	21360	14327
SOMM165_AGAGTC_RA_GGACAAGCTATGCAGG	144474	144474	143986	92358
SOMM165_AGAGTC_RA_GGACACAGAATGCAGG	73154	73154	72873	47141
SOMM165_AGAGTC_RA_GGACACGAGATGCAGG	121469	121469	121153	77985
SOMM165_AGAGTC_RA_GGACACTGACTGCAGG	7701	7701	7655	5176
SOMM165_AGAGTC_RA_GGACAGATTCTGCAGG	100137	100137	99828	64559
SOMM165_AGAGTC_RA_GGACAGCAGATGCAGG	170857	170857	170326	108207
SOMM165_AGAGTC_RA_GGACATTGGCTGCAGG	38797	38797	38670	26205
SOMM165_AGAGTC_RA_GGACCACTGTTGCAGG	147278	147278	146846	94266
SOMM165_AGAGTC_RA_GGACCTCCAATGCAGG	148028	148028	147657	92828
SOMM165_AGAGTC_RA_GGACGACAAGTGCAGG	138999	138999	138619	88052
SOMM165_AGAGTC_RA_GGACGCTCGATGCAGG	142298	142298	141937	91009
SOMM165_AGAGTC_RA_GGACGTATCATGCAGG	156276	156276	155833	99229
SOMM165_AGAGTC_RA_GGACTATGCATGCAGG	150591	150591	150178	96341
SOMM165_AGAGTC_RA_GGAGAGTCAATGCAGG	136961	136961	136551	85574
SOMM165_AGAGTC_RA_GGAGATCGCATGCAGG	130137	130137	129707	82047
SOMM165_AGAGTC_RA_GGAGATGTACTGCAGG	7350	7350	7321	5080
SOMM165_AGAGTC_RA_GGAGCACCTCTGCAGG	33947	33947	33790	20860
SOMM165_AGAGTC_RA_GGAGCAGGAATGCAGG	124802	124802	124438	79284
SOMM165_AGAGTC_RA_GGAGCCATGCTGCAGG	5131	5131	5103	3381
SOMM165_AGAGTC_RA_GGAGGCTAACTGCAGG	5756	5756	5709	3986
SOMM165_AGAGTC_RA_GGAGTACAAGTGCAGG	126701	126701	126374	81544
SOMM165_AGAGTC_RA_GGAGTCAAGCTGCAGG	15679	15679	15602	10184
SOMM165_AGAGTC_RA_GGAGTCACTATGCAGG	230588	230588	229968	138369
SOMM165_AGAGTC_RA_GGAGTGGTCATGCAGG	110493	110493	110178	71787
SOMM165_AGAGTC_RA_GGATAGCGACTGCAGG	9467	9467	9440	6195
SOMM165_AGAGTC_RA_GGATCCTGTATGCAGG	157987	157987	157563	100347
SOMM165_AGAGTC_RA_GGATGCCTAATGCAGG	113512	113512	113178	73456
SOMM165_AGAGTC_RA_GGATTGAGGATGCAGG	120323	120323	119990	78176
SOMM165_AGAGTC_RA_GGATTGGCTCTGCAGG	16792	16792	16707	11219
SOMM165_AGAGTC_RA_GGCAACCACATGCAGG	194769	194769	194219	121934
SOMM165_AGAGTC_RA_GGCAAGACTATGCAGG	239287	239287	238565	147164
SOMM165_AGAGTC_RA_GGCAAGGAGCTGCAGG	15105	15105	15035	10003
SOMM165_AGAGTC_RA_GGCAATGGAATGCAGG	171535	171535	170982	108755
SOMM165_AGAGTC_RA_GGCACCTTACTGCAGG	28	28	18	0
SOMM165_AGAGTC_RA_GGCACTTCGATGCAGG	77346	77346	77080	50300
SOMM165_AGAGTC_RA_GGCAGATCTGTGCAGG	141404	141404	140962	89895
SOMM165_AGAGTC_RA_GGCAGCGTTATGCAGG	218787	218787	218187	136536
SOMM165_AGAGTC_RA_GGCATACCAATGCAGG	129792	129792	129426	82492
SOMM165_AGAGTC_RA_GGCATCAAGTTGCAGG	195060	195060	194516	122144
SOMM165_AGAGTC_RA_GGCCAGTTCATGCAGG	13181	13181	13114	8624
SOMM165_AGAGTC_RA_GGCCATCCTCTGCAGG	38548	38548	38378	24324
SOMM165_AGAGTC_RA_GGCCGAAGTATGCAGG	270008	270008	269267	165597
SOMM165_AGAGTC_RA_GGCCGACAACTGCAGG	17279	17279	17201	11424
SOMM165_AGAGTC_RA_GGCCGTGAGATGCAGG	116141	116141	115844	74930
SOMM165_AGAGTC_RA_GGCCTCCTGATGCAGG	152742	152742	152343	96642
SOMM165_AGAGTC_RA_GGCCTCTATCTGCAGG	9324	9324	9277	6185
SOMM165_AGAGTC_RA_GGCGAACTTATGCAGG	429338	429338	428200	252719
SOMM165_AGAGTC_RA_GGCGACACACTGCAGG	4893	4893	4871	3306
SOMM165_AGAGTC_RA_GGCGACTGGATGCAGG	177898	177898	177365	111933
SOMM165_AGAGTC_RA_GGCGCATACATGCAGG	168202	168202	167686	105420
SOMM165_AGAGTC_RA_GGCGCTGATCTGCAGG	34894	34894	34783	22098
SOMM165_AGAGTC_RA_GGCGGATTGCTGCAGG	22831	22831	22718	14752
SOMM165_AGAGTC_RA_GGCTAAGGTCTGCAGG	62107	62107	61880	40822
SOMM165_AGAGTC_RA_GGCTCAATGATGCAGG	109958	109958	109681	71829
SOMM165_AGAGTC_RA_GGCTGAGCCATGCAGG	190032	190032	189517	119155
SOMM165_AGAGTC_RA_GGCTGGCATATGCAGG	163946	163946	163543	104358
SOMM165_AGAGTC_RA_GGGAACAGGCTGCAGG	70119	70119	69899	45687
SOMM165_AGAGTC_RA_GGGAATCTGATGCAGG	191845	191845	191318	119981
SOMM165_AGAGTC_RA_GGGACAGTGCTGCAGG	15888	15888	15830	10794
SOMM165_AGAGTC_RA_GGGACTAGTATGCAGG	190699	190699	190156	119310
SOMM165_AGAGTC_RA_GGGAGCTGAATGCAGG	108495	108495	108213	69630
SOMM165_AGAGTC_RA_GGGAGTTAGCTGCAGG	14520	14520	14457	9708
SOMM165_AGAGTC_RA_GGGATAGACATGCAGG	262628	262628	261967	160756
SOMM165_AGAGTC_RA_GGGATGAATCTGCAGG	16329	16329	16271	10372
SOMM165_AGAGTC_RA_GGGCCAAGACTGCAGG	73	73	42	0
SOMM165_AGAGTC_RA_GGGCCACATATGCAGG	203663	203663	203108	126911
SOMM165_AGAGTC_RA_GGGCGAGTAATGCAGG	127523	127523	127169	81828
SOMM165_AGAGTC_RA_GGGCTAACGATGCAGG	96788	96788	96515	61766
SOMM165_AGAGTC_RA_GGGCTCGGTATGCAGG	153035	153035	152685	97397
SOMM165_AGAGTC_RA_GGGGAGAACATGCAGG	122127	122127	121826	76734
SOMM165_AGAGTC_RA_GGGGTGCGAATGCAGG	91314	91314	91075	59137
SOMM165_AGAGTC_RA_GGGTACGCAATGCAGG	89264	89264	89020	57601
SOMM165_AGAGTC_RA_GGGTCGTAGATGCAGG	124484	124484	124145	79727
SOMM165_AGAGTC_RA_GGGTCTGTCATGCAGG	148979	148979	148605	94326
SOMM165_AGAGTC_RA_GGGTGTTCTATGCAGG	89867	89867	89615	57885
SOMM165_AGAGTC_RA_GGTAGGATGATGCAGG	189	189	167	145
SOMM165_AGAGTC_RA_GGTATCAGCATGCAGG	138711	138711	138352	88988
SOMM165_AGAGTC_RA_GGTCCGTCTATGCAGG	147918	147918	147509	94783
SOMM165_AGAGTC_RA_GGTCTTCACATGCAGG	149238	149238	148869	93531
SOMM165_AGAGTC_RA_GGTGAAGAGATGCAGG	74734	74734	74492	49685
SOMM165_AGAGTC_RA_GGTGGAACAATGCAGG	115947	115947	115566	74888
SOMM165_AGAGTC_RA_GGTGGCTTCATGCAGG	97209	97209	96922	63273
SOMM165_AGAGTC_RA_GGTGGTGGTATGCAGG	60510	60510	60318	40573
SOMM165_AGAGTC_RA_GGTTCACGCATGCAGG	209032	209032	208435	130965
SOMM165_AGGCAC_RA_GGAAACATCGTGCAGG	285371	285371	284658	171563
SOMM165_AGGCAC_RA_GGAACAACCATGCAGG	189050	189050	188580	116580
SOMM165_AGGCAC_RA_GGAACCGAGATGCAGG	113446	113446	113089	71731
SOMM165_AGGCAC_RA_GGAACGAACGTGCAGG	150347	150347	150021	94574
SOMM165_AGGCAC_RA_GGAACGCTTATGCAGG	385279	385279	384475	226119
SOMM165_AGGCAC_RA_GGAACGTGATTGCAGG	282453	282453	281830	168907
SOMM165_AGGCAC_RA_GGAAGACGGATGCAGG	177456	177456	177026	109997
SOMM165_AGGCAC_RA_GGAAGAGATCTGCAGG	155103	155103	154755	95427
SOMM165_AGGCAC_RA_GGAAGGACACTGCAGG	32998	32998	32907	20786
SOMM165_AGGCAC_RA_GGAAGGTACATGCAGG	178501	178501	178065	109990
SOMM165_AGGCAC_RA_GGAATCCGTCTGCAGG	309	309	263	211
SOMM165_AGGCAC_RA_GGAATGTTGCTGCAGG	167857	167857	167580	104669
SOMM165_AGGCAC_RA_GGACAAGCTATGCAGG	90876	90876	90567	58128
SOMM165_AGGCAC_RA_GGACACAGAATGCAGG	145751	145751	145325	90215
SOMM165_AGGCAC_RA_GGACACGAGATGCAGG	260615	260615	260079	156980
SOMM165_AGGCAC_RA_GGACACTGACTGCAGG	114839	114839	114548	71491
SOMM165_AGGCAC_RA_GGACAGATTCTGCAGG	348641	348641	347941	204635
SOMM165_AGGCAC_RA_GGACAGCAGATGCAGG	91753	91753	91477	58427
SOMM165_AGGCAC_RA_GGACATTGGCTGCAGG	176357	176357	175928	109329
SOMM165_AGGCAC_RA_GGACCACTGTTGCAGG	155112	155112	154721	96318
SOMM165_AGGCAC_RA_GGACCTCCAATGCAGG	167666	167666	167278	103117
SOMM165_AGGCAC_RA_GGACGACAAGTGCAGG	288354	288354	287802	173220
SOMM165_AGGCAC_RA_GGACGCTCGATGCAGG	155595	155595	155253	97017
SOMM165_AGGCAC_RA_GGACGTATCATGCAGG	120764	120764	120432	76024
SOMM165_AGGCAC_RA_GGACTATGCATGCAGG	198172	198172	197751	122711
SOMM165_AGGCAC_RA_GGAGAGTCAATGCAGG	145115	145115	144753	89420
SOMM165_AGGCAC_RA_GGAGATCGCATGCAGG	266217	266217	265636	159809
SOMM165_AGGCAC_RA_GGAGATGTACTGCAGG	19772	19772	19708	12649
SOMM165_AGGCAC_RA_GGAGCACCTCTGCAGG	170140	170140	169693	103751
SOMM165_AGGCAC_RA_GGAGCAGGAATGCAGG	135920	135920	135606	85153
SOMM165_AGGCAC_RA_GGAGCCATGCTGCAGG	88490	88490	88296	56100
SOMM165_AGGCAC_RA_GGAGGCTAACTGCAGG	53040	53040	52906	33948
SOMM165_AGGCAC_RA_GGAGTACAAGTGCAGG	117195	117195	116928	73554
SOMM165_AGGCAC_RA_GGAGTCAAGCTGCAGG	134011	134011	133738	84155
SOMM165_AGGCAC_RA_GGAGTCACTATGCAGG	130963	130963	130604	81717
SOMM165_AGGCAC_RA_GGAGTGGTCATGCAGG	165442	165442	165072	103545
SOMM165_AGGCAC_RA_GGATAGCGACTGCAGG	82350	82350	82182	52261
SOMM165_AGGCAC_RA_GGATCCTGTATGCAGG	174014	174014	173637	108429
SOMM165_AGGCAC_RA_GGATGCCTAATGCAGG	179895	179895	179488	111431
SOMM165_AGGCAC_RA_GGATTGAGGATGCAGG	255204	255204	254679	155068
SOMM165_AGGCAC_RA_GGATTGGCTCTGCAGG	204199	204199	203803	125714
SOMM165_AGGCAC_RA_GGCAACCACATGCAGG	184546	184546	184014	113641
SOMM165_AGGCAC_RA_GGCAAGACTATGCAGG	250214	250214	249595	150870
SOMM165_AGGCAC_RA_GGCAAGGAGCTGCAGG	68997	68997	68824	44537
SOMM165_AGGCAC_RA_GGCAATGGAATGCAGG	169104	169104	168677	104850
SOMM165_AGGCAC_RA_GGCACCTTACTGCAGG	42	42	22	0
SOMM165_AGGCAC_RA_GGCACTTCGATGCAGG	82423	82423	82192	52886
SOMM165_AGGCAC_RA_GGCAGATCTGTGCAGG	232972	232972	232414	142803
SOMM165_AGGCAC_RA_GGCAGCGTTATGCAGG	287490	287490	286872	172942
SOMM165_AGGCAC_RA_GGCATACCAATGCAGG	142691	142691	142336	89512
SOMM165_AGGCAC_RA_GGCATCAAGTTGCAGG	201945	201945	201489	124191
SOMM165_AGGCAC_RA_GGCCAGTTCATGCAGG	146811	146811	146460	90910
SOMM165_AGGCAC_RA_GGCCATCCTCTGCAGG	254376	254376	253802	153810
SOMM165_AGGCAC_RA_GGCCGAAGTATGCAGG	201066	201066	200631	124194
SOMM165_AGGCAC_RA_GGCCGACAACTGCAGG	86011	86011	85806	54210
SOMM165_AGGCAC_RA_GGCCGTGAGATGCAGG	136342	136342	135991	85564
SOMM165_AGGCAC_RA_GGCCTCCTGATGCAGG	184616	184616	184200	113472
SOMM165_AGGCAC_RA_GGCCTCTATCTGCAGG	57974	57974	57812	36915
SOMM165_AGGCAC_RA_GGCGAACTTATGCAGG	260006	260006	259382	155744
SOMM165_AGGCAC_RA_GGCGACACACTGCAGG	60924	60924	60775	38002
SOMM165_AGGCAC_RA_GGCGACTGGATGCAGG	249395	249395	248853	149854
SOMM165_AGGCAC_RA_GGCGCATACATGCAGG	200561	200561	200064	122555
SOMM165_AGGCAC_RA_GGCGCTGATCTGCAGG	104848	104848	104593	66585
SOMM165_AGGCAC_RA_GGCGGATTGCTGCAGG	107385	107385	107100	67288
SOMM165_AGGCAC_RA_GGCTAAGGTCTGCAGG	362537	362537	361750	213708
SOMM165_AGGCAC_RA_GGCTCAATGATGCAGG	73196	73196	72980	47068
SOMM165_AGGCAC_RA_GGCTGAGCCATGCAGG	205366	205366	204887	125741
SOMM165_AGGCAC_RA_GGCTGGCATATGCAGG	305905	305905	305249	182813
SOMM165_AGGCAC_RA_GGGAACAGGCTGCAGG	104468	104468	104236	65629
SOMM165_AGGCAC_RA_GGGAATCTGATGCAGG	153600	153600	153272	95756
SOMM165_AGGCAC_RA_GGGACAGTGCTGCAGG	241512	241512	241038	145108
SOMM165_AGGCAC_RA_GGGACTAGTATGCAGG	216344	216344	215843	131929
SOMM165_AGGCAC_RA_GGGAGCTGAATGCAGG	170778	170778	170362	104758
SOMM165_AGGCAC_RA_GGGAGTTAGCTGCAGG	102939	102939	102721	65101
SOMM165_AGGCAC_RA_GGGATAGACATGCAGG	144606	144606	144239	90027
SOMM165_AGGCAC_RA_GGGATGAATCTGCAGG	126024	126024	125758	78965
SOMM165_AGGCAC_RA_GGGCCAAGACTGCAGG	119	119	109	94
SOMM165_AGGCAC_RA_GGGCCACATATGCAGG	159141	159141	158692	98091
SOMM165_AGGCAC_RA_GGGCGAGTAATGCAGG	193473	193473	193052	118612
SOMM165_AGGCAC_RA_GGGCTAACGATGCAGG	101166	101166	100907	64463
SOMM165_AGGCAC_RA_GGGCTCGGTATGCAGG	98945	98945	98687	62880
SOMM165_AGGCAC_RA_GGGGAGAACATGCAGG	75573	75573	75405	47915
SOMM165_AGGCAC_RA_GGGGTGCGAATGCAGG	141494	141494	141210	87597
SOMM165_AGGCAC_RA_GGGTACGCAATGCAGG	65886	65886	65692	42248
SOMM165_AGGCAC_RA_GGGTCGTAGATGCAGG	145151	145151	144852	90238
SOMM165_AGGCAC_RA_GGGTCTGTCATGCAGG	151246	151246	150932	94315
SOMM165_AGGCAC_RA_GGGTGTTCTATGCAGG	121870	121870	121615	77449
SOMM165_AGGCAC_RA_GGTAGGATGATGCAGG	219	219	181	152
SOMM165_AGGCAC_RA_GGTATCAGCATGCAGG	158120	158120	157766	99059
SOMM165_AGGCAC_RA_GGTCCGTCTATGCAGG	178537	178537	178113	110811
SOMM165_AGGCAC_RA_GGTCTTCACATGCAGG	136023	136023	135762	85506
SOMM165_AGGCAC_RA_GGTGAAGAGATGCAGG	142613	142613	142230	88689
SOMM165_AGGCAC_RA_GGTGGAACAATGCAGG	121749	121749	121474	77599
SOMM165_AGGCAC_RA_GGTGGCTTCATGCAGG	200138	200138	199677	123727
SOMM165_AGGCAC_RA_GGTGGTGGTATGCAGG	35868	35868	35763	24074
SOMM165_AGGCAC_RA_GGTTCACGCATGCAGG	333514	333514	332822	198618
SOMM165_ATCTGC_RA_GGAAACATCGTGCAGG	308158	308158	307393	203644
SOMM165_ATCTGC_RA_GGAACAACCATGCAGG	217907	217907	217401	150717
SOMM165_ATCTGC_RA_GGAACCGAGATGCAGG	131843	131843	131406	94744
SOMM165_ATCTGC_RA_GGAACGAACGTGCAGG	204399	204399	203950	142500
SOMM165_ATCTGC_RA_GGAACGCTTATGCAGG	194783	194783	194342	135848
SOMM165_ATCTGC_RA_GGAACGTGATTGCAGG	107056	107056	106832	78008
SOMM165_ATCTGC_RA_GGAAGACGGATGCAGG	240850	240850	240305	166385
SOMM165_ATCTGC_RA_GGAAGAGATCTGCAGG	169761	169761	169407	118037
SOMM165_ATCTGC_RA_GGAAGGACACTGCAGG	24676	24676	24613	17621
SOMM165_ATCTGC_RA_GGAAGGTACATGCAGG	174062	174062	173640	122415
SOMM165_ATCTGC_RA_GGAATCCGTCTGCAGG	229693	229693	229228	155769
SOMM165_ATCTGC_RA_GGAATGTTGCTGCAGG	172	172	142	123
SOMM165_ATCTGC_RA_GGACAAGCTATGCAGG	320862	320862	320170	215334
SOMM165_ATCTGC_RA_GGACACAGAATGCAGG	184439	184439	183990	129034
SOMM165_ATCTGC_RA_GGACACGAGATGCAGG	240	240	208	185
SOMM165_ATCTGC_RA_GGACACTGACTGCAGG	98742	98742	98514	70692
SOMM165_ATCTGC_RA_GGACAGATTCTGCAGG	134352	134352	134063	95844
SOMM165_ATCTGC_RA_GGACAGCAGATGCAGG	212394	212394	211881	147521
SOMM165_ATCTGC_RA_GGACATTGGCTGCAGG	97024	97024	96780	70842
SOMM165_ATCTGC_RA_GGACCACTGTTGCAGG	150290	150290	149996	107744
SOMM165_ATCTGC_RA_GGACCTCCAATGCAGG	108064	108064	107849	79542
SOMM165_ATCTGC_RA_GGACGACAAGTGCAGG	94886	94886	94724	69931
SOMM165_ATCTGC_RA_GGACGCTCGATGCAGG	248602	248602	248191	171903
SOMM165_ATCTGC_RA_GGACGTATCATGCAGG	191397	191397	190978	134041
SOMM165_ATCTGC_RA_GGACTATGCATGCAGG	268	268	223	194
SOMM165_ATCTGC_RA_GGAGAGTCAATGCAGG	155801	155801	155423	110260
SOMM165_ATCTGC_RA_GGAGATCGCATGCAGG	233666	233666	233171	161287
SOMM165_ATCTGC_RA_GGAGATGTACTGCAGG	45754	45754	45664	32184
SOMM165_ATCTGC_RA_GGAGCACCTCTGCAGG	242353	242353	241870	164816
SOMM165_ATCTGC_RA_GGAGCAGGAATGCAGG	132856	132856	132533	94567
SOMM165_ATCTGC_RA_GGAGCCATGCTGCAGG	88160	88160	87974	63721
SOMM165_ATCTGC_RA_GGAGGCTAACTGCAGG	72	72	38	0
SOMM165_ATCTGC_RA_GGAGTACAAGTGCAGG	135987	135987	135719	97389
SOMM165_ATCTGC_RA_GGAGTCAAGCTGCAGG	127064	127064	126815	90343
SOMM165_ATCTGC_RA_GGAGTCACTATGCAGG	188351	188351	187816	131419
SOMM165_ATCTGC_RA_GGAGTGGTCATGCAGG	65819	65819	65641	48762
SOMM165_ATCTGC_RA_GGATAGCGACTGCAGG	19642	19642	19601	15238
SOMM165_ATCTGC_RA_GGATCCTGTATGCAGG	135065	135065	134757	97241
SOMM165_ATCTGC_RA_GGATGCCTAATGCAGG	56405	56405	56258	41950
SOMM165_ATCTGC_RA_GGATTGAGGATGCAGG	230423	230423	229987	160651
SOMM165_ATCTGC_RA_GGATTGGCTCTGCAGG	121061	121061	120810	86133
SOMM165_ATCTGC_RA_GGCAACCACATGCAGG	220643	220643	220099	152224
SOMM165_ATCTGC_RA_GGCAAGACTATGCAGG	199141	199141	198647	139859
SOMM165_ATCTGC_RA_GGCAAGGAGCTGCAGG	83861	83861	83673	61940
SOMM165_ATCTGC_RA_GGCAATGGAATGCAGG	247970	247970	247417	170318
SOMM165_ATCTGC_RA_GGCACCTTACTGCAGG	30148	30148	30060	22505
SOMM165_ATCTGC_RA_GGCACTTCGATGCAGG	3770	3770	3678	2895
SOMM165_ATCTGC_RA_GGCAGATCTGTGCAGG	112253	112253	111963	81744
SOMM165_ATCTGC_RA_GGCAGCGTTATGCAGG	192912	192912	192501	134901
SOMM165_ATCTGC_RA_GGCATACCAATGCAGG	234	234	195	177
SOMM165_ATCTGC_RA_GGCATCAAGTTGCAGG	190530	190530	190172	133923
SOMM165_ATCTGC_RA_GGCCAGTTCATGCAGG	232469	232469	232042	159958
SOMM165_ATCTGC_RA_GGCCATCCTCTGCAGG	321	321	251	236
SOMM165_ATCTGC_RA_GGCCGAAGTATGCAGG	384761	384761	384025	253865
SOMM165_ATCTGC_RA_GGCCGACAACTGCAGG	70642	70642	70521	52266
SOMM165_ATCTGC_RA_GGCCGTGAGATGCAGG	125541	125541	125322	90402
SOMM165_ATCTGC_RA_GGCCTCCTGATGCAGG	134607	134607	134376	98282
SOMM165_ATCTGC_RA_GGCCTCTATCTGCAGG	73954	73954	73808	53749
SOMM165_ATCTGC_RA_GGCGAACTTATGCAGG	433	433	317	286
SOMM165_ATCTGC_RA_GGCGACACACTGCAGG	33966	33966	33873	24544
SOMM165_ATCTGC_RA_GGCGACTGGATGCAGG	10203	10203	10102	7876
SOMM165_ATCTGC_RA_GGCGCATACATGCAGG	190919	190919	190469	132781
SOMM165_ATCTGC_RA_GGCGCTGATCTGCAGG	163064	163064	162729	113952
SOMM165_ATCTGC_RA_GGCGGATTGCTGCAGG	122531	122531	122264	87978
SOMM165_ATCTGC_RA_GGCTAAGGTCTGCAGG	215437	215437	215018	150091
SOMM165_ATCTGC_RA_GGCTCAATGATGCAGG	140973	140973	140655	101709
SOMM165_ATCTGC_RA_GGCTGAGCCATGCAGG	174274	174274	173858	122789
SOMM165_ATCTGC_RA_GGCTGGCATATGCAGG	102273	102273	102071	75203
SOMM165_ATCTGC_RA_GGGAACAGGCTGCAGG	253206	253206	252693	172014
SOMM165_ATCTGC_RA_GGGAATCTGATGCAGG	134986	134986	134726	96258
SOMM165_ATCTGC_RA_GGGACAGTGCTGCAGG	116116	116116	115932	83598
SOMM165_ATCTGC_RA_GGGACTAGTATGCAGG	197996	197996	197527	137180
SOMM165_ATCTGC_RA_GGGAGCTGAATGCAGG	121824	121824	121560	88155
SOMM165_ATCTGC_RA_GGGAGTTAGCTGCAGG	99764	99764	99551	71396
SOMM165_ATCTGC_RA_GGGATAGACATGCAGG	158066	158066	157706	111689
SOMM165_ATCTGC_RA_GGGATGAATCTGCAGG	95118	95118	94911	68750
SOMM165_ATCTGC_RA_GGGCCAAGACTGCAGG	64215	64215	64093	47723
SOMM165_ATCTGC_RA_GGGCCACATATGCAGG	379	379	277	245
SOMM165_ATCTGC_RA_GGGCGAGTAATGCAGG	164346	164346	163965	116103
SOMM165_ATCTGC_RA_GGGCTAACGATGCAGG	203	203	166	131
SOMM165_ATCTGC_RA_GGGCTCGGTATGCAGG	155206	155206	154925	110721
SOMM165_ATCTGC_RA_GGGGAGAACATGCAGG	125661	125661	125346	90604
SOMM165_ATCTGC_RA_GGGGTGCGAATGCAGG	90434	90434	90256	67000
SOMM165_ATCTGC_RA_GGGTACGCAATGCAGG	79287	79287	79140	58489
SOMM165_ATCTGC_RA_GGGTCGTAGATGCAGG	212	212	166	148
SOMM165_ATCTGC_RA_GGGTCTGTCATGCAGG	113770	113770	113546	82141
SOMM165_ATCTGC_RA_GGGTGTTCTATGCAGG	92005	92005	91797	67511
SOMM165_ATCTGC_RA_GGTAGGATGATGCAGG	3999	3999	3973	3173
SOMM165_ATCTGC_RA_GGTATCAGCATGCAGG	200525	200525	200147	141609
SOMM165_ATCTGC_RA_GGTCCGTCTATGCAGG	166865	166865	166489	120335
SOMM165_ATCTGC_RA_GGTCTTCACATGCAGG	113929	113929	113722	84406
SOMM165_ATCTGC_RA_GGTGAAGAGATGCAGG	111901	111901	111689	81841
SOMM165_ATCTGC_RA_GGTGGAACAATGCAGG	96275	96275	96069	71044
SOMM165_ATCTGC_RA_GGTGGCTTCATGCAGG	131957	131957	131666	95277
SOMM165_ATCTGC_RA_GGTGGTGGTATGCAGG	63326	63326	63191	47792
SOMM165_ATCTGC_RA_GGTTCACGCATGCAGG	122130	122130	121884	88398
SOMM165_CAAACC_RA_GGAAACATCGTGCAGG	241559	241559	241032	160182
SOMM165_CAAACC_RA_GGAACAACCATGCAGG	281326	281326	280798	184617
SOMM165_CAAACC_RA_GGAACCGAGATGCAGG	93394	93394	93059	66223
SOMM165_CAAACC_RA_GGAACGAACGTGCAGG	163316	163316	162987	114035
SOMM165_CAAACC_RA_GGAACGCTTATGCAGG	211927	211927	211483	144450
SOMM165_CAAACC_RA_GGAACGTGATTGCAGG	55699	55699	55579	40670
SOMM165_CAAACC_RA_GGAAGACGGATGCAGG	121881	121881	121561	85478
SOMM165_CAAACC_RA_GGAAGAGATCTGCAGG	52348	52348	52224	37511
SOMM165_CAAACC_RA_GGAAGGACACTGCAGG	7152	7152	7133	5246
SOMM165_CAAACC_RA_GGAAGGTACATGCAGG	415277	415277	414305	264897
SOMM165_CAAACC_RA_GGAATCCGTCTGCAGG	138336	138336	138086	95703
SOMM165_CAAACC_RA_GGAATGTTGCTGCAGG	77641	77641	77446	55562
SOMM165_CAAACC_RA_GGACAAGCTATGCAGG	337949	337949	337207	219232
SOMM165_CAAACC_RA_GGACACAGAATGCAGG	224496	224496	224020	152100
SOMM165_CAAACC_RA_GGACACGAGATGCAGG	140210	140210	139957	97786
SOMM165_CAAACC_RA_GGACACTGACTGCAGG	66295	66295	66167	46822
SOMM165_CAAACC_RA_GGACAGATTCTGCAGG	147399	147399	147103	103020
SOMM165_CAAACC_RA_GGACAGCAGATGCAGG	1012	1012	912	750
SOMM165_CAAACC_RA_GGACATTGGCTGCAGG	105536	105536	105323	75151
SOMM165_CAAACC_RA_GGACCACTGTTGCAGG	188106	188106	187771	130368
SOMM165_CAAACC_RA_GGACCTCCAATGCAGG	87309	87309	87138	63325
SOMM165_CAAACC_RA_GGACGACAAGTGCAGG	86642	86642	86463	62620
SOMM165_CAAACC_RA_GGACGCTCGATGCAGG	176091	176091	175795	122078
SOMM165_CAAACC_RA_GGACGTATCATGCAGG	156346	156346	156047	108618
SOMM165_CAAACC_RA_GGACTATGCATGCAGG	122759	122759	122503	86527
SOMM165_CAAACC_RA_GGAGAGTCAATGCAGG	261509	261509	261038	173013
SOMM165_CAAACC_RA_GGAGATCGCATGCAGG	136529	136529	136203	95233
SOMM165_CAAACC_RA_GGAGATGTACTGCAGG	49571	49571	49470	35106
SOMM165_CAAACC_RA_GGAGCACCTCTGCAGG	117877	117877	117643	81167
SOMM165_CAAACC_RA_GGAGCAGGAATGCAGG	179723	179723	179384	122048
SOMM165_CAAACC_RA_GGAGCCATGCTGCAGG	42496	42496	42415	30665
SOMM165_CAAACC_RA_GGAGGCTAACTGCAGG	24431	24431	24373	17756
SOMM165_CAAACC_RA_GGAGTACAAGTGCAGG	85936	85936	85771	61215
SOMM165_CAAACC_RA_GGAGTCAAGCTGCAGG	101905	101905	101718	71768
SOMM165_CAAACC_RA_GGAGTCACTATGCAGG	256976	256976	256470	171293
SOMM165_CAAACC_RA_GGAGTGGTCATGCAGG	80805	80805	80623	58134
SOMM165_CAAACC_RA_GGATAGCGACTGCAGG	25391	25391	25330	18818
SOMM165_CAAACC_RA_GGATCCTGTATGCAGG	331	331	281	243
SOMM165_CAAACC_RA_GGATGCCTAATGCAGG	301088	301088	300598	197010
SOMM165_CAAACC_RA_GGATTGAGGATGCAGG	118942	118942	118691	84546
SOMM165_CAAACC_RA_GGATTGGCTCTGCAGG	96351	96351	96171	68698
SOMM165_CAAACC_RA_GGCAACCACATGCAGG	149981	149981	149602	104240
SOMM165_CAAACC_RA_GGCAAGACTATGCAGG	541	541	447	364
SOMM165_CAAACC_RA_GGCAAGGAGCTGCAGG	104233	104233	104040	74436
SOMM165_CAAACC_RA_GGCAATGGAATGCAGG	392	392	328	290
SOMM165_CAAACC_RA_GGCACCTTACTGCAGG	18958	18958	18921	14083
SOMM165_CAAACC_RA_GGCACTTCGATGCAGG	528	528	466	379
SOMM165_CAAACC_RA_GGCAGATCTGTGCAGG	142922	142922	142607	99893
SOMM165_CAAACC_RA_GGCAGCGTTATGCAGG	266	266	203	189
SOMM165_CAAACC_RA_GGCATACCAATGCAGG	109985	109985	109746	78336
SOMM165_CAAACC_RA_GGCATCAAGTTGCAGG	127020	127020	126794	89358
SOMM165_CAAACC_RA_GGCCAGTTCATGCAGG	260152	260152	259748	173077
SOMM165_CAAACC_RA_GGCCATCCTCTGCAGG	102792	102792	102560	72254
SOMM165_CAAACC_RA_GGCCGAAGTATGCAGG	557596	557596	556708	343540
SOMM165_CAAACC_RA_GGCCGACAACTGCAGG	111093	111093	110911	77665
SOMM165_CAAACC_RA_GGCCGTGAGATGCAGG	111942	111942	111753	79450
SOMM165_CAAACC_RA_GGCCTCCTGATGCAGG	678	678	609	498
SOMM165_CAAACC_RA_GGCCTCTATCTGCAGG	24735	24735	24681	18337
SOMM165_CAAACC_RA_GGCGAACTTATGCAGG	522	522	428	376
SOMM165_CAAACC_RA_GGCGACACACTGCAGG	19064	19064	19014	13662
SOMM165_CAAACC_RA_GGCGACTGGATGCAGG	659	659	553	478
SOMM165_CAAACC_RA_GGCGCATACATGCAGG	733	733	679	508
SOMM165_CAAACC_RA_GGCGCTGATCTGCAGG	180257	180257	179948	122189
SOMM165_CAAACC_RA_GGCGGATTGCTGCAGG	72324	72324	72172	52067
SOMM165_CAAACC_RA_GGCTAAGGTCTGCAGG	150782	150782	150523	104415
SOMM165_CAAACC_RA_GGCTCAATGATGCAGG	1040	1040	969	762
SOMM165_CAAACC_RA_GGCTGAGCCATGCAGG	1524	1524	1432	1087
SOMM165_CAAACC_RA_GGCTGGCATATGCAGG	668	668	614	518
SOMM165_CAAACC_RA_GGGAACAGGCTGCAGG	196914	196914	196534	133567
SOMM165_CAAACC_RA_GGGAATCTGATGCAGG	1268	1268	1239	984
SOMM165_CAAACC_RA_GGGACAGTGCTGCAGG	55166	55166	55058	39883
SOMM165_CAAACC_RA_GGGACTAGTATGCAGG	255403	255403	254932	169815
SOMM165_CAAACC_RA_GGGAGCTGAATGCAGG	83497	83497	83319	59707
SOMM165_CAAACC_RA_GGGAGTTAGCTGCAGG	35479	35479	35405	26263
SOMM165_CAAACC_RA_GGGATAGACATGCAGG	125519	125519	125267	87669
SOMM165_CAAACC_RA_GGGATGAATCTGCAGG	105110	105110	104919	72978
SOMM165_CAAACC_RA_GGGCCAAGACTGCAGG	32948	32948	32896	24656
SOMM165_CAAACC_RA_GGGCCACATATGCAGG	163927	163927	163577	112579
SOMM165_CAAACC_RA_GGGCGAGTAATGCAGG	137540	137540	137291	96394
SOMM165_CAAACC_RA_GGGCTAACGATGCAGG	66280	66280	66161	48212
SOMM165_CAAACC_RA_GGGCTCGGTATGCAGG	345467	345467	344820	223388
SOMM165_CAAACC_RA_GGGGAGAACATGCAGG	244	244	211	184
SOMM165_CAAACC_RA_GGGGTGCGAATGCAGG	92842	92842	92644	66704
SOMM165_CAAACC_RA_GGGTACGCAATGCAGG	160619	160619	160329	111062
SOMM165_CAAACC_RA_GGGTCGTAGATGCAGG	170	170	136	116
SOMM165_CAAACC_RA_GGGTCTGTCATGCAGG	800	800	773	621
SOMM165_CAAACC_RA_GGGTGTTCTATGCAGG	122016	122016	121768	85833
SOMM165_CAAACC_RA_GGTAGGATGATGCAGG	99350	99350	99166	72418
SOMM165_CAAACC_RA_GGTATCAGCATGCAGG	89271	89271	89092	65115
SOMM165_CAAACC_RA_GGTCCGTCTATGCAGG	121410	121410	121219	87804
SOMM165_CAAACC_RA_GGTCTTCACATGCAGG	124259	124259	124065	88975
SOMM165_CAAACC_RA_GGTGAAGAGATGCAGG	70622	70622	70506	51756
SOMM165_CAAACC_RA_GGTGGAACAATGCAGG	100828	100828	100629	73057
SOMM165_CAAACC_RA_GGTGGCTTCATGCAGG	111172	111172	110953	79562
SOMM165_CAAACC_RA_GGTGGTGGTATGCAGG	52655	52655	52557	39389
SOMM165_CAAACC_RA_GGTTCACGCATGCAGG	122019	122019	121766	86348
SOMM165_CAGCGC_RA_GGAAACATCGTGCAGG	648	648	531	461
SOMM165_CAGCGC_RA_GGAACAACCATGCAGG	73210	73210	72828	46461
SOMM165_CAGCGC_RA_GGAACCGAGATGCAGG	112192	112192	110572	70523
SOMM165_CAGCGC_RA_GGAACGAACGTGCAGG	65977	65977	65703	42093
SOMM165_CAGCGC_RA_GGAACGCTTATGCAGG	64227	64227	63868	40498
SOMM165_CAGCGC_RA_GGAACGTGATTGCAGG	17018	17018	16920	11086
SOMM165_CAGCGC_RA_GGAAGACGGATGCAGG	72287	72287	71604	46008
SOMM165_CAGCGC_RA_GGAAGAGATCTGCAGG	7436	7436	7359	4684
SOMM165_CAGCGC_RA_GGAAGGACACTGCAGG	548	548	537	362
SOMM165_CAGCGC_RA_GGAAGGTACATGCAGG	49859	49859	49488	31552
SOMM165_CAGCGC_RA_GGAATCCGTCTGCAGG	21148	21148	21047	13652
SOMM165_CAGCGC_RA_GGAATGTTGCTGCAGG	12016	12016	11964	8034
SOMM165_CAGCGC_RA_GGACAAGCTATGCAGG	29475	29475	29269	19065
SOMM165_CAGCGC_RA_GGACACAGAATGCAGG	26554	26554	26264	17041
SOMM165_CAGCGC_RA_GGACACGAGATGCAGG	17692	17692	17480	11452
SOMM165_CAGCGC_RA_GGACACTGACTGCAGG	1405	1405	1368	928
SOMM165_CAGCGC_RA_GGACAGATTCTGCAGG	103081	103081	102798	64301
SOMM165_CAGCGC_RA_GGACAGCAGATGCAGG	20264	20264	20023	13040
SOMM165_CAGCGC_RA_GGACATTGGCTGCAGG	18434	18434	18362	12025
SOMM165_CAGCGC_RA_GGACCACTGTTGCAGG	44553	44553	44340	28549
SOMM165_CAGCGC_RA_GGACCTCCAATGCAGG	122095	122095	121743	73446
SOMM165_CAGCGC_RA_GGACGACAAGTGCAGG	79664	79664	79398	50855
SOMM165_CAGCGC_RA_GGACGCTCGATGCAGG	22855	22855	22629	15298
SOMM165_CAGCGC_RA_GGACGTATCATGCAGG	34874	34874	34690	22411
SOMM165_CAGCGC_RA_GGACTATGCATGCAGG	37351	37351	37163	24126
SOMM165_CAGCGC_RA_GGAGAGTCAATGCAGG	59345	59345	59037	37817
SOMM165_CAGCGC_RA_GGAGATCGCATGCAGG	120988	120988	120392	75610
SOMM165_CAGCGC_RA_GGAGATGTACTGCAGG	3051	3051	3027	1915
SOMM165_CAGCGC_RA_GGAGCACCTCTGCAGG	27818	27818	27687	17700
SOMM165_CAGCGC_RA_GGAGCAGGAATGCAGG	16841	16841	16753	10784
SOMM165_CAGCGC_RA_GGAGCCATGCTGCAGG	4904	4904	4861	3142
SOMM165_CAGCGC_RA_GGAGGCTAACTGCAGG	2684	2684	2659	1698
SOMM165_CAGCGC_RA_GGAGTACAAGTGCAGG	42037	42037	41889	26887
SOMM165_CAGCGC_RA_GGAGTCAAGCTGCAGG	13960	13960	13881	9045
SOMM165_CAGCGC_RA_GGAGTCACTATGCAGG	92419	92419	91954	58238
SOMM165_CAGCGC_RA_GGAGTGGTCATGCAGG	144317	144317	143874	89572
SOMM165_CAGCGC_RA_GGATAGCGACTGCAGG	2930	2930	2905	1864
SOMM165_CAGCGC_RA_GGATCCTGTATGCAGG	188696	188696	188076	115379
SOMM165_CAGCGC_RA_GGATGCCTAATGCAGG	51713	51713	51515	32529
SOMM165_CAGCGC_RA_GGATTGAGGATGCAGG	28686	28686	28498	18737
SOMM165_CAGCGC_RA_GGATTGGCTCTGCAGG	5117	5117	5067	3365
SOMM165_CAGCGC_RA_GGCAACCACATGCAGG	59309	59309	58979	37639
SOMM165_CAGCGC_RA_GGCAAGACTATGCAGG	175134	175134	174341	108867
SOMM165_CAGCGC_RA_GGCAAGGAGCTGCAGG	240219	240219	239621	136200
SOMM165_CAGCGC_RA_GGCAATGGAATGCAGG	141174	141174	140666	87657
SOMM165_CAGCGC_RA_GGCACCTTACTGCAGG	2028	2028	2006	1285
SOMM165_CAGCGC_RA_GGCACTTCGATGCAGG	296973	296973	296192	171448
SOMM165_CAGCGC_RA_GGCAGATCTGTGCAGG	58236	58236	57945	37532
SOMM165_CAGCGC_RA_GGCAGCGTTATGCAGG	153931	153931	153342	95732
SOMM165_CAGCGC_RA_GGCATACCAATGCAGG	40195	40195	40074	25628
SOMM165_CAGCGC_RA_GGCATCAAGTTGCAGG	71102	71102	70887	45280
SOMM165_CAGCGC_RA_GGCCAGTTCATGCAGG	125308	125308	124916	78677
SOMM165_CAGCGC_RA_GGCCATCCTCTGCAGG	72691	72691	72457	46140
SOMM165_CAGCGC_RA_GGCCGAAGTATGCAGG	104799	104799	104456	66748
SOMM165_CAGCGC_RA_GGCCGACAACTGCAGG	20117	20117	20023	12926
SOMM165_CAGCGC_RA_GGCCGTGAGATGCAGG	46721	46721	46571	30154
SOMM165_CAGCGC_RA_GGCCTCCTGATGCAGG	30243	30243	30069	19476
SOMM165_CAGCGC_RA_GGCCTCTATCTGCAGG	16297	16297	16216	10091
SOMM165_CAGCGC_RA_GGCGAACTTATGCAGG	685	685	546	459
SOMM165_CAGCGC_RA_GGCGACACACTGCAGG	4921	4921	4882	3183
SOMM165_CAGCGC_RA_GGCGACTGGATGCAGG	170857	170857	170146	105386
SOMM165_CAGCGC_RA_GGCGCATACATGCAGG	121743	121743	121317	75681
SOMM165_CAGCGC_RA_GGCGCTGATCTGCAGG	30780	30780	30661	19652
SOMM165_CAGCGC_RA_GGCGGATTGCTGCAGG	26110	26110	26006	16746
SOMM165_CAGCGC_RA_GGCTAAGGTCTGCAGG	36631	36631	36451	23469
SOMM165_CAGCGC_RA_GGCTCAATGATGCAGG	105767	105767	105331	68121
SOMM165_CAGCGC_RA_GGCTGAGCCATGCAGG	93247	93247	92897	58052
SOMM165_CAGCGC_RA_GGCTGGCATATGCAGG	60640	60640	60347	38717
SOMM165_CAGCGC_RA_GGGAACAGGCTGCAGG	110305	110305	109982	69077
SOMM165_CAGCGC_RA_GGGAATCTGATGCAGG	92120	92120	91847	58353
SOMM165_CAGCGC_RA_GGGACAGTGCTGCAGG	33642	33642	33536	21762
SOMM165_CAGCGC_RA_GGGACTAGTATGCAGG	233967	233967	233312	139821
SOMM165_CAGCGC_RA_GGGAGCTGAATGCAGG	137239	137239	136813	85751
SOMM165_CAGCGC_RA_GGGAGTTAGCTGCAGG	15633	15633	15578	10146
SOMM165_CAGCGC_RA_GGGATAGACATGCAGG	192177	192177	191613	118073
SOMM165_CAGCGC_RA_GGGATGAATCTGCAGG	19057	19057	19007	12072
SOMM165_CAGCGC_RA_GGGCCAAGACTGCAGG	14560	14560	14511	9264
SOMM165_CAGCGC_RA_GGGCCACATATGCAGG	277539	277539	276529	166540
SOMM165_CAGCGC_RA_GGGCGAGTAATGCAGG	178014	178014	177261	109619
SOMM165_CAGCGC_RA_GGGCTAACGATGCAGG	56895	56895	56682	36006
SOMM165_CAGCGC_RA_GGGCTCGGTATGCAGG	156345	156345	155730	97672
SOMM165_CAGCGC_RA_GGGGAGAACATGCAGG	110811	110811	110416	69058
SOMM165_CAGCGC_RA_GGGGTGCGAATGCAGG	533234	533234	532050	290589
SOMM165_CAGCGC_RA_GGGTACGCAATGCAGG	95027	95027	94606	60044
SOMM165_CAGCGC_RA_GGGTCGTAGATGCAGG	248	248	202	150
SOMM165_CAGCGC_RA_GGGTCTGTCATGCAGG	91154	91154	90863	57384
SOMM165_CAGCGC_RA_GGGTGTTCTATGCAGG	73194	73194	72971	46680
SOMM165_CAGCGC_RA_GGTAGGATGATGCAGG	18736	18736	18603	12443
SOMM165_CAGCGC_RA_GGTATCAGCATGCAGG	31926	31926	31786	20659
SOMM165_CAGCGC_RA_GGTCCGTCTATGCAGG	106783	106783	106397	68353
SOMM165_CAGCGC_RA_GGTCTTCACATGCAGG	33543	33543	33409	21790
SOMM165_CAGCGC_RA_GGTGAAGAGATGCAGG	45188	45188	45025	29225
SOMM165_CAGCGC_RA_GGTGGAACAATGCAGG	145809	145809	145298	90074
SOMM165_CAGCGC_RA_GGTGGCTTCATGCAGG	34651	34651	34532	22932
SOMM165_CAGCGC_RA_GGTGGTGGTATGCAGG	12708	12708	12633	8453
SOMM165_CAGCGC_RA_GGTTCACGCATGCAGG	74713	74713	74184	47597
SOMM165_CATTTC_RA_GGAAACATCGTGCAGG	223643	223643	223166	142377
SOMM165_CATTTC_RA_GGAACAACCATGCAGG	207155	207155	206695	131671
SOMM165_CATTTC_RA_GGAACCGAGATGCAGG	258287	258287	257631	165894
SOMM165_CATTTC_RA_GGAACGAACGTGCAGG	106190	106190	105971	72121
SOMM165_CATTTC_RA_GGAACGCTTATGCAGG	234977	234977	234428	150777
SOMM165_CATTTC_RA_GGAACGTGATTGCAGG	114309	114309	114093	77882
SOMM165_CATTTC_RA_GGAAGACGGATGCAGG	218280	218280	217802	141897
SOMM165_CATTTC_RA_GGAAGAGATCTGCAGG	29127	29127	29056	19441
SOMM165_CATTTC_RA_GGAAGGACACTGCAGG	1111	1111	1103	800
SOMM165_CATTTC_RA_GGAAGGTACATGCAGG	223373	223373	222905	143826
SOMM165_CATTTC_RA_GGAATCCGTCTGCAGG	46808	46808	46676	32268
SOMM165_CATTTC_RA_GGAATGTTGCTGCAGG	18389	18389	18337	12735
SOMM165_CATTTC_RA_GGACAAGCTATGCAGG	229030	229030	228526	147736
SOMM165_CATTTC_RA_GGACACAGAATGCAGG	170527	170527	170174	112946
SOMM165_CATTTC_RA_GGACACGAGATGCAGG	183289	183289	182941	119739
SOMM165_CATTTC_RA_GGACACTGACTGCAGG	9453	9453	9416	6372
SOMM165_CATTTC_RA_GGACAGATTCTGCAGG	191408	191408	191017	124561
SOMM165_CATTTC_RA_GGACAGCAGATGCAGG	171277	171277	170831	113186
SOMM165_CATTTC_RA_GGACATTGGCTGCAGG	80339	80339	80165	54867
SOMM165_CATTTC_RA_GGACCACTGTTGCAGG	151572	151572	151325	101699
SOMM165_CATTTC_RA_GGACCTCCAATGCAGG	112578	112578	112356	75634
SOMM165_CATTTC_RA_GGACGACAAGTGCAGG	110923	110923	110711	75323
SOMM165_CATTTC_RA_GGACGCTCGATGCAGG	137550	137550	137271	91714
SOMM165_CATTTC_RA_GGACGTATCATGCAGG	140156	140156	139860	92892
SOMM165_CATTTC_RA_GGACTATGCATGCAGG	142286	142286	141961	94910
SOMM165_CATTTC_RA_GGAGAGTCAATGCAGG	29790	29790	29676	20616
SOMM165_CATTTC_RA_GGAGATCGCATGCAGG	134684	134684	134355	89613
SOMM165_CATTTC_RA_GGAGATGTACTGCAGG	1283	1283	1263	884
SOMM165_CATTTC_RA_GGAGCACCTCTGCAGG	32987	32987	32886	22031
SOMM165_CATTTC_RA_GGAGCAGGAATGCAGG	121655	121655	121406	81580
SOMM165_CATTTC_RA_GGAGCCATGCTGCAGG	5974	5974	5934	4241
SOMM165_CATTTC_RA_GGAGGCTAACTGCAGG	4753	4753	4720	3294
SOMM165_CATTTC_RA_GGAGTACAAGTGCAGG	150753	150753	150517	100641
SOMM165_CATTTC_RA_GGAGTCAAGCTGCAGG	20152	20152	20074	13686
SOMM165_CATTTC_RA_GGAGTCACTATGCAGG	143448	143448	143135	94512
SOMM165_CATTTC_RA_GGAGTGGTCATGCAGG	112473	112473	112251	76362
SOMM165_CATTTC_RA_GGATAGCGACTGCAGG	8401	8401	8376	5972
SOMM165_CATTTC_RA_GGATCCTGTATGCAGG	111238	111238	110981	76333
SOMM165_CATTTC_RA_GGATGCCTAATGCAGG	129712	129712	129472	87447
SOMM165_CATTTC_RA_GGATTGAGGATGCAGG	119508	119508	119277	82006
SOMM165_CATTTC_RA_GGATTGGCTCTGCAGG	23950	23950	23874	16711
SOMM165_CATTTC_RA_GGCAACCACATGCAGG	151999	151999	151632	101715
SOMM165_CATTTC_RA_GGCAAGACTATGCAGG	186442	186442	186039	122774
SOMM165_CATTTC_RA_GGCAAGGAGCTGCAGG	19381	19381	19309	13712
SOMM165_CATTTC_RA_GGCAATGGAATGCAGG	106731	106731	106473	73452
SOMM165_CATTTC_RA_GGCACCTTACTGCAGG	1526	1526	1513	1061
SOMM165_CATTTC_RA_GGCACTTCGATGCAGG	88869	88869	88652	61417
SOMM165_CATTTC_RA_GGCAGATCTGTGCAGG	139867	139867	139531	93541
SOMM165_CATTTC_RA_GGCAGCGTTATGCAGG	169963	169963	169611	112615
SOMM165_CATTTC_RA_GGCATACCAATGCAGG	103805	103805	103587	70413
SOMM165_CATTTC_RA_GGCATCAAGTTGCAGG	100518	100518	100318	69036
SOMM165_CATTTC_RA_GGCCAGTTCATGCAGG	133362	133362	133092	89071
SOMM165_CATTTC_RA_GGCCATCCTCTGCAGG	58568	58568	58414	39517
SOMM165_CATTTC_RA_GGCCGAAGTATGCAGG	119326	119326	119083	80657
SOMM165_CATTTC_RA_GGCCGACAACTGCAGG	11999	11999	11955	8299
SOMM165_CATTTC_RA_GGCCGTGAGATGCAGG	126516	126516	126283	85715
SOMM165_CATTTC_RA_GGCCTCCTGATGCAGG	148426	148426	148138	100676
SOMM165_CATTTC_RA_GGCCTCTATCTGCAGG	4263	4263	4230	2941
SOMM165_CATTTC_RA_GGCGAACTTATGCAGG	260663	260663	260172	165478
SOMM165_CATTTC_RA_GGCGACACACTGCAGG	2437	2437	2425	1747
SOMM165_CATTTC_RA_GGCGACTGGATGCAGG	332136	332136	331519	207176
SOMM165_CATTTC_RA_GGCGCATACATGCAGG	243720	243720	243225	156623
SOMM165_CATTTC_RA_GGCGCTGATCTGCAGG	30674	30674	30578	21072
SOMM165_CATTTC_RA_GGCGGATTGCTGCAGG	38968	38968	38855	26934
SOMM165_CATTTC_RA_GGCTAAGGTCTGCAGG	62668	62668	62506	43062
SOMM165_CATTTC_RA_GGCTCAATGATGCAGG	193170	193170	192786	126358
SOMM165_CATTTC_RA_GGCTGAGCCATGCAGG	187363	187363	186984	123390
SOMM165_CATTTC_RA_GGCTGGCATATGCAGG	112836	112836	112587	78004
SOMM165_CATTTC_RA_GGGAACAGGCTGCAGG	103110	103110	102883	68600
SOMM165_CATTTC_RA_GGGAATCTGATGCAGG	163018	163018	162727	108192
SOMM165_CATTTC_RA_GGGACAGTGCTGCAGG	13758	13758	13706	9466
SOMM165_CATTTC_RA_GGGACTAGTATGCAGG	103601	103601	103387	70305
SOMM165_CATTTC_RA_GGGAGCTGAATGCAGG	114948	114948	114719	77546
SOMM165_CATTTC_RA_GGGAGTTAGCTGCAGG	7805	7805	7783	5345
SOMM165_CATTTC_RA_GGGATAGACATGCAGG	295856	295856	295267	185525
SOMM165_CATTTC_RA_GGGATGAATCTGCAGG	14779	14779	14739	10055
SOMM165_CATTTC_RA_GGGCCAAGACTGCAGG	10228	10228	10196	7178
SOMM165_CATTTC_RA_GGGCCACATATGCAGG	175117	175117	174744	115796
SOMM165_CATTTC_RA_GGGCGAGTAATGCAGG	111211	111211	111032	75148
SOMM165_CATTTC_RA_GGGCTAACGATGCAGG	69075	69075	68936	48157
SOMM165_CATTTC_RA_GGGCTCGGTATGCAGG	130133	130133	129889	87356
SOMM165_CATTTC_RA_GGGGAGAACATGCAGG	180205	180205	179905	117574
SOMM165_CATTTC_RA_GGGGTGCGAATGCAGG	85994	85994	85850	58843
SOMM165_CATTTC_RA_GGGTACGCAATGCAGG	101303	101303	101123	68869
SOMM165_CATTTC_RA_GGGTCGTAGATGCAGG	79094	79094	78963	55018
SOMM165_CATTTC_RA_GGGTCTGTCATGCAGG	94356	94356	94192	64127
SOMM165_CATTTC_RA_GGGTGTTCTATGCAGG	81552	81552	81384	55686
SOMM165_CATTTC_RA_GGTAGGATGATGCAGG	81130	81130	80968	56592
SOMM165_CATTTC_RA_GGTATCAGCATGCAGG	101799	101799	101570	69804
SOMM165_CATTTC_RA_GGTCCGTCTATGCAGG	106491	106491	106258	73832
SOMM165_CATTTC_RA_GGTCTTCACATGCAGG	79532	79532	79369	55763
SOMM165_CATTTC_RA_GGTGAAGAGATGCAGG	124604	124604	124414	84212
SOMM165_CATTTC_RA_GGTGGAACAATGCAGG	74151	74151	73983	51515
SOMM165_CATTTC_RA_GGTGGCTTCATGCAGG	110821	110821	110593	75296
SOMM165_CATTTC_RA_GGTGGTGGTATGCAGG	56633	56633	56521	40358
SOMM165_CATTTC_RA_GGTTCACGCATGCAGG	211214	211214	210849	138354
SOMM165_CCATGC_RA_GGAAACATCGTGCAGG	248489	248489	247922	147984
SOMM165_CCATGC_RA_GGAACAACCATGCAGG	113883	113883	113541	70129
SOMM165_CCATGC_RA_GGAACCGAGATGCAGG	158468	158468	157906	97006
SOMM165_CCATGC_RA_GGAACGAACGTGCAGG	173775	173775	173326	106619
SOMM165_CCATGC_RA_GGAACGCTTATGCAGG	159461	159461	159064	99068
SOMM165_CCATGC_RA_GGAACGTGATTGCAGG	121532	121532	121280	76278
SOMM165_CCATGC_RA_GGAAGACGGATGCAGG	138165	138165	137806	85730
SOMM165_CCATGC_RA_GGAAGAGATCTGCAGG	125597	125597	125335	77122
SOMM165_CCATGC_RA_GGAAGGACACTGCAGG	20616	20616	20564	12891
SOMM165_CCATGC_RA_GGAAGGTACATGCAGG	266342	266342	265707	157146
SOMM165_CCATGC_RA_GGAATCCGTCTGCAGG	386153	386153	385451	222894
SOMM165_CCATGC_RA_GGAATGTTGCTGCAGG	106956	106956	106736	67132
SOMM165_CCATGC_RA_GGACAAGCTATGCAGG	184875	184875	184459	113022
SOMM165_CCATGC_RA_GGACACAGAATGCAGG	208379	208379	207806	124383
SOMM165_CCATGC_RA_GGACACGAGATGCAGG	169471	169471	169189	103673
SOMM165_CCATGC_RA_GGACACTGACTGCAGG	51178	51178	51034	32521
SOMM165_CCATGC_RA_GGACAGATTCTGCAGG	146941	146941	146617	90310
SOMM165_CCATGC_RA_GGACAGCAGATGCAGG	191629	191629	191118	116035
SOMM165_CCATGC_RA_GGACATTGGCTGCAGG	163828	163828	163483	100339
SOMM165_CCATGC_RA_GGACCACTGTTGCAGG	236566	236566	236106	141602
SOMM165_CCATGC_RA_GGACCTCCAATGCAGG	191664	191664	191249	114970
SOMM165_CCATGC_RA_GGACGACAAGTGCAGG	159104	159104	158784	97291
SOMM165_CCATGC_RA_GGACGCTCGATGCAGG	168929	168929	168522	103179
SOMM165_CCATGC_RA_GGACGTATCATGCAGG	177192	177192	176788	107930
SOMM165_CCATGC_RA_GGACTATGCATGCAGG	145661	145661	145327	89169
SOMM165_CCATGC_RA_GGAGAGTCAATGCAGG	154922	154922	154551	94765
SOMM165_CCATGC_RA_GGAGATCGCATGCAGG	216615	216615	216101	129772
SOMM165_CCATGC_RA_GGAGATGTACTGCAGG	23061	23061	22990	14219
SOMM165_CCATGC_RA_GGAGCACCTCTGCAGG	157597	157597	157224	95097
SOMM165_CCATGC_RA_GGAGCAGGAATGCAGG	151095	151095	150738	92049
SOMM165_CCATGC_RA_GGAGCCATGCTGCAGG	128360	128360	128069	78392
SOMM165_CCATGC_RA_GGAGGCTAACTGCAGG	56690	56690	56562	35093
SOMM165_CCATGC_RA_GGAGTACAAGTGCAGG	134660	134660	134373	82977
SOMM165_CCATGC_RA_GGAGTCAAGCTGCAGG	130888	130888	130645	80598
SOMM165_CCATGC_RA_GGAGTCACTATGCAGG	203373	203373	202975	122117
SOMM165_CCATGC_RA_GGAGTGGTCATGCAGG	255645	255645	255165	152982
SOMM165_CCATGC_RA_GGATAGCGACTGCAGG	65558	65558	65396	41368
SOMM165_CCATGC_RA_GGATCCTGTATGCAGG	648	648	599	511
SOMM165_CCATGC_RA_GGATGCCTAATGCAGG	186468	186468	186067	112906
SOMM165_CCATGC_RA_GGATTGAGGATGCAGG	166985	166985	166645	102904
SOMM165_CCATGC_RA_GGATTGGCTCTGCAGG	85833	85833	85625	54091
SOMM165_CCATGC_RA_GGCAACCACATGCAGG	235798	235798	235255	140172
SOMM165_CCATGC_RA_GGCAAGACTATGCAGG	919	919	815	672
SOMM165_CCATGC_RA_GGCAAGGAGCTGCAGG	112541	112541	112291	70230
SOMM165_CCATGC_RA_GGCAATGGAATGCAGG	965	965	825	692
SOMM165_CCATGC_RA_GGCACCTTACTGCAGG	28904	28904	28818	18271
SOMM165_CCATGC_RA_GGCACTTCGATGCAGG	810	810	711	595
SOMM165_CCATGC_RA_GGCAGATCTGTGCAGG	178544	178544	178179	109562
SOMM165_CCATGC_RA_GGCAGCGTTATGCAGG	21561	21561	21429	14068
SOMM165_CCATGC_RA_GGCATACCAATGCAGG	113533	113533	113271	69822
SOMM165_CCATGC_RA_GGCATCAAGTTGCAGG	208387	208387	207974	125279
SOMM165_CCATGC_RA_GGCCAGTTCATGCAGG	447167	447167	446338	254363
SOMM165_CCATGC_RA_GGCCATCCTCTGCAGG	236146	236146	235670	141426
SOMM165_CCATGC_RA_GGCCGAAGTATGCAGG	212226	212226	211783	127850
SOMM165_CCATGC_RA_GGCCGACAACTGCAGG	150245	150245	149975	91699
SOMM165_CCATGC_RA_GGCCGTGAGATGCAGG	148192	148192	147873	91650
SOMM165_CCATGC_RA_GGCCTCCTGATGCAGG	32649	32649	32526	21353
SOMM165_CCATGC_RA_GGCCTCTATCTGCAGG	66548	66548	66418	41891
SOMM165_CCATGC_RA_GGCGAACTTATGCAGG	55105	55105	54937	35390
SOMM165_CCATGC_RA_GGCGACACACTGCAGG	42751	42751	42635	26495
SOMM165_CCATGC_RA_GGCGACTGGATGCAGG	2230	2230	2129	1586
SOMM165_CCATGC_RA_GGCGCATACATGCAGG	41359	41359	41194	26500
SOMM165_CCATGC_RA_GGCGCTGATCTGCAGG	115696	115696	115415	72117
SOMM165_CCATGC_RA_GGCGGATTGCTGCAGG	145220	145220	144946	89945
SOMM165_CCATGC_RA_GGCTAAGGTCTGCAGG	254427	254427	253835	150335
SOMM165_CCATGC_RA_GGCTCAATGATGCAGG	43887	43887	43759	28611
SOMM165_CCATGC_RA_GGCTGAGCCATGCAGG	940	940	805	677
SOMM165_CCATGC_RA_GGCTGGCATATGCAGG	26351	26351	26233	17337
SOMM165_CCATGC_RA_GGGAACAGGCTGCAGG	264378	264378	263811	156134
SOMM165_CCATGC_RA_GGGAATCTGATGCAGG	20324	20324	20266	13260
SOMM165_CCATGC_RA_GGGACAGTGCTGCAGG	91537	91537	91337	57407
SOMM165_CCATGC_RA_GGGACTAGTATGCAGG	219044	219044	218560	129901
SOMM165_CCATGC_RA_GGGAGCTGAATGCAGG	230033	230033	229580	136612
SOMM165_CCATGC_RA_GGGAGTTAGCTGCAGG	107698	107698	107461	66604
SOMM165_CCATGC_RA_GGGATAGACATGCAGG	222625	222625	222178	133587
SOMM165_CCATGC_RA_GGGATGAATCTGCAGG	187936	187936	187562	112398
SOMM165_CCATGC_RA_GGGCCAAGACTGCAGG	94092	94092	93931	58556
SOMM165_CCATGC_RA_GGGCCACATATGCAGG	156205	156205	155779	94346
SOMM165_CCATGC_RA_GGGCGAGTAATGCAGG	162276	162276	161933	99854
SOMM165_CCATGC_RA_GGGCTAACGATGCAGG	122002	122002	121718	75322
SOMM165_CCATGC_RA_GGGCTCGGTATGCAGG	157219	157219	156893	95885
SOMM165_CCATGC_RA_GGGGAGAACATGCAGG	960	960	940	712
SOMM165_CCATGC_RA_GGGGTGCGAATGCAGG	504	504	473	406
SOMM165_CCATGC_RA_GGGTACGCAATGCAGG	129774	129774	129508	79667
SOMM165_CCATGC_RA_GGGTCGTAGATGCAGG	407	407	370	313
SOMM165_CCATGC_RA_GGGTCTGTCATGCAGG	536	536	513	425
SOMM165_CCATGC_RA_GGGTGTTCTATGCAGG	617	617	553	447
SOMM165_CCATGC_RA_GGTAGGATGATGCAGG	152490	152490	152207	95274
SOMM165_CCATGC_RA_GGTATCAGCATGCAGG	142644	142644	142346	88195
SOMM165_CCATGC_RA_GGTCCGTCTATGCAGG	145484	145484	145066	91533
SOMM165_CCATGC_RA_GGTCTTCACATGCAGG	119973	119973	119689	75505
SOMM165_CCATGC_RA_GGTGAAGAGATGCAGG	79849	79849	79710	50874
SOMM165_CCATGC_RA_GGTGGAACAATGCAGG	106621	106621	106402	66962
SOMM165_CCATGC_RA_GGTGGCTTCATGCAGG	230285	230285	229815	137935
SOMM165_CCATGC_RA_GGTGGTGGTATGCAGG	67359	67359	67243	43561
SOMM165_CCATGC_RA_GGTTCACGCATGCAGG	238576	238576	238110	142913
SOMM165_CGCCCC_RA_GGAAACATCGTGCAGG	143928	143928	143610	98265
SOMM165_CGCCCC_RA_GGAACAACCATGCAGG	94387	94387	94132	66358
SOMM165_CGCCCC_RA_GGAACCGAGATGCAGG	112761	112761	112465	80318
SOMM165_CGCCCC_RA_GGAACGAACGTGCAGG	82572	82572	82407	59476
SOMM165_CGCCCC_RA_GGAACGCTTATGCAGG	93688	93688	93446	66758
SOMM165_CGCCCC_RA_GGAACGTGATTGCAGG	74086	74086	73963	53434
SOMM165_CGCCCC_RA_GGAAGACGGATGCAGG	189925	189925	189572	130758
SOMM165_CGCCCC_RA_GGAAGAGATCTGCAGG	115723	115723	115518	79483
SOMM165_CGCCCC_RA_GGAAGGACACTGCAGG	4088	4088	4077	2862
SOMM165_CGCCCC_RA_GGAAGGTACATGCAGG	221547	221547	221123	149230
SOMM165_CGCCCC_RA_GGAATCCGTCTGCAGG	180794	180794	180511	122506
SOMM165_CGCCCC_RA_GGAATGTTGCTGCAGG	40286	40286	40198	29224
SOMM165_CGCCCC_RA_GGACAAGCTATGCAGG	57983	57983	57810	41709
SOMM165_CGCCCC_RA_GGACACAGAATGCAGG	100711	100711	100521	71505
SOMM165_CGCCCC_RA_GGACACGAGATGCAGG	205617	205617	205278	139466
SOMM165_CGCCCC_RA_GGACACTGACTGCAGG	24200	24200	24138	17520
SOMM165_CGCCCC_RA_GGACAGATTCTGCAGG	87990	87990	87753	62692
SOMM165_CGCCCC_RA_GGACAGCAGATGCAGG	72778	72778	72562	52446
SOMM165_CGCCCC_RA_GGACATTGGCTGCAGG	41957	41957	41879	30996
SOMM165_CGCCCC_RA_GGACCACTGTTGCAGG	73176	73176	73019	53548
SOMM165_CGCCCC_RA_GGACCTCCAATGCAGG	97172	97172	97024	70759
SOMM165_CGCCCC_RA_GGACGACAAGTGCAGG	68468	68468	68334	50142
SOMM165_CGCCCC_RA_GGACGCTCGATGCAGG	90178	90178	90005	64859
SOMM165_CGCCCC_RA_GGACGTATCATGCAGG	353488	353488	352872	228499
SOMM165_CGCCCC_RA_GGACTATGCATGCAGG	205053	205053	204616	140339
SOMM165_CGCCCC_RA_GGAGAGTCAATGCAGG	102529	102529	102360	72372
SOMM165_CGCCCC_RA_GGAGATCGCATGCAGG	104355	104355	104104	74399
SOMM165_CGCCCC_RA_GGAGATGTACTGCAGG	5991	5991	5971	4264
SOMM165_CGCCCC_RA_GGAGCACCTCTGCAGG	94762	94762	94581	66366
SOMM165_CGCCCC_RA_GGAGCAGGAATGCAGG	54211	54211	54100	39189
SOMM165_CGCCCC_RA_GGAGCCATGCTGCAGG	49495	49495	49412	35504
SOMM165_CGCCCC_RA_GGAGGCTAACTGCAGG	13930	13930	13895	10177
SOMM165_CGCCCC_RA_GGAGTACAAGTGCAGG	67451	67451	67330	48557
SOMM165_CGCCCC_RA_GGAGTCAAGCTGCAGG	51279	51279	51195	37043
SOMM165_CGCCCC_RA_GGAGTCACTATGCAGG	112743	112743	112516	79517
SOMM165_CGCCCC_RA_GGAGTGGTCATGCAGG	90790	90790	90647	65087
SOMM165_CGCCCC_RA_GGATAGCGACTGCAGG	19771	19771	19721	14708
SOMM165_CGCCCC_RA_GGATCCTGTATGCAGG	104273	104273	104064	74746
SOMM165_CGCCCC_RA_GGATGCCTAATGCAGG	109184	109184	108967	78099
SOMM165_CGCCCC_RA_GGATTGAGGATGCAGG	107862	107862	107677	77131
SOMM165_CGCCCC_RA_GGATTGGCTCTGCAGG	71925	71925	71799	51532
SOMM165_CGCCCC_RA_GGCAACCACATGCAGG	127498	127498	127239	90184
SOMM165_CGCCCC_RA_GGCAAGACTATGCAGG	140688	140688	140420	98654
SOMM165_CGCCCC_RA_GGCAAGGAGCTGCAGG	60068	60068	59949	43884
SOMM165_CGCCCC_RA_GGCAATGGAATGCAGG	148713	148713	148420	104711
SOMM165_CGCCCC_RA_GGCACCTTACTGCAGG	8467	8467	8447	6244
SOMM165_CGCCCC_RA_GGCACTTCGATGCAGG	51557	51557	51443	38128
SOMM165_CGCCCC_RA_GGCAGATCTGTGCAGG	75185	75185	75020	54590
SOMM165_CGCCCC_RA_GGCAGCGTTATGCAGG	159599	159599	159295	110504
SOMM165_CGCCCC_RA_GGCATACCAATGCAGG	50816	50816	50715	37548
SOMM165_CGCCCC_RA_GGCATCAAGTTGCAGG	163404	163404	163118	114378
SOMM165_CGCCCC_RA_GGCCAGTTCATGCAGG	174299	174299	174023	119563
SOMM165_CGCCCC_RA_GGCCATCCTCTGCAGG	72405	72405	72248	51885
SOMM165_CGCCCC_RA_GGCCGAAGTATGCAGG	286840	286840	286343	191023
SOMM165_CGCCCC_RA_GGCCGACAACTGCAGG	18573	18573	18543	14122
SOMM165_CGCCCC_RA_GGCCGTGAGATGCAGG	95802	95802	95669	68498
SOMM165_CGCCCC_RA_GGCCTCCTGATGCAGG	79500	79500	79394	58706
SOMM165_CGCCCC_RA_GGCCTCTATCTGCAGG	14556	14556	14525	10762
SOMM165_CGCCCC_RA_GGCGAACTTATGCAGG	244000	244000	243577	162983
SOMM165_CGCCCC_RA_GGCGACACACTGCAGG	14663	14663	14629	10036
SOMM165_CGCCCC_RA_GGCGACTGGATGCAGG	246216	246216	245810	165317
SOMM165_CGCCCC_RA_GGCGCATACATGCAGG	180925	180925	180585	124405
SOMM165_CGCCCC_RA_GGCGCTGATCTGCAGG	46514	46514	46430	33996
SOMM165_CGCCCC_RA_GGCGGATTGCTGCAGG	54617	54617	54503	39815
SOMM165_CGCCCC_RA_GGCTAAGGTCTGCAGG	300904	300904	300385	199472
SOMM165_CGCCCC_RA_GGCTCAATGATGCAGG	77602	77602	77415	55671
SOMM165_CGCCCC_RA_GGCTGAGCCATGCAGG	264760	264760	264316	176686
SOMM165_CGCCCC_RA_GGCTGGCATATGCAGG	105773	105773	105598	75922
SOMM165_CGCCCC_RA_GGGAACAGGCTGCAGG	369638	369638	369063	238011
SOMM165_CGCCCC_RA_GGGAATCTGATGCAGG	66601	66601	66466	48489
SOMM165_CGCCCC_RA_GGGACAGTGCTGCAGG	83066	83066	82920	58228
SOMM165_CGCCCC_RA_GGGACTAGTATGCAGG	151267	151267	150961	103532
SOMM165_CGCCCC_RA_GGGAGCTGAATGCAGG	143985	143985	143757	100768
SOMM165_CGCCCC_RA_GGGAGTTAGCTGCAGG	23257	23257	23211	17305
SOMM165_CGCCCC_RA_GGGATAGACATGCAGG	231124	231124	230755	154934
SOMM165_CGCCCC_RA_GGGATGAATCTGCAGG	33447	33447	33386	24069
SOMM165_CGCCCC_RA_GGGCCAAGACTGCAGG	26209	26209	26166	19439
SOMM165_CGCCCC_RA_GGGCCACATATGCAGG	141762	141762	141488	99365
SOMM165_CGCCCC_RA_GGGCGAGTAATGCAGG	114921	114921	114723	80577
SOMM165_CGCCCC_RA_GGGCTAACGATGCAGG	65258	65258	65148	47638
SOMM165_CGCCCC_RA_GGGCTCGGTATGCAGG	160576	160576	160304	111692
SOMM165_CGCCCC_RA_GGGGAGAACATGCAGG	116604	116604	116367	81689
SOMM165_CGCCCC_RA_GGGGTGCGAATGCAGG	128054	128054	127880	90781
SOMM165_CGCCCC_RA_GGGTACGCAATGCAGG	117614	117614	117421	82984
SOMM165_CGCCCC_RA_GGGTCGTAGATGCAGG	118139	118139	117945	84792
SOMM165_CGCCCC_RA_GGGTCTGTCATGCAGG	90064	90064	89911	64672
SOMM165_CGCCCC_RA_GGGTGTTCTATGCAGG	37305	37305	37205	27688
SOMM165_CGCCCC_RA_GGTAGGATGATGCAGG	43546	43546	43446	32580
SOMM165_CGCCCC_RA_GGTATCAGCATGCAGG	62421	62421	62311	45330
SOMM165_CGCCCC_RA_GGTCCGTCTATGCAGG	58410	58410	58300	43032
SOMM165_CGCCCC_RA_GGTCTTCACATGCAGG	47098	47098	47002	35702
SOMM165_CGCCCC_RA_GGTGAAGAGATGCAGG	53754	53754	53673	39627
SOMM165_CGCCCC_RA_GGTGGAACAATGCAGG	73549	73549	73399	53633
SOMM165_CGCCCC_RA_GGTGGCTTCATGCAGG	56074	56074	55953	40552
SOMM165_CGCCCC_RA_GGTGGTGGTATGCAGG	59205	59205	59121	44048
SOMM165_CGCCCC_RA_GGTTCACGCATGCAGG	145130	145130	144875	101512
SOMM165_CTTGCC_RA_GGAAACATCGTGCAGG	195964	195964	195528	116527
SOMM165_CTTGCC_RA_GGAACAACCATGCAGG	152033	152033	151640	91711
SOMM165_CTTGCC_RA_GGAACCGAGATGCAGG	158334	158334	157807	96070
SOMM165_CTTGCC_RA_GGAACGAACGTGCAGG	116914	116914	116631	72268
SOMM165_CTTGCC_RA_GGAACGCTTATGCAGG	180575	180575	180170	107821
SOMM165_CTTGCC_RA_GGAACGTGATTGCAGG	107322	107322	107088	66767
SOMM165_CTTGCC_RA_GGAAGACGGATGCAGG	131783	131783	131432	80731
SOMM165_CTTGCC_RA_GGAAGAGATCTGCAGG	51390	51390	51254	31500
SOMM165_CTTGCC_RA_GGAAGGACACTGCAGG	3316	3316	3305	2016
SOMM165_CTTGCC_RA_GGAAGGTACATGCAGG	145061	145061	144683	87688
SOMM165_CTTGCC_RA_GGAATCCGTCTGCAGG	82394	82394	82211	51561
SOMM165_CTTGCC_RA_GGAATGTTGCTGCAGG	59796	59796	59646	37699
SOMM165_CTTGCC_RA_GGACAAGCTATGCAGG	181907	181907	181530	110030
SOMM165_CTTGCC_RA_GGACACAGAATGCAGG	140999	140999	140688	85511
SOMM165_CTTGCC_RA_GGACACGAGATGCAGG	66131	66131	65972	41412
SOMM165_CTTGCC_RA_GGACACTGACTGCAGG	29409	29409	29328	18517
SOMM165_CTTGCC_RA_GGACAGATTCTGCAGG	133894	133894	133618	82223
SOMM165_CTTGCC_RA_GGACAGCAGATGCAGG	130545	130545	130182	80105
SOMM165_CTTGCC_RA_GGACATTGGCTGCAGG	81338	81338	81152	51456
SOMM165_CTTGCC_RA_GGACCACTGTTGCAGG	149255	149255	148926	90734
SOMM165_CTTGCC_RA_GGACCTCCAATGCAGG	75384	75384	75232	46505
SOMM165_CTTGCC_RA_GGACGACAAGTGCAGG	103702	103702	103455	64843
SOMM165_CTTGCC_RA_GGACGCTCGATGCAGG	59125	59125	58972	37148
SOMM165_CTTGCC_RA_GGACGTATCATGCAGG	157194	157194	156803	94274
SOMM165_CTTGCC_RA_GGACTATGCATGCAGG	42960	42960	42836	27357
SOMM165_CTTGCC_RA_GGAGAGTCAATGCAGG	105320	105320	105035	65867
SOMM165_CTTGCC_RA_GGAGATCGCATGCAGG	185008	185008	184559	111566
SOMM165_CTTGCC_RA_GGAGATGTACTGCAGG	5511	5511	5493	3514
SOMM165_CTTGCC_RA_GGAGCACCTCTGCAGG	65055	65055	64875	39273
SOMM165_CTTGCC_RA_GGAGCAGGAATGCAGG	72408	72408	72234	45596
SOMM165_CTTGCC_RA_GGAGCCATGCTGCAGG	19152	19152	19105	12052
SOMM165_CTTGCC_RA_GGAGGCTAACTGCAGG	14314	14314	14278	9038
SOMM165_CTTGCC_RA_GGAGTACAAGTGCAGG	74514	74514	74334	46951
SOMM165_CTTGCC_RA_GGAGTCAAGCTGCAGG	69124	69124	68944	43117
SOMM165_CTTGCC_RA_GGAGTCACTATGCAGG	113599	113599	113329	69581
SOMM165_CTTGCC_RA_GGAGTGGTCATGCAGG	90243	90243	90037	56607
SOMM165_CTTGCC_RA_GGATAGCGACTGCAGG	19240	19240	19191	12192
SOMM165_CTTGCC_RA_GGATCCTGTATGCAGG	137389	137389	137080	84522
SOMM165_CTTGCC_RA_GGATGCCTAATGCAGG	101251	101251	101013	62864
SOMM165_CTTGCC_RA_GGATTGAGGATGCAGG	117468	117468	117226	73182
SOMM165_CTTGCC_RA_GGATTGGCTCTGCAGG	56125	56125	55987	35890
SOMM165_CTTGCC_RA_GGCAACCACATGCAGG	131836	131836	131467	80170
SOMM165_CTTGCC_RA_GGCAAGACTATGCAGG	149948	149948	149586	91783
SOMM165_CTTGCC_RA_GGCAAGGAGCTGCAGG	54972	54972	54831	35191
SOMM165_CTTGCC_RA_GGCAATGGAATGCAGG	122874	122874	122551	75633
SOMM165_CTTGCC_RA_GGCACCTTACTGCAGG	8567	8567	8535	5365
SOMM165_CTTGCC_RA_GGCACTTCGATGCAGG	111395	111395	111098	69380
SOMM165_CTTGCC_RA_GGCAGATCTGTGCAGG	111573	111573	111304	69598
SOMM165_CTTGCC_RA_GGCAGCGTTATGCAGG	129621	129621	129278	79461
SOMM165_CTTGCC_RA_GGCATACCAATGCAGG	107655	107655	107432	67020
SOMM165_CTTGCC_RA_GGCATCAAGTTGCAGG	145130	145130	144799	89115
SOMM165_CTTGCC_RA_GGCCAGTTCATGCAGG	118150	118150	117855	72966
SOMM165_CTTGCC_RA_GGCCATCCTCTGCAGG	125091	125091	124813	76258
SOMM165_CTTGCC_RA_GGCCGAAGTATGCAGG	226781	226781	226331	134916
SOMM165_CTTGCC_RA_GGCCGACAACTGCAGG	42079	42079	41977	26117
SOMM165_CTTGCC_RA_GGCCGTGAGATGCAGG	145653	145653	145339	87964
SOMM165_CTTGCC_RA_GGCCTCCTGATGCAGG	136356	136356	136057	82718
SOMM165_CTTGCC_RA_GGCCTCTATCTGCAGG	20561	20561	20498	12714
SOMM165_CTTGCC_RA_GGCGAACTTATGCAGG	178146	178146	177746	106819
SOMM165_CTTGCC_RA_GGCGACACACTGCAGG	14584	14584	14535	8693
SOMM165_CTTGCC_RA_GGCGACTGGATGCAGG	189546	189546	189099	113285
SOMM165_CTTGCC_RA_GGCGCATACATGCAGG	251571	251571	250994	148099
SOMM165_CTTGCC_RA_GGCGCTGATCTGCAGG	64366	64366	64221	40310
SOMM165_CTTGCC_RA_GGCGGATTGCTGCAGG	68162	68162	67992	42028
SOMM165_CTTGCC_RA_GGCTAAGGTCTGCAGG	111083	111083	110793	68084
SOMM165_CTTGCC_RA_GGCTCAATGATGCAGG	173613	173613	173246	105784
SOMM165_CTTGCC_RA_GGCTGAGCCATGCAGG	153304	153304	152920	92985
SOMM165_CTTGCC_RA_GGCTGGCATATGCAGG	125927	125927	125653	77521
SOMM165_CTTGCC_RA_GGGAACAGGCTGCAGG	76543	76543	76354	47356
SOMM165_CTTGCC_RA_GGGAATCTGATGCAGG	111122	111122	110858	68506
SOMM165_CTTGCC_RA_GGGACAGTGCTGCAGG	43276	43276	43181	27456
SOMM165_CTTGCC_RA_GGGACTAGTATGCAGG	132380	132380	132072	80881
SOMM165_CTTGCC_RA_GGGAGCTGAATGCAGG	84588	84588	84336	52799
SOMM165_CTTGCC_RA_GGGAGTTAGCTGCAGG	24781	24781	24720	16100
SOMM165_CTTGCC_RA_GGGATAGACATGCAGG	193268	193268	192819	114884
SOMM165_CTTGCC_RA_GGGATGAATCTGCAGG	47240	47240	47140	30015
SOMM165_CTTGCC_RA_GGGCCAAGACTGCAGG	27779	27779	27719	17568
SOMM165_CTTGCC_RA_GGGCCACATATGCAGG	158466	158466	158123	96401
SOMM165_CTTGCC_RA_GGGCGAGTAATGCAGG	136952	136952	136643	83724
SOMM165_CTTGCC_RA_GGGCTAACGATGCAGG	103051	103051	102825	64283
SOMM165_CTTGCC_RA_GGGCTCGGTATGCAGG	128633	128633	128364	78957
SOMM165_CTTGCC_RA_GGGGAGAACATGCAGG	3648	3648	3602	2360
SOMM165_CTTGCC_RA_GGGGTGCGAATGCAGG	101573	101573	101360	63069
SOMM165_CTTGCC_RA_GGGTACGCAATGCAGG	86328	86328	86167	54358
SOMM165_CTTGCC_RA_GGGTCGTAGATGCAGG	97080	97080	96856	60508
SOMM165_CTTGCC_RA_GGGTCTGTCATGCAGG	73633	73633	73475	45872
SOMM165_CTTGCC_RA_GGGTGTTCTATGCAGG	98411	98411	98210	61790
SOMM165_CTTGCC_RA_GGTAGGATGATGCAGG	48128	48128	47987	31117
SOMM165_CTTGCC_RA_GGTATCAGCATGCAGG	159462	159462	159176	97585
SOMM165_CTTGCC_RA_GGTCCGTCTATGCAGG	121852	121852	121533	75874
SOMM165_CTTGCC_RA_GGTCTTCACATGCAGG	139800	139800	139556	86063
SOMM165_CTTGCC_RA_GGTGAAGAGATGCAGG	103524	103524	103320	64063
SOMM165_CTTGCC_RA_GGTGGAACAATGCAGG	55981	55981	55839	35784
SOMM165_CTTGCC_RA_GGTGGCTTCATGCAGG	102214	102214	101975	64182
SOMM165_CTTGCC_RA_GGTGGTGGTATGCAGG	48793	48793	48693	31528
SOMM165_CTTGCC_RA_GGTTCACGCATGCAGG	168389	168389	168074	101645
SOMM165_GATGAC_RA_GGAAACATCGTGCAGG	242250	242250	241657	158084
SOMM165_GATGAC_RA_GGAACAACCATGCAGG	181464	181464	180960	119938
SOMM165_GATGAC_RA_GGAACCGAGATGCAGG	119663	119663	119273	81428
SOMM165_GATGAC_RA_GGAACGAACGTGCAGG	102683	102683	102431	70441
SOMM165_GATGAC_RA_GGAACGCTTATGCAGG	257577	257577	256868	167175
SOMM165_GATGAC_RA_GGAACGTGATTGCAGG	174319	174319	173874	115390
SOMM165_GATGAC_RA_GGAAGACGGATGCAGG	120950	120950	120593	82286
SOMM165_GATGAC_RA_GGAAGAGATCTGCAGG	78812	78812	78607	53524
SOMM165_GATGAC_RA_GGAAGGACACTGCAGG	33806	33806	33711	22742
SOMM165_GATGAC_RA_GGAAGGTACATGCAGG	284789	284789	284032	181663
SOMM165_GATGAC_RA_GGAATCCGTCTGCAGG	1457	1457	1399	1131
SOMM165_GATGAC_RA_GGAATGTTGCTGCAGG	150560	150560	150198	100751
SOMM165_GATGAC_RA_GGACAAGCTATGCAGG	104065	104065	103720	70957
SOMM165_GATGAC_RA_GGACACAGAATGCAGG	86528	86528	86251	58593
SOMM165_GATGAC_RA_GGACACGAGATGCAGG	94661	94661	94441	64422
SOMM165_GATGAC_RA_GGACACTGACTGCAGG	57905	57905	57745	39685
SOMM165_GATGAC_RA_GGACAGATTCTGCAGG	145569	145569	145188	97455
SOMM165_GATGAC_RA_GGACAGCAGATGCAGG	88831	88831	88547	60585
SOMM165_GATGAC_RA_GGACATTGGCTGCAGG	118701	118701	118405	80787
SOMM165_GATGAC_RA_GGACCACTGTTGCAGG	137596	137596	137247	92356
SOMM165_GATGAC_RA_GGACCTCCAATGCAGG	63021	63021	62848	43406
SOMM165_GATGAC_RA_GGACGACAAGTGCAGG	91452	91452	91237	62819
SOMM165_GATGAC_RA_GGACGCTCGATGCAGG	130944	130944	130645	88185
SOMM165_GATGAC_RA_GGACGTATCATGCAGG	152681	152681	152307	102341
SOMM165_GATGAC_RA_GGACTATGCATGCAGG	103187	103187	102923	70761
SOMM165_GATGAC_RA_GGAGAGTCAATGCAGG	72790	72790	72573	49415
SOMM165_GATGAC_RA_GGAGATCGCATGCAGG	248372	248372	247805	161250
SOMM165_GATGAC_RA_GGAGATGTACTGCAGG	33699	33699	33605	23119
SOMM165_GATGAC_RA_GGAGCACCTCTGCAGG	80292	80292	80074	54442
SOMM165_GATGAC_RA_GGAGCAGGAATGCAGG	65802	65802	65612	46007
SOMM165_GATGAC_RA_GGAGCCATGCTGCAGG	26436	26436	26369	18509
SOMM165_GATGAC_RA_GGAGGCTAACTGCAGG	37402	37402	37309	25958
SOMM165_GATGAC_RA_GGAGTACAAGTGCAGG	90995	90995	90738	62237
SOMM165_GATGAC_RA_GGAGTCAAGCTGCAGG	65341	65341	65224	45156
SOMM165_GATGAC_RA_GGAGTCACTATGCAGG	157324	157324	156949	103012
SOMM165_GATGAC_RA_GGAGTGGTCATGCAGG	107489	107489	107179	73149
SOMM165_GATGAC_RA_GGATAGCGACTGCAGG	60963	60963	60824	42092
SOMM165_GATGAC_RA_GGATCCTGTATGCAGG	140865	140865	140543	93703
SOMM165_GATGAC_RA_GGATGCCTAATGCAGG	52109	52109	51982	35967
SOMM165_GATGAC_RA_GGATTGAGGATGCAGG	206092	206092	205616	136151
SOMM165_GATGAC_RA_GGATTGGCTCTGCAGG	106030	106030	105791	72581
SOMM165_GATGAC_RA_GGCAACCACATGCAGG	159941	159941	159512	106212
SOMM165_GATGAC_RA_GGCAAGACTATGCAGG	140377	140377	139985	94429
SOMM165_GATGAC_RA_GGCAAGGAGCTGCAGG	37885	37885	37759	26557
SOMM165_GATGAC_RA_GGCAATGGAATGCAGG	170091	170091	169658	112717
SOMM165_GATGAC_RA_GGCACCTTACTGCAGG	117	117	109	88
SOMM165_GATGAC_RA_GGCACTTCGATGCAGG	142190	142190	141827	95026
SOMM165_GATGAC_RA_GGCAGATCTGTGCAGG	166925	166925	166479	111302
SOMM165_GATGAC_RA_GGCAGCGTTATGCAGG	215213	215213	214677	141909
SOMM165_GATGAC_RA_GGCATACCAATGCAGG	91898	91898	91679	62919
SOMM165_GATGAC_RA_GGCATCAAGTTGCAGG	99623	99623	99305	68035
SOMM165_GATGAC_RA_GGCCAGTTCATGCAGG	63174	63174	63009	43383
SOMM165_GATGAC_RA_GGCCATCCTCTGCAGG	207080	207080	206660	134500
SOMM165_GATGAC_RA_GGCCGAAGTATGCAGG	2342	2342	2278	1784
SOMM165_GATGAC_RA_GGCCGACAACTGCAGG	55167	55167	55026	38209
SOMM165_GATGAC_RA_GGCCGTGAGATGCAGG	110284	110284	110052	74948
SOMM165_GATGAC_RA_GGCCTCCTGATGCAGG	104326	104326	104016	71137
SOMM165_GATGAC_RA_GGCCTCTATCTGCAGG	76944	76944	76775	51640
SOMM165_GATGAC_RA_GGCGAACTTATGCAGG	172229	172229	171797	114074
SOMM165_GATGAC_RA_GGCGACACACTGCAGG	31368	31368	31281	21619
SOMM165_GATGAC_RA_GGCGACTGGATGCAGG	161447	161447	161010	107273
SOMM165_GATGAC_RA_GGCGCATACATGCAGG	69969	69969	69746	47858
SOMM165_GATGAC_RA_GGCGCTGATCTGCAGG	103967	103967	103715	70020
SOMM165_GATGAC_RA_GGCGGATTGCTGCAGG	57814	57814	57616	39592
SOMM165_GATGAC_RA_GGCTAAGGTCTGCAGG	429146	429146	428198	266821
SOMM165_GATGAC_RA_GGCTCAATGATGCAGG	105300	105300	105003	71931
SOMM165_GATGAC_RA_GGCTGAGCCATGCAGG	130261	130261	129919	87619
SOMM165_GATGAC_RA_GGCTGGCATATGCAGG	219688	219688	219168	144334
SOMM165_GATGAC_RA_GGGAACAGGCTGCAGG	147435	147435	147109	98460
SOMM165_GATGAC_RA_GGGAATCTGATGCAGG	92312	92312	92047	63131
SOMM165_GATGAC_RA_GGGACAGTGCTGCAGG	116488	116488	116228	78126
SOMM165_GATGAC_RA_GGGACTAGTATGCAGG	151253	151253	150907	100558
SOMM165_GATGAC_RA_GGGAGCTGAATGCAGG	54357	54357	54210	37784
SOMM165_GATGAC_RA_GGGAGTTAGCTGCAGG	64621	64621	64433	44713
SOMM165_GATGAC_RA_GGGATAGACATGCAGG	218338	218338	217821	142412
SOMM165_GATGAC_RA_GGGATGAATCTGCAGG	105370	105370	105147	71222
SOMM165_GATGAC_RA_GGGCCAAGACTGCAGG	349	349	328	268
SOMM165_GATGAC_RA_GGGCCACATATGCAGG	117137	117137	116827	79548
SOMM165_GATGAC_RA_GGGCGAGTAATGCAGG	154908	154908	154542	103535
SOMM165_GATGAC_RA_GGGCTAACGATGCAGG	84740	84740	84520	57879
SOMM165_GATGAC_RA_GGGCTCGGTATGCAGG	83493	83493	83295	57678
SOMM165_GATGAC_RA_GGGGAGAACATGCAGG	64464	64464	64301	44268
SOMM165_GATGAC_RA_GGGGTGCGAATGCAGG	86919	86919	86731	59457
SOMM165_GATGAC_RA_GGGTACGCAATGCAGG	59879	59879	59705	41502
SOMM165_GATGAC_RA_GGGTCGTAGATGCAGG	50869	50869	50714	35438
SOMM165_GATGAC_RA_GGGTCTGTCATGCAGG	104610	104610	104393	71164
SOMM165_GATGAC_RA_GGGTGTTCTATGCAGG	121478	121478	121209	81990
SOMM165_GATGAC_RA_GGTAGGATGATGCAGG	544	544	519	432
SOMM165_GATGAC_RA_GGTATCAGCATGCAGG	99188	99188	98879	67949
SOMM165_GATGAC_RA_GGTCCGTCTATGCAGG	108610	108610	108333	74829
SOMM165_GATGAC_RA_GGTCTTCACATGCAGG	69110	69110	68926	47989
SOMM165_GATGAC_RA_GGTGAAGAGATGCAGG	69605	69605	69418	48064
SOMM165_GATGAC_RA_GGTGGAACAATGCAGG	52560	52560	52395	37088
SOMM165_GATGAC_RA_GGTGGCTTCATGCAGG	85935	85935	85731	59500
SOMM165_GATGAC_RA_GGTGGTGGTATGCAGG	25863	25863	25810	18525
SOMM165_GATGAC_RA_GGTTCACGCATGCAGG	201389	201389	200846	131794
SOMM165_GCGCCC_RA_GGAAACATCGTGCAGG	212131	212131	211671	139400
SOMM165_GCGCCC_RA_GGAACAACCATGCAGG	190810	190810	190386	125821
SOMM165_GCGCCC_RA_GGAACCGAGATGCAGG	130430	130430	130048	89728
SOMM165_GCGCCC_RA_GGAACGAACGTGCAGG	123250	123250	123008	84702
SOMM165_GCGCCC_RA_GGAACGCTTATGCAGG	162035	162035	161638	108621
SOMM165_GCGCCC_RA_GGAACGTGATTGCAGG	61059	61059	60906	43174
SOMM165_GCGCCC_RA_GGAAGACGGATGCAGG	213485	213485	213027	140802
SOMM165_GCGCCC_RA_GGAAGAGATCTGCAGG	50310	50310	50186	34757
SOMM165_GCGCCC_RA_GGAAGGACACTGCAGG	4601	4601	4587	3167
SOMM165_GCGCCC_RA_GGAAGGTACATGCAGG	59767	59767	59517	41954
SOMM165_GCGCCC_RA_GGAATCCGTCTGCAGG	131483	131483	131217	89040
SOMM165_GCGCCC_RA_GGAATGTTGCTGCAGG	42388	42388	42271	29930
SOMM165_GCGCCC_RA_GGACAAGCTATGCAGG	98804	98804	98536	68214
SOMM165_GCGCCC_RA_GGACACAGAATGCAGG	232367	232367	231890	151984
SOMM165_GCGCCC_RA_GGACACGAGATGCAGG	159978	159978	159676	107056
SOMM165_GCGCCC_RA_GGACACTGACTGCAGG	29615	29615	29521	20533
SOMM165_GCGCCC_RA_GGACAGATTCTGCAGG	182356	182356	181933	120607
SOMM165_GCGCCC_RA_GGACAGCAGATGCAGG	134554	134554	134197	91148
SOMM165_GCGCCC_RA_GGACATTGGCTGCAGG	25156	25156	25088	18215
SOMM165_GCGCCC_RA_GGACCACTGTTGCAGG	78956	78956	78791	55711
SOMM165_GCGCCC_RA_GGACCTCCAATGCAGG	64468	64468	64301	45507
SOMM165_GCGCCC_RA_GGACGACAAGTGCAGG	91111	91111	90936	63273
SOMM165_GCGCCC_RA_GGACGCTCGATGCAGG	98563	98563	98324	67373
SOMM165_GCGCCC_RA_GGACGTATCATGCAGG	103760	103760	103539	71671
SOMM165_GCGCCC_RA_GGACTATGCATGCAGG	90688	90688	90455	63214
SOMM165_GCGCCC_RA_GGAGAGTCAATGCAGG	81446	81446	81237	56247
SOMM165_GCGCCC_RA_GGAGATCGCATGCAGG	195663	195663	195244	129621
SOMM165_GCGCCC_RA_GGAGATGTACTGCAGG	5163	5163	5130	3639
SOMM165_GCGCCC_RA_GGAGCACCTCTGCAGG	100755	100755	100533	67944
SOMM165_GCGCCC_RA_GGAGCAGGAATGCAGG	94798	94798	94594	65616
SOMM165_GCGCCC_RA_GGAGCCATGCTGCAGG	40455	40455	40369	28248
SOMM165_GCGCCC_RA_GGAGGCTAACTGCAGG	11227	11227	11180	7860
SOMM165_GCGCCC_RA_GGAGTACAAGTGCAGG	76068	76068	75903	53373
SOMM165_GCGCCC_RA_GGAGTCAAGCTGCAGG	39686	39686	39613	27515
SOMM165_GCGCCC_RA_GGAGTCACTATGCAGG	175687	175687	175353	116371
SOMM165_GCGCCC_RA_GGAGTGGTCATGCAGG	108046	108046	107773	74535
SOMM165_GCGCCC_RA_GGATAGCGACTGCAGG	21084	21084	21020	15177
SOMM165_GCGCCC_RA_GGATCCTGTATGCAGG	151663	151663	151289	102733
SOMM165_GCGCCC_RA_GGATGCCTAATGCAGG	126621	126621	126391	85935
SOMM165_GCGCCC_RA_GGATTGAGGATGCAGG	85090	85090	84927	59572
SOMM165_GCGCCC_RA_GGATTGGCTCTGCAGG	56072	56072	55942	39438
SOMM165_GCGCCC_RA_GGCAACCACATGCAGG	138783	138783	138437	94265
SOMM165_GCGCCC_RA_GGCAAGACTATGCAGG	215585	215585	215067	142682
SOMM165_GCGCCC_RA_GGCAAGGAGCTGCAGG	28772	28772	28690	20841
SOMM165_GCGCCC_RA_GGCAATGGAATGCAGG	172974	172974	172606	117497
SOMM165_GCGCCC_RA_GGCACCTTACTGCAGG	8929	8929	8908	6351
SOMM165_GCGCCC_RA_GGCACTTCGATGCAGG	112840	112840	112538	77727
SOMM165_GCGCCC_RA_GGCAGATCTGTGCAGG	123025	123025	122749	83929
SOMM165_GCGCCC_RA_GGCAGCGTTATGCAGG	195646	195646	195262	129465
SOMM165_GCGCCC_RA_GGCATACCAATGCAGG	95557	95557	95330	66399
SOMM165_GCGCCC_RA_GGCATCAAGTTGCAGG	88328	88328	88115	61682
SOMM165_GCGCCC_RA_GGCCAGTTCATGCAGG	223745	223745	223325	146874
SOMM165_GCGCCC_RA_GGCCATCCTCTGCAGG	73555	73555	73370	51207
SOMM165_GCGCCC_RA_GGCCGAAGTATGCAGG	186316	186316	185945	124181
SOMM165_GCGCCC_RA_GGCCGACAACTGCAGG	17932	17932	17878	12874
SOMM165_GCGCCC_RA_GGCCGTGAGATGCAGG	98410	98410	98233	68000
SOMM165_GCGCCC_RA_GGCCTCCTGATGCAGG	181733	181733	181415	123051
SOMM165_GCGCCC_RA_GGCCTCTATCTGCAGG	38376	38376	38256	25704
SOMM165_GCGCCC_RA_GGCGAACTTATGCAGG	308556	308556	307963	198557
SOMM165_GCGCCC_RA_GGCGACACACTGCAGG	11007	11007	10981	7507
SOMM165_GCGCCC_RA_GGCGACTGGATGCAGG	205793	205793	205337	136521
SOMM165_GCGCCC_RA_GGCGCATACATGCAGG	145747	145747	145414	98641
SOMM165_GCGCCC_RA_GGCGCTGATCTGCAGG	52705	52705	52590	37143
SOMM165_GCGCCC_RA_GGCGGATTGCTGCAGG	48853	48853	48714	34753
SOMM165_GCGCCC_RA_GGCTAAGGTCTGCAGG	87433	87433	87201	61288
SOMM165_GCGCCC_RA_GGCTCAATGATGCAGG	107361	107361	107107	73598
SOMM165_GCGCCC_RA_GGCTGAGCCATGCAGG	133013	133013	132662	90968
SOMM165_GCGCCC_RA_GGCTGGCATATGCAGG	120102	120102	119789	82981
SOMM165_GCGCCC_RA_GGGAACAGGCTGCAGG	148113	148113	147770	99836
SOMM165_GCGCCC_RA_GGGAATCTGATGCAGG	124825	124825	124542	85279
SOMM165_GCGCCC_RA_GGGACAGTGCTGCAGG	36752	36752	36674	26029
SOMM165_GCGCCC_RA_GGGACTAGTATGCAGG	110688	110688	110437	75869
SOMM165_GCGCCC_RA_GGGAGCTGAATGCAGG	142870	142870	142557	96319
SOMM165_GCGCCC_RA_GGGAGTTAGCTGCAGG	28494	28494	28434	20075
SOMM165_GCGCCC_RA_GGGATAGACATGCAGG	188033	188033	187653	125036
SOMM165_GCGCCC_RA_GGGATGAATCTGCAGG	22716	22716	22653	15766
SOMM165_GCGCCC_RA_GGGCCAAGACTGCAGG	16444	16444	16392	11865
SOMM165_GCGCCC_RA_GGGCCACATATGCAGG	136627	136627	136350	93630
SOMM165_GCGCCC_RA_GGGCGAGTAATGCAGG	103524	103524	103290	71693
SOMM165_GCGCCC_RA_GGGCTAACGATGCAGG	102223	102223	101996	70980
SOMM165_GCGCCC_RA_GGGCTCGGTATGCAGG	114720	114720	114489	79170
SOMM165_GCGCCC_RA_GGGGAGAACATGCAGG	94776	94776	94577	65441
SOMM165_GCGCCC_RA_GGGGTGCGAATGCAGG	89628	89628	89460	62509
SOMM165_GCGCCC_RA_GGGTACGCAATGCAGG	127913	127913	127649	86723
SOMM165_GCGCCC_RA_GGGTCGTAGATGCAGG	69496	69496	69340	49510
SOMM165_GCGCCC_RA_GGGTCTGTCATGCAGG	82633	82633	82475	57276
SOMM165_GCGCCC_RA_GGGTGTTCTATGCAGG	78822	78822	78630	55193
SOMM165_GCGCCC_RA_GGTAGGATGATGCAGG	63721	63721	63588	45678
SOMM165_GCGCCC_RA_GGTATCAGCATGCAGG	80248	80248	80082	56376
SOMM165_GCGCCC_RA_GGTCCGTCTATGCAGG	141385	141385	141068	97991
SOMM165_GCGCCC_RA_GGTCTTCACATGCAGG	70737	70737	70583	50160
SOMM165_GCGCCC_RA_GGTGAAGAGATGCAGG	85923	85923	85745	60525
SOMM165_GCGCCC_RA_GGTGGAACAATGCAGG	75919	75919	75722	53806
SOMM165_GCGCCC_RA_GGTGGCTTCATGCAGG	80196	80196	79996	56546
SOMM165_GCGCCC_RA_GGTGGTGGTATGCAGG	33637	33637	33562	24471
SOMM165_GCGCCC_RA_GGTTCACGCATGCAGG	142025	142025	141712	96031
SOMM165_GGATAC_RA_GGAAACATCGTGCAGG	212169	212169	211642	139397
SOMM165_GGATAC_RA_GGAACAACCATGCAGG	269934	269934	269303	174822
SOMM165_GGATAC_RA_GGAACCGAGATGCAGG	168010	168010	167587	114464
SOMM165_GGATAC_RA_GGAACGAACGTGCAGG	86612	86612	86399	60840
SOMM165_GGATAC_RA_GGAACGCTTATGCAGG	137750	137750	137385	93649
SOMM165_GGATAC_RA_GGAACGTGATTGCAGG	125217	125217	124978	85968
SOMM165_GGATAC_RA_GGAAGACGGATGCAGG	102918	102918	102610	71050
SOMM165_GGATAC_RA_GGAAGAGATCTGCAGG	66624	66624	66447	46463
SOMM165_GGATAC_RA_GGAAGGACACTGCAGG	17666	17666	17615	12072
SOMM165_GGATAC_RA_GGAAGGTACATGCAGG	71219	71219	70996	50023
SOMM165_GGATAC_RA_GGAATCCGTCTGCAGG	176440	176440	176096	118286
SOMM165_GGATAC_RA_GGAATGTTGCTGCAGG	231902	231902	231410	151984
SOMM165_GGATAC_RA_GGACAAGCTATGCAGG	135391	135391	135039	92098
SOMM165_GGATAC_RA_GGACACAGAATGCAGG	120285	120285	120015	82832
SOMM165_GGATAC_RA_GGACACGAGATGCAGG	78896	78896	78708	55526
SOMM165_GGATAC_RA_GGACACTGACTGCAGG	78350	78350	78188	54308
SOMM165_GGATAC_RA_GGACAGATTCTGCAGG	140047	140047	139716	94767
SOMM165_GGATAC_RA_GGACAGCAGATGCAGG	88539	88539	88324	62349
SOMM165_GGATAC_RA_GGACATTGGCTGCAGG	86323	86323	86138	61003
SOMM165_GGATAC_RA_GGACCACTGTTGCAGG	100752	100752	100524	70378
SOMM165_GGATAC_RA_GGACCTCCAATGCAGG	49455	49455	49337	36255
SOMM165_GGATAC_RA_GGACGACAAGTGCAGG	56324	56324	56224	40781
SOMM165_GGATAC_RA_GGACGCTCGATGCAGG	113849	113849	113607	79336
SOMM165_GGATAC_RA_GGACGTATCATGCAGG	90501	90501	90266	62847
SOMM165_GGATAC_RA_GGACTATGCATGCAGG	60330	60330	60189	42775
SOMM165_GGATAC_RA_GGAGAGTCAATGCAGG	49923	49923	49782	35762
SOMM165_GGATAC_RA_GGAGATCGCATGCAGG	190244	190244	189757	126612
SOMM165_GGATAC_RA_GGAGATGTACTGCAGG	34952	34952	34853	23943
SOMM165_GGATAC_RA_GGAGCACCTCTGCAGG	95776	95776	95531	65521
SOMM165_GGATAC_RA_GGAGCAGGAATGCAGG	96305	96305	96099	66511
SOMM165_GGATAC_RA_GGAGCCATGCTGCAGG	101851	101851	101654	69637
SOMM165_GGATAC_RA_GGAGGCTAACTGCAGG	19920	19920	19869	14356
SOMM165_GGATAC_RA_GGAGTACAAGTGCAGG	118791	118791	118535	81747
SOMM165_GGATAC_RA_GGAGTCAAGCTGCAGG	137717	137717	137442	92807
SOMM165_GGATAC_RA_GGAGTCACTATGCAGG	241042	241042	240496	157138
SOMM165_GGATAC_RA_GGAGTGGTCATGCAGG	94222	94222	93994	65460
SOMM165_GGATAC_RA_GGATAGCGACTGCAGG	92154	92154	91955	63510
SOMM165_GGATAC_RA_GGATCCTGTATGCAGG	90044	90044	89846	63341
SOMM165_GGATAC_RA_GGATGCCTAATGCAGG	70776	70776	70631	50598
SOMM165_GGATAC_RA_GGATTGAGGATGCAGG	37780	37780	37647	27379
SOMM165_GGATAC_RA_GGATTGGCTCTGCAGG	76616	76616	76444	53814
SOMM165_GGATAC_RA_GGCAACCACATGCAGG	81619	81619	81372	57844
SOMM165_GGATAC_RA_GGCAAGACTATGCAGG	100653	100653	100418	70288
SOMM165_GGATAC_RA_GGCAAGGAGCTGCAGG	84959	84959	84777	60113
SOMM165_GGATAC_RA_GGCAATGGAATGCAGG	38085	38085	37946	27526
SOMM165_GGATAC_RA_GGCACCTTACTGCAGG	14135	14135	14092	10325
SOMM165_GGATAC_RA_GGCACTTCGATGCAGG	33401	33401	33263	24085
SOMM165_GGATAC_RA_GGCAGATCTGTGCAGG	122344	122344	122043	84619
SOMM165_GGATAC_RA_GGCAGCGTTATGCAGG	140601	140601	140296	95683
SOMM165_GGATAC_RA_GGCATACCAATGCAGG	70119	70119	69945	50121
SOMM165_GGATAC_RA_GGCATCAAGTTGCAGG	117710	117710	117460	82395
SOMM165_GGATAC_RA_GGCCAGTTCATGCAGG	86253	86253	86061	60204
SOMM165_GGATAC_RA_GGCCATCCTCTGCAGG	208145	208145	207710	138407
SOMM165_GGATAC_RA_GGCCGAAGTATGCAGG	119198	119198	118917	82536
SOMM165_GGATAC_RA_GGCCGACAACTGCAGG	84475	84475	84318	59677
SOMM165_GGATAC_RA_GGCCGTGAGATGCAGG	112839	112839	112622	79089
SOMM165_GGATAC_RA_GGCCTCCTGATGCAGG	116438	116438	116211	82487
SOMM165_GGATAC_RA_GGCCTCTATCTGCAGG	28213	28213	28161	20247
SOMM165_GGATAC_RA_GGCGAACTTATGCAGG	104871	104871	104600	71722
SOMM165_GGATAC_RA_GGCGACACACTGCAGG	66934	66934	66757	45148
SOMM165_GGATAC_RA_GGCGACTGGATGCAGG	165009	165009	164638	110774
SOMM165_GGATAC_RA_GGCGCATACATGCAGG	51145	51145	50971	36529
SOMM165_GGATAC_RA_GGCGCTGATCTGCAGG	86411	86411	86229	59902
SOMM165_GGATAC_RA_GGCGGATTGCTGCAGG	126003	126003	125699	85927
SOMM165_GGATAC_RA_GGCTAAGGTCTGCAGG	111811	111811	111553	77367
SOMM165_GGATAC_RA_GGCTCAATGATGCAGG	8535	8535	8448	6365
SOMM165_GGATAC_RA_GGCTGAGCCATGCAGG	69115	69115	68939	49117
SOMM165_GGATAC_RA_GGCTGGCATATGCAGG	12443	12443	12375	9334
SOMM165_GGATAC_RA_GGGAACAGGCTGCAGG	102767	102767	102528	70648
SOMM165_GGATAC_RA_GGGAATCTGATGCAGG	63480	63480	63320	44883
SOMM165_GGATAC_RA_GGGACAGTGCTGCAGG	59241	59241	59087	41656
SOMM165_GGATAC_RA_GGGACTAGTATGCAGG	8588	8588	8545	6199
SOMM165_GGATAC_RA_GGGAGCTGAATGCAGG	85078	85078	84877	59664
SOMM165_GGATAC_RA_GGGAGTTAGCTGCAGG	88387	88387	88199	61036
SOMM165_GGATAC_RA_GGGATAGACATGCAGG	140864	140864	140534	94400
SOMM165_GGATAC_RA_GGGATGAATCTGCAGG	64940	64940	64783	45624
SOMM165_GGATAC_RA_GGGCCAAGACTGCAGG	50449	50449	50350	36410
SOMM165_GGATAC_RA_GGGCCACATATGCAGG	98100	98100	97863	68103
SOMM165_GGATAC_RA_GGGCGAGTAATGCAGG	143770	143770	143442	97765
SOMM165_GGATAC_RA_GGGCTAACGATGCAGG	53842	53842	53727	38675
SOMM165_GGATAC_RA_GGGCTCGGTATGCAGG	79404	79404	79244	56135
SOMM165_GGATAC_RA_GGGGAGAACATGCAGG	77483	77483	77307	54284
SOMM165_GGATAC_RA_GGGGTGCGAATGCAGG	2303	2303	2276	1708
SOMM165_GGATAC_RA_GGGTACGCAATGCAGG	78944	78944	78744	55437
SOMM165_GGATAC_RA_GGGTCGTAGATGCAGG	83044	83044	82867	58421
SOMM165_GGATAC_RA_GGGTCTGTCATGCAGG	95309	95309	95147	66498
SOMM165_GGATAC_RA_GGGTGTTCTATGCAGG	41839	41839	41709	30233
SOMM165_GGATAC_RA_GGTAGGATGATGCAGG	52689	52689	52577	38384
SOMM165_GGATAC_RA_GGTATCAGCATGCAGG	239828	239828	239386	161031
SOMM165_GGATAC_RA_GGTCCGTCTATGCAGG	242357	242357	241918	164680
SOMM165_GGATAC_RA_GGTCTTCACATGCAGG	60096	60096	59954	43572
SOMM165_GGATAC_RA_GGTGAAGAGATGCAGG	13728	13728	13679	10074
SOMM165_GGATAC_RA_GGTGGAACAATGCAGG	66200	66200	66050	47496
SOMM165_GGATAC_RA_GGTGGCTTCATGCAGG	94325	94325	94128	66376
SOMM165_GGATAC_RA_GGTGGTGGTATGCAGG	7278	7278	7241	5409
SOMM165_GGATAC_RA_GGTTCACGCATGCAGG	72892	72892	72723	51573
SOMM165_GGTCGC_RA_GGAAACATCGTGCAGG	128174	128174	127891	94439
SOMM165_GGTCGC_RA_GGAACAACCATGCAGG	127936	127936	127619	94482
SOMM165_GGTCGC_RA_GGAACCGAGATGCAGG	183501	183501	182929	133651
SOMM165_GGTCGC_RA_GGAACGAACGTGCAGG	186295	186295	185947	134412
SOMM165_GGTCGC_RA_GGAACGCTTATGCAGG	157721	157721	157339	115011
SOMM165_GGTCGC_RA_GGAACGTGATTGCAGG	58661	58661	58536	45327
SOMM165_GGTCGC_RA_GGAAGACGGATGCAGG	167546	167546	167156	121251
SOMM165_GGTCGC_RA_GGAAGAGATCTGCAGG	106259	106259	106025	77808
SOMM165_GGTCGC_RA_GGAAGGACACTGCAGG	13387	13387	13354	9901
SOMM165_GGTCGC_RA_GGAAGGTACATGCAGG	282006	282006	281419	195890
SOMM165_GGTCGC_RA_GGAATCCGTCTGCAGG	146204	146204	145926	105878
SOMM165_GGTCGC_RA_GGAATGTTGCTGCAGG	79479	79479	79318	59590
SOMM165_GGTCGC_RA_GGACAAGCTATGCAGG	123990	123990	123704	91601
SOMM165_GGTCGC_RA_GGACACAGAATGCAGG	160246	160246	159873	116909
SOMM165_GGTCGC_RA_GGACACGAGATGCAGG	124042	124042	123811	92266
SOMM165_GGTCGC_RA_GGACACTGACTGCAGG	80405	80405	80234	59194
SOMM165_GGTCGC_RA_GGACAGATTCTGCAGG	184524	184524	184222	132656
SOMM165_GGTCGC_RA_GGACAGCAGATGCAGG	144659	144659	144274	105653
SOMM165_GGTCGC_RA_GGACATTGGCTGCAGG	130071	130071	129867	96404
SOMM165_GGTCGC_RA_GGACCACTGTTGCAGG	95141	95141	94979	71537
SOMM165_GGTCGC_RA_GGACCTCCAATGCAGG	202788	202788	202406	144649
SOMM165_GGTCGC_RA_GGACGACAAGTGCAGG	91351	91351	91201	68932
SOMM165_GGTCGC_RA_GGACGCTCGATGCAGG	175652	175652	175375	126823
SOMM165_GGTCGC_RA_GGACGTATCATGCAGG	220272	220272	219816	156825
SOMM165_GGTCGC_RA_GGACTATGCATGCAGG	122909	122909	122683	91551
SOMM165_GGTCGC_RA_GGAGAGTCAATGCAGG	70047	70047	69872	53137
SOMM165_GGTCGC_RA_GGAGATCGCATGCAGG	132684	132684	132368	97330
SOMM165_GGTCGC_RA_GGAGATGTACTGCAGG	15623	15623	15591	11732
SOMM165_GGTCGC_RA_GGAGCACCTCTGCAGG	148770	148770	148518	107199
SOMM165_GGTCGC_RA_GGAGCAGGAATGCAGG	72480	72480	72321	55083
SOMM165_GGTCGC_RA_GGAGCCATGCTGCAGG	40688	40688	40575	30776
SOMM165_GGTCGC_RA_GGAGGCTAACTGCAGG	27916	27916	27827	21162
SOMM165_GGTCGC_RA_GGAGTACAAGTGCAGG	91432	91432	91260	68729
SOMM165_GGTCGC_RA_GGAGTCAAGCTGCAGG	19701	19701	19628	15447
SOMM165_GGTCGC_RA_GGAGTCACTATGCAGG	217497	217497	217054	153968
SOMM165_GGTCGC_RA_GGAGTGGTCATGCAGG	97219	97219	97012	72726
SOMM165_GGTCGC_RA_GGATAGCGACTGCAGG	72010	72010	71873	53439
SOMM165_GGTCGC_RA_GGATCCTGTATGCAGG	182933	182933	182628	131442
SOMM165_GGTCGC_RA_GGATGCCTAATGCAGG	208590	208590	208223	149287
SOMM165_GGTCGC_RA_GGATTGAGGATGCAGG	321356	321356	320867	222318
SOMM165_GGTCGC_RA_GGATTGGCTCTGCAGG	68789	68789	68697	52068
SOMM165_GGTCGC_RA_GGCAACCACATGCAGG	139294	139294	138962	102594
SOMM165_GGTCGC_RA_GGCAAGACTATGCAGG	198324	198324	197930	141368
SOMM165_GGTCGC_RA_GGCAAGGAGCTGCAGG	87354	87354	87220	65589
SOMM165_GGTCGC_RA_GGCAATGGAATGCAGG	218350	218350	217863	154633
SOMM165_GGTCGC_RA_GGCACCTTACTGCAGG	26495	26495	26441	19696
SOMM165_GGTCGC_RA_GGCACTTCGATGCAGG	173148	173148	172787	125911
SOMM165_GGTCGC_RA_GGCAGATCTGTGCAGG	138960	138960	138728	102470
SOMM165_GGTCGC_RA_GGCAGCGTTATGCAGG	138258	138258	137968	102086
SOMM165_GGTCGC_RA_GGCATACCAATGCAGG	150339	150339	150111	109191
SOMM165_GGTCGC_RA_GGCATCAAGTTGCAGG	160856	160856	160542	117273
SOMM165_GGTCGC_RA_GGCCAGTTCATGCAGG	221844	221844	221485	157844
SOMM165_GGTCGC_RA_GGCCATCCTCTGCAGG	154899	154899	154631	112206
SOMM165_GGTCGC_RA_GGCCGAAGTATGCAGG	158582	158582	158294	110860
SOMM165_GGTCGC_RA_GGCCGACAACTGCAGG	73691	73691	73551	54473
SOMM165_GGTCGC_RA_GGCCGTGAGATGCAGG	154419	154419	154194	112829
SOMM165_GGTCGC_RA_GGCCTCCTGATGCAGG	291037	291037	290607	203287
SOMM165_GGTCGC_RA_GGCCTCTATCTGCAGG	33093	33093	33023	24992
SOMM165_GGTCGC_RA_GGCGAACTTATGCAGG	161324	161324	160991	117078
SOMM165_GGTCGC_RA_GGCGACACACTGCAGG	18756	18756	18686	14056
SOMM165_GGTCGC_RA_GGCGACTGGATGCAGG	263446	263446	262954	184721
SOMM165_GGTCGC_RA_GGCGCATACATGCAGG	143999	143999	143670	105735
SOMM165_GGTCGC_RA_GGCGCTGATCTGCAGG	91987	91987	91843	68441
SOMM165_GGTCGC_RA_GGCGGATTGCTGCAGG	86557	86557	86347	64876
SOMM165_GGTCGC_RA_GGCTAAGGTCTGCAGG	128483	128483	128150	94885
SOMM165_GGTCGC_RA_GGCTCAATGATGCAGG	125720	125720	125485	93291
SOMM165_GGTCGC_RA_GGCTGAGCCATGCAGG	279402	279402	278783	194407
SOMM165_GGTCGC_RA_GGCTGGCATATGCAGG	227949	227949	227528	161254
SOMM165_GGTCGC_RA_GGGAACAGGCTGCAGG	265	265	209	179
SOMM165_GGTCGC_RA_GGGAATCTGATGCAGG	120902	120902	120696	89331
SOMM165_GGTCGC_RA_GGGACAGTGCTGCAGG	68172	68172	68039	51148
SOMM165_GGTCGC_RA_GGGACTAGTATGCAGG	184840	184840	184487	131761
SOMM165_GGTCGC_RA_GGGAGCTGAATGCAGG	185052	185052	184743	132912
SOMM165_GGTCGC_RA_GGGAGTTAGCTGCAGG	48697	48697	48597	37013
SOMM165_GGTCGC_RA_GGGATAGACATGCAGG	139391	139391	139109	102343
SOMM165_GGTCGC_RA_GGGATGAATCTGCAGG	21767	21767	21710	16914
SOMM165_GGTCGC_RA_GGGCCAAGACTGCAGG	23442	23442	23388	18146
SOMM165_GGTCGC_RA_GGGCCACATATGCAGG	226108	226108	225663	160619
SOMM165_GGTCGC_RA_GGGCGAGTAATGCAGG	136176	136176	135930	100434
SOMM165_GGTCGC_RA_GGGCTAACGATGCAGG	123543	123543	123333	90627
SOMM165_GGTCGC_RA_GGGCTCGGTATGCAGG	300332	300332	299858	208128
SOMM165_GGTCGC_RA_GGGGAGAACATGCAGG	96236	96236	96055	72254
SOMM165_GGTCGC_RA_GGGGTGCGAATGCAGG	92032	92032	91876	69052
SOMM165_GGTCGC_RA_GGGTACGCAATGCAGG	157843	157843	157525	114853
SOMM165_GGTCGC_RA_GGGTCGTAGATGCAGG	165276	165276	165014	119178
SOMM165_GGTCGC_RA_GGGTCTGTCATGCAGG	133244	133244	133010	97663
SOMM165_GGTCGC_RA_GGGTGTTCTATGCAGG	101772	101772	101585	76211
SOMM165_GGTCGC_RA_GGTAGGATGATGCAGG	10699	10699	10655	8577
SOMM165_GGTCGC_RA_GGTATCAGCATGCAGG	196428	196428	196096	141820
SOMM165_GGTCGC_RA_GGTCCGTCTATGCAGG	176073	176073	175773	128387
SOMM165_GGTCGC_RA_GGTCTTCACATGCAGG	155594	155594	155408	114558
SOMM165_GGTCGC_RA_GGTGAAGAGATGCAGG	96989	96989	96830	73365
SOMM165_GGTCGC_RA_GGTGGAACAATGCAGG	114690	114690	114485	85361
SOMM165_GGTCGC_RA_GGTGGCTTCATGCAGG	66348	66348	66198	51082
SOMM165_GGTCGC_RA_GGTGGTGGTATGCAGG	86930	86930	86766	66137
SOMM165_GGTCGC_RA_GGTTCACGCATGCAGG	246205	246205	245742	174745
SOMM165_GTCGTC_RA_GGAAACATCGTGCAGG	218131	218131	217749	151274
SOMM165_GTCGTC_RA_GGAACAACCATGCAGG	156268	156268	155972	110978
SOMM165_GTCGTC_RA_GGAACCGAGATGCAGG	267923	267923	267292	182166
SOMM165_GTCGTC_RA_GGAACGAACGTGCAGG	249452	249452	249061	171175
SOMM165_GTCGTC_RA_GGAACGCTTATGCAGG	284463	284463	284037	192490
SOMM165_GTCGTC_RA_GGAACGTGATTGCAGG	207571	207571	207267	143634
SOMM165_GTCGTC_RA_GGAAGACGGATGCAGG	311894	311894	311359	207534
SOMM165_GTCGTC_RA_GGAAGAGATCTGCAGG	15558	15558	15485	11640
SOMM165_GTCGTC_RA_GGAAGGACACTGCAGG	901	901	893	661
SOMM165_GTCGTC_RA_GGAAGGTACATGCAGG	328627	328627	328070	218809
SOMM165_GTCGTC_RA_GGAATCCGTCTGCAGG	36972	36972	36852	27509
SOMM165_GTCGTC_RA_GGAATGTTGCTGCAGG	13063	13063	13009	9857
SOMM165_GTCGTC_RA_GGACAAGCTATGCAGG	236244	236244	235820	162166
SOMM165_GTCGTC_RA_GGACACAGAATGCAGG	227721	227721	227372	156966
SOMM165_GTCGTC_RA_GGACACGAGATGCAGG	157507	157507	157283	112242
SOMM165_GTCGTC_RA_GGACACTGACTGCAGG	5015	5015	4964	3818
SOMM165_GTCGTC_RA_GGACAGATTCTGCAGG	52760	52760	52653	39313
SOMM165_GTCGTC_RA_GGACAGCAGATGCAGG	342454	342454	341916	227561
SOMM165_GTCGTC_RA_GGACATTGGCTGCAGG	62741	62741	62631	46672
SOMM165_GTCGTC_RA_GGACCACTGTTGCAGG	223738	223738	223446	154538
SOMM165_GTCGTC_RA_GGACCTCCAATGCAGG	174622	174622	174397	123726
SOMM165_GTCGTC_RA_GGACGACAAGTGCAGG	111996	111996	111814	81364
SOMM165_GTCGTC_RA_GGACGCTCGATGCAGG	252697	252697	252359	172426
SOMM165_GTCGTC_RA_GGACGTATCATGCAGG	192239	192239	191899	134971
SOMM165_GTCGTC_RA_GGACTATGCATGCAGG	107704	107704	107529	79010
SOMM165_GTCGTC_RA_GGAGAGTCAATGCAGG	98985	98985	98802	72764
SOMM165_GTCGTC_RA_GGAGATCGCATGCAGG	158697	158697	158441	112414
SOMM165_GTCGTC_RA_GGAGATGTACTGCAGG	756	756	740	618
SOMM165_GTCGTC_RA_GGAGCACCTCTGCAGG	16629	16629	16553	12239
SOMM165_GTCGTC_RA_GGAGCAGGAATGCAGG	131801	131801	131614	94527
SOMM165_GTCGTC_RA_GGAGCCATGCTGCAGG	4979	4979	4950	3881
SOMM165_GTCGTC_RA_GGAGGCTAACTGCAGG	2075	2075	2064	1594
SOMM165_GTCGTC_RA_GGAGTACAAGTGCAGG	89958	89958	89816	66552
SOMM165_GTCGTC_RA_GGAGTCAAGCTGCAGG	9715	9715	9669	7330
SOMM165_GTCGTC_RA_GGAGTCACTATGCAGG	283023	283023	282563	191103
SOMM165_GTCGTC_RA_GGAGTGGTCATGCAGG	71753	71753	71603	53602
SOMM165_GTCGTC_RA_GGATAGCGACTGCAGG	5457	5457	5430	4085
SOMM165_GTCGTC_RA_GGATCCTGTATGCAGG	230396	230396	230068	158438
SOMM165_GTCGTC_RA_GGATGCCTAATGCAGG	74006	74006	73850	55571
SOMM165_GTCGTC_RA_GGATTGAGGATGCAGG	200156	200156	199878	139625
SOMM165_GTCGTC_RA_GGATTGGCTCTGCAGG	12960	12960	12919	9865
SOMM165_GTCGTC_RA_GGCAACCACATGCAGG	184595	184595	184221	129696
SOMM165_GTCGTC_RA_GGCAAGACTATGCAGG	239788	239788	239391	165761
SOMM165_GTCGTC_RA_GGCAAGGAGCTGCAGG	16119	16119	16063	12327
SOMM165_GTCGTC_RA_GGCAATGGAATGCAGG	95783	95783	95537	70521
SOMM165_GTCGTC_RA_GGCACCTTACTGCAGG	866	866	854	708
SOMM165_GTCGTC_RA_GGCACTTCGATGCAGG	28065	28065	27984	21808
SOMM165_GTCGTC_RA_GGCAGATCTGTGCAGG	265492	265492	265106	180492
SOMM165_GTCGTC_RA_GGCAGCGTTATGCAGG	127952	127952	127737	92554
SOMM165_GTCGTC_RA_GGCATACCAATGCAGG	110308	110308	110133	80670
SOMM165_GTCGTC_RA_GGCATCAAGTTGCAGG	227166	227166	226876	157490
SOMM165_GTCGTC_RA_GGCCAGTTCATGCAGG	131979	131979	131788	94487
SOMM165_GTCGTC_RA_GGCCATCCTCTGCAGG	40288	40288	40159	29054
SOMM165_GTCGTC_RA_GGCCGAAGTATGCAGG	139348	139348	139121	100719
SOMM165_GTCGTC_RA_GGCCGACAACTGCAGG	5674	5674	5644	4328
SOMM165_GTCGTC_RA_GGCCGTGAGATGCAGG	106843	106843	106695	78046
SOMM165_GTCGTC_RA_GGCCTCCTGATGCAGG	346038	346038	345569	230011
SOMM165_GTCGTC_RA_GGCCTCTATCTGCAGG	1446	1446	1423	1129
SOMM165_GTCGTC_RA_GGCGAACTTATGCAGG	40561	40561	40437	31264
SOMM165_GTCGTC_RA_GGCGACACACTGCAGG	1250	1250	1228	989
SOMM165_GTCGTC_RA_GGCGACTGGATGCAGG	258272	258272	257816	176139
SOMM165_GTCGTC_RA_GGCGCATACATGCAGG	236943	236943	236561	162578
SOMM165_GTCGTC_RA_GGCGCTGATCTGCAGG	53886	53886	53786	38256
SOMM165_GTCGTC_RA_GGCGGATTGCTGCAGG	21217	21217	21129	16060
SOMM165_GTCGTC_RA_GGCTAAGGTCTGCAGG	36859	36859	36763	27795
SOMM165_GTCGTC_RA_GGCTCAATGATGCAGG	62577	62577	62429	47237
SOMM165_GTCGTC_RA_GGCTGAGCCATGCAGG	132366	132366	132130	95863
SOMM165_GTCGTC_RA_GGCTGGCATATGCAGG	69040	69040	68922	52045
SOMM165_GTCGTC_RA_GGGAACAGGCTGCAGG	49811	49811	49719	37162
SOMM165_GTCGTC_RA_GGGAATCTGATGCAGG	93257	93257	93114	68501
SOMM165_GTCGTC_RA_GGGACAGTGCTGCAGG	5491	5491	5464	4181
SOMM165_GTCGTC_RA_GGGACTAGTATGCAGG	85222	85222	85034	61717
SOMM165_GTCGTC_RA_GGGAGCTGAATGCAGG	78209	78209	78090	57372
SOMM165_GTCGTC_RA_GGGAGTTAGCTGCAGG	5653	5653	5629	4340
SOMM165_GTCGTC_RA_GGGATAGACATGCAGG	100707	100707	100543	73327
SOMM165_GTCGTC_RA_GGGATGAATCTGCAGG	8846	8846	8820	6694
SOMM165_GTCGTC_RA_GGGCCAAGACTGCAGG	5594	5594	5569	4298
SOMM165_GTCGTC_RA_GGGCCACATATGCAGG	107914	107914	107726	78153
SOMM165_GTCGTC_RA_GGGCGAGTAATGCAGG	88800	88800	88601	65269
SOMM165_GTCGTC_RA_GGGCTAACGATGCAGG	50590	50590	50502	38357
SOMM165_GTCGTC_RA_GGGCTCGGTATGCAGG	97984	97984	97817	71788
SOMM165_GTCGTC_RA_GGGGAGAACATGCAGG	86466	86466	86328	63240
SOMM165_GTCGTC_RA_GGGGTGCGAATGCAGG	51686	51686	51600	39059
SOMM165_GTCGTC_RA_GGGTACGCAATGCAGG	100150	100150	100008	73423
SOMM165_GTCGTC_RA_GGGTCGTAGATGCAGG	128791	128791	128587	93282
SOMM165_GTCGTC_RA_GGGTCTGTCATGCAGG	73118	73118	73010	54387
SOMM165_GTCGTC_RA_GGGTGTTCTATGCAGG	110968	110968	110772	80432
SOMM165_GTCGTC_RA_GGTAGGATGATGCAGG	143823	143823	143603	103942
SOMM165_GTCGTC_RA_GGTATCAGCATGCAGG	119917	119917	119737	87744
SOMM165_GTCGTC_RA_GGTCCGTCTATGCAGG	153577	153577	153366	110069
SOMM165_GTCGTC_RA_GGTCTTCACATGCAGG	135535	135535	135359	98233
SOMM165_GTCGTC_RA_GGTGAAGAGATGCAGG	77551	77551	77431	57605
SOMM165_GTCGTC_RA_GGTGGAACAATGCAGG	97825	97825	97666	71761
SOMM165_GTCGTC_RA_GGTGGCTTCATGCAGG	77951	77951	77818	58215
SOMM165_GTCGTC_RA_GGTGGTGGTATGCAGG	23683	23683	23636	18761
SOMM165_GTCGTC_RA_GGTTCACGCATGCAGG	53175	53175	53047	40180
SOMM165_TCCAAC_RA_GGAAACATCGTGCAGG	192645	192645	192107	125982
SOMM165_TCCAAC_RA_GGAACAACCATGCAGG	232782	232782	232140	148377
SOMM165_TCCAAC_RA_GGAACCGAGATGCAGG	370206	370206	368936	228968
SOMM165_TCCAAC_RA_GGAACGAACGTGCAGG	160197	160197	159763	105415
SOMM165_TCCAAC_RA_GGAACGCTTATGCAGG	252676	252676	252007	162060
SOMM165_TCCAAC_RA_GGAACGTGATTGCAGG	124537	124537	124230	83371
SOMM165_TCCAAC_RA_GGAAGACGGATGCAGG	250282	250282	249586	159531
SOMM165_TCCAAC_RA_GGAAGAGATCTGCAGG	145057	145057	144664	94661
SOMM165_TCCAAC_RA_GGAAGGACACTGCAGG	11504	11504	11464	7818
SOMM165_TCCAAC_RA_GGAAGGTACATGCAGG	189450	189450	188942	123607
SOMM165_TCCAAC_RA_GGAATCCGTCTGCAGG	244936	244936	244412	156797
SOMM165_TCCAAC_RA_GGAATGTTGCTGCAGG	154241	154241	153843	100756
SOMM165_TCCAAC_RA_GGACAAGCTATGCAGG	558610	558610	557184	332554
SOMM165_TCCAAC_RA_GGACACAGAATGCAGG	115874	115874	115559	77217
SOMM165_TCCAAC_RA_GGACACGAGATGCAGG	287	287	246	219
SOMM165_TCCAAC_RA_GGACACTGACTGCAGG	89485	89485	89218	59080
SOMM165_TCCAAC_RA_GGACAGATTCTGCAGG	174925	174925	174490	114205
SOMM165_TCCAAC_RA_GGACAGCAGATGCAGG	136221	136221	135799	90179
SOMM165_TCCAAC_RA_GGACATTGGCTGCAGG	158742	158742	158316	104616
SOMM165_TCCAAC_RA_GGACCACTGTTGCAGG	176818	176818	176441	116801
SOMM165_TCCAAC_RA_GGACCTCCAATGCAGG	92971	92971	92704	62574
SOMM165_TCCAAC_RA_GGACGACAAGTGCAGG	197	197	177	150
SOMM165_TCCAAC_RA_GGACGCTCGATGCAGG	344	344	289	259
SOMM165_TCCAAC_RA_GGACGTATCATGCAGG	210459	210459	209923	135166
SOMM165_TCCAAC_RA_GGACTATGCATGCAGG	194320	194320	193856	125810
SOMM165_TCCAAC_RA_GGAGAGTCAATGCAGG	118084	118084	117735	78211
SOMM165_TCCAAC_RA_GGAGATCGCATGCAGG	236056	236056	235466	150818
SOMM165_TCCAAC_RA_GGAGATGTACTGCAGG	30213	30213	30134	20247
SOMM165_TCCAAC_RA_GGAGCACCTCTGCAGG	171140	171140	170749	112218
SOMM165_TCCAAC_RA_GGAGCAGGAATGCAGG	119462	119462	119132	79306
SOMM165_TCCAAC_RA_GGAGCCATGCTGCAGG	88393	88393	88190	58997
SOMM165_TCCAAC_RA_GGAGGCTAACTGCAGG	70911	70911	70710	47107
SOMM165_TCCAAC_RA_GGAGTACAAGTGCAGG	60299	60299	60128	41395
SOMM165_TCCAAC_RA_GGAGTCAAGCTGCAGG	68223	68223	68054	46201
SOMM165_TCCAAC_RA_GGAGTCACTATGCAGG	207461	207461	206957	134674
SOMM165_TCCAAC_RA_GGAGTGGTCATGCAGG	180355	180355	179872	117399
SOMM165_TCCAAC_RA_GGATAGCGACTGCAGG	56483	56483	56333	38244
SOMM165_TCCAAC_RA_GGATCCTGTATGCAGG	129427	129427	129097	87273
SOMM165_TCCAAC_RA_GGATGCCTAATGCAGG	102226	102226	101956	68642
SOMM165_TCCAAC_RA_GGATTGAGGATGCAGG	195798	195798	195338	127948
SOMM165_TCCAAC_RA_GGATTGGCTCTGCAGG	163298	163298	162917	107158
SOMM165_TCCAAC_RA_GGCAACCACATGCAGG	132425	132425	132021	87813
SOMM165_TCCAAC_RA_GGCAAGACTATGCAGG	205018	205018	204439	133527
SOMM165_TCCAAC_RA_GGCAAGGAGCTGCAGG	136983	136983	136603	90727
SOMM165_TCCAAC_RA_GGCAATGGAATGCAGG	143778	143778	143270	94759
SOMM165_TCCAAC_RA_GGCACCTTACTGCAGG	37264	37264	37159	25036
SOMM165_TCCAAC_RA_GGCACTTCGATGCAGG	224202	224202	223530	143582
SOMM165_TCCAAC_RA_GGCAGATCTGTGCAGG	268510	268510	267745	169502
SOMM165_TCCAAC_RA_GGCAGCGTTATGCAGG	326	326	265	227
SOMM165_TCCAAC_RA_GGCATACCAATGCAGG	21263	21263	21169	15051
SOMM165_TCCAAC_RA_GGCATCAAGTTGCAGG	185688	185688	185261	121169
SOMM165_TCCAAC_RA_GGCCAGTTCATGCAGG	49897	49897	49734	33964
SOMM165_TCCAAC_RA_GGCCATCCTCTGCAGG	189593	189593	189152	123348
SOMM165_TCCAAC_RA_GGCCGAAGTATGCAGG	149005	149005	148660	94883
SOMM165_TCCAAC_RA_GGCCGACAACTGCAGG	118880	118880	118609	78965
SOMM165_TCCAAC_RA_GGCCGTGAGATGCAGG	214975	214975	214473	138709
SOMM165_TCCAAC_RA_GGCCTCCTGATGCAGG	97985	97985	97744	66591
SOMM165_TCCAAC_RA_GGCCTCTATCTGCAGG	67697	67697	67532	45419
SOMM165_TCCAAC_RA_GGCGAACTTATGCAGG	88396	88396	88108	59576
SOMM165_TCCAAC_RA_GGCGACACACTGCAGG	73064	73064	72879	47435
SOMM165_TCCAAC_RA_GGCGACTGGATGCAGG	206109	206109	205533	134305
SOMM165_TCCAAC_RA_GGCGCATACATGCAGG	453	453	377	333
SOMM165_TCCAAC_RA_GGCGCTGATCTGCAGG	82151	82151	81935	55541
SOMM165_TCCAAC_RA_GGCGGATTGCTGCAGG	119310	119310	118994	79487
SOMM165_TCCAAC_RA_GGCTAAGGTCTGCAGG	249082	249082	248384	159844
SOMM165_TCCAAC_RA_GGCTCAATGATGCAGG	193083	193083	192609	125869
SOMM165_TCCAAC_RA_GGCTGAGCCATGCAGG	192199	192199	191583	123567
SOMM165_TCCAAC_RA_GGCTGGCATATGCAGG	190845	190845	190351	124462
SOMM165_TCCAAC_RA_GGGAACAGGCTGCAGG	42972	42972	42826	29400
SOMM165_TCCAAC_RA_GGGAATCTGATGCAGG	216	216	181	156
SOMM165_TCCAAC_RA_GGGACAGTGCTGCAGG	153	153	136	111
SOMM165_TCCAAC_RA_GGGACTAGTATGCAGG	57498	57498	57307	39378
SOMM165_TCCAAC_RA_GGGAGCTGAATGCAGG	172057	172057	171648	110865
SOMM165_TCCAAC_RA_GGGAGTTAGCTGCAGG	119115	119115	118800	78394
SOMM165_TCCAAC_RA_GGGATAGACATGCAGG	295437	295437	294675	184929
SOMM165_TCCAAC_RA_GGGATGAATCTGCAGG	136334	136334	136003	88797
SOMM165_TCCAAC_RA_GGGCCAAGACTGCAGG	69306	69306	69133	47358
SOMM165_TCCAAC_RA_GGGCCACATATGCAGG	88556	88556	88269	59184
SOMM165_TCCAAC_RA_GGGCGAGTAATGCAGG	211075	211075	210567	136761
SOMM165_TCCAAC_RA_GGGCTAACGATGCAGG	103845	103845	103579	69260
SOMM165_TCCAAC_RA_GGGCTCGGTATGCAGG	153398	153398	153050	101349
SOMM165_TCCAAC_RA_GGGGAGAACATGCAGG	125479	125479	125142	82025
SOMM165_TCCAAC_RA_GGGGTGCGAATGCAGG	123839	123839	123534	81586
SOMM165_TCCAAC_RA_GGGTACGCAATGCAGG	106456	106456	106170	70847
SOMM165_TCCAAC_RA_GGGTCGTAGATGCAGG	105171	105171	104929	70389
SOMM165_TCCAAC_RA_GGGTCTGTCATGCAGG	208	208	173	158
SOMM165_TCCAAC_RA_GGGTGTTCTATGCAGG	179401	179401	178968	117183
SOMM165_TCCAAC_RA_GGTAGGATGATGCAGG	123869	123869	123555	83310
SOMM165_TCCAAC_RA_GGTATCAGCATGCAGG	158859	158859	158492	105640
SOMM165_TCCAAC_RA_GGTCCGTCTATGCAGG	107886	107886	107580	73774
SOMM165_TCCAAC_RA_GGTCTTCACATGCAGG	142316	142316	142013	95164
SOMM165_TCCAAC_RA_GGTGAAGAGATGCAGG	92636	92636	92444	62833
SOMM165_TCCAAC_RA_GGTGGAACAATGCAGG	119179	119179	118875	79765
SOMM165_TCCAAC_RA_GGTGGCTTCATGCAGG	194654	194654	194114	126480
SOMM165_TCCAAC_RA_GGTGGTGGTATGCAGG	73045	73045	72829	49837
SOMM165_TCCAAC_RA_GGTTCACGCATGCAGG	164291	164291	163864	108337
SOMM165_TCTCTC_RA_GGAAACATCGTGCAGG	251928	251928	251494	168281
SOMM165_TCTCTC_RA_GGAACAACCATGCAGG	325136	325136	324594	212277
SOMM165_TCTCTC_RA_GGAACCGAGATGCAGG	106196	106196	105942	76008
SOMM165_TCTCTC_RA_GGAACGAACGTGCAGG	185844	185844	185527	128050
SOMM165_TCTCTC_RA_GGAACGCTTATGCAGG	137392	137392	137120	97163
SOMM165_TCTCTC_RA_GGAACGTGATTGCAGG	86632	86632	86503	62892
SOMM165_TCTCTC_RA_GGAAGACGGATGCAGG	152081	152081	151837	106662
SOMM165_TCTCTC_RA_GGAAGAGATCTGCAGG	12053	12053	12001	8896
SOMM165_TCTCTC_RA_GGAAGGACACTGCAGG	1128	1128	1122	874
SOMM165_TCTCTC_RA_GGAAGGTACATGCAGG	156035	156035	155722	108084
SOMM165_TCTCTC_RA_GGAATCCGTCTGCAGG	34128	34128	34041	25372
SOMM165_TCTCTC_RA_GGAATGTTGCTGCAGG	20772	20772	20715	15335
SOMM165_TCTCTC_RA_GGACAAGCTATGCAGG	347245	347245	346665	226225
SOMM165_TCTCTC_RA_GGACACAGAATGCAGG	219579	219579	219222	149151
SOMM165_TCTCTC_RA_GGACACGAGATGCAGG	195998	195998	195678	134218
SOMM165_TCTCTC_RA_GGACACTGACTGCAGG	9486	9486	9458	7116
SOMM165_TCTCTC_RA_GGACAGATTCTGCAGG	141058	141058	140808	98552
SOMM165_TCTCTC_RA_GGACAGCAGATGCAGG	262418	262418	261966	174802
SOMM165_TCTCTC_RA_GGACATTGGCTGCAGG	71131	71131	71001	51691
SOMM165_TCTCTC_RA_GGACCACTGTTGCAGG	174745	174745	174523	121370
SOMM165_TCTCTC_RA_GGACCTCCAATGCAGG	124553	124553	124392	88737
SOMM165_TCTCTC_RA_GGACGACAAGTGCAGG	155599	155599	155353	108692
SOMM165_TCTCTC_RA_GGACGCTCGATGCAGG	215772	215772	215426	146872
SOMM165_TCTCTC_RA_GGACGTATCATGCAGG	139947	139947	139693	98410
SOMM165_TCTCTC_RA_GGACTATGCATGCAGG	183585	183585	183246	126532
SOMM165_TCTCTC_RA_GGAGAGTCAATGCAGG	137147	137147	136947	96432
SOMM165_TCTCTC_RA_GGAGATCGCATGCAGG	184668	184668	184351	126757
SOMM165_TCTCTC_RA_GGAGATGTACTGCAGG	1498	1498	1481	1125
SOMM165_TCTCTC_RA_GGAGCACCTCTGCAGG	7385	7385	7339	5610
SOMM165_TCTCTC_RA_GGAGCAGGAATGCAGG	142514	142514	142295	99474
SOMM165_TCTCTC_RA_GGAGCCATGCTGCAGG	7642	7642	7613	5658
SOMM165_TCTCTC_RA_GGAGGCTAACTGCAGG	36	36	20	0
SOMM165_TCTCTC_RA_GGAGTACAAGTGCAGG	87217	87217	87084	62726
SOMM165_TCTCTC_RA_GGAGTCAAGCTGCAGG	15090	15090	15048	11115
SOMM165_TCTCTC_RA_GGAGTCACTATGCAGG	188610	188610	188237	128729
SOMM165_TCTCTC_RA_GGAGTGGTCATGCAGG	160123	160123	159870	111653
SOMM165_TCTCTC_RA_GGATAGCGACTGCAGG	6290	6290	6265	4704
SOMM165_TCTCTC_RA_GGATCCTGTATGCAGG	154712	154712	154463	108354
SOMM165_TCTCTC_RA_GGATGCCTAATGCAGG	117957	117957	117770	83920
SOMM165_TCTCTC_RA_GGATTGAGGATGCAGG	122583	122583	122380	87495
SOMM165_TCTCTC_RA_GGATTGGCTCTGCAGG	13958	13958	13905	10544
SOMM165_TCTCTC_RA_GGCAACCACATGCAGG	150548	150548	150288	105790
SOMM165_TCTCTC_RA_GGCAAGACTATGCAGG	107576	107576	107323	77138
SOMM165_TCTCTC_RA_GGCAAGGAGCTGCAGG	18759	18759	18691	14254
SOMM165_TCTCTC_RA_GGCAATGGAATGCAGG	8860	8860	8762	6870
SOMM165_TCTCTC_RA_GGCACCTTACTGCAGG	1425	1425	1414	1129
SOMM165_TCTCTC_RA_GGCACTTCGATGCAGG	9119	9119	9060	7054
SOMM165_TCTCTC_RA_GGCAGATCTGTGCAGG	150764	150764	150502	105639
SOMM165_TCTCTC_RA_GGCAGCGTTATGCAGG	220241	220241	219869	149355
SOMM165_TCTCTC_RA_GGCATACCAATGCAGG	134133	134133	133914	94721
SOMM165_TCTCTC_RA_GGCATCAAGTTGCAGG	131744	131744	131534	93932
SOMM165_TCTCTC_RA_GGCCAGTTCATGCAGG	190067	190067	189774	130880
SOMM165_TCTCTC_RA_GGCCATCCTCTGCAGG	69571	69571	69426	49180
SOMM165_TCTCTC_RA_GGCCGAAGTATGCAGG	208014	208014	207681	139912
SOMM165_TCTCTC_RA_GGCCGACAACTGCAGG	6040	6040	6017	4536
SOMM165_TCTCTC_RA_GGCCGTGAGATGCAGG	164544	164544	164347	114367
SOMM165_TCTCTC_RA_GGCCTCCTGATGCAGG	132295	132295	132125	94329
SOMM165_TCTCTC_RA_GGCCTCTATCTGCAGG	4842	4842	4832	3713
SOMM165_TCTCTC_RA_GGCGAACTTATGCAGG	239500	239500	239061	161046
SOMM165_TCTCTC_RA_GGCGACACACTGCAGG	3372	3372	3356	2513
SOMM165_TCTCTC_RA_GGCGACTGGATGCAGG	336397	336397	335870	218175
SOMM165_TCTCTC_RA_GGCGCATACATGCAGG	197098	197098	196752	135823
SOMM165_TCTCTC_RA_GGCGCTGATCTGCAGG	34006	34006	33929	24942
SOMM165_TCTCTC_RA_GGCGGATTGCTGCAGG	28118	28118	28039	20409
SOMM165_TCTCTC_RA_GGCTAAGGTCTGCAGG	79440	79440	79258	56988
SOMM165_TCTCTC_RA_GGCTCAATGATGCAGG	13450	13450	13395	10548
SOMM165_TCTCTC_RA_GGCTGAGCCATGCAGG	179318	179318	179031	123700
SOMM165_TCTCTC_RA_GGCTGGCATATGCAGG	66278	66278	66156	48886
SOMM165_TCTCTC_RA_GGGAACAGGCTGCAGG	154	154	138	131
SOMM165_TCTCTC_RA_GGGAATCTGATGCAGG	162214	162214	162000	112301
SOMM165_TCTCTC_RA_GGGACAGTGCTGCAGG	21533	21533	21492	15844
SOMM165_TCTCTC_RA_GGGACTAGTATGCAGG	140209	140209	139983	98826
SOMM165_TCTCTC_RA_GGGAGCTGAATGCAGG	193831	193831	193551	132915
SOMM165_TCTCTC_RA_GGGAGTTAGCTGCAGG	9945	9945	9914	7502
SOMM165_TCTCTC_RA_GGGATAGACATGCAGG	200003	200003	199657	137118
SOMM165_TCTCTC_RA_GGGATGAATCTGCAGG	17739	17739	17703	13070
SOMM165_TCTCTC_RA_GGGCCAAGACTGCAGG	9153	9153	9132	6857
SOMM165_TCTCTC_RA_GGGCCACATATGCAGG	170431	170431	170155	117827
SOMM165_TCTCTC_RA_GGGCGAGTAATGCAGG	147933	147933	147674	103369
SOMM165_TCTCTC_RA_GGGCTAACGATGCAGG	75758	75758	75637	55272
SOMM165_TCTCTC_RA_GGGCTCGGTATGCAGG	116883	116883	116709	83307
SOMM165_TCTCTC_RA_GGGGAGAACATGCAGG	71667	71667	71557	52379
SOMM165_TCTCTC_RA_GGGGTGCGAATGCAGG	91684	91684	91551	66002
SOMM165_TCTCTC_RA_GGGTACGCAATGCAGG	22637	22637	22593	17287
SOMM165_TCTCTC_RA_GGGTCGTAGATGCAGG	76068	76068	75972	55942
SOMM165_TCTCTC_RA_GGGTCTGTCATGCAGG	144022	144022	143794	100483
SOMM165_TCTCTC_RA_GGGTGTTCTATGCAGG	72454	72454	72321	53277
SOMM165_TCTCTC_RA_GGTAGGATGATGCAGG	40420	40420	40344	30602
SOMM165_TCTCTC_RA_GGTATCAGCATGCAGG	163136	163136	162911	114606
SOMM165_TCTCTC_RA_GGTCCGTCTATGCAGG	172466	172466	172221	120733
SOMM165_TCTCTC_RA_GGTCTTCACATGCAGG	113514	113514	113381	82176
SOMM165_TCTCTC_RA_GGTGAAGAGATGCAGG	137277	137277	137071	97359
SOMM165_TCTCTC_RA_GGTGGAACAATGCAGG	54930	54930	54831	41138
SOMM165_TCTCTC_RA_GGTGGCTTCATGCAGG	42827	42827	42734	32205
SOMM165_TCTCTC_RA_GGTGGTGGTATGCAGG	56663	56663	56571	42546
SOMM165_TCTCTC_RA_GGTTCACGCATGCAGG	289	289	244	220
SOMM165_TGGTTC_RA_GGAAACATCGTGCAGG	163574	163574	163229	109917
SOMM165_TGGTTC_RA_GGAACAACCATGCAGG	180425	180425	180067	121852
SOMM165_TGGTTC_RA_GGAACCGAGATGCAGG	120239	120239	119951	83073
SOMM165_TGGTTC_RA_GGAACGAACGTGCAGG	118916	118916	118704	82862
SOMM165_TGGTTC_RA_GGAACGCTTATGCAGG	149665	149665	149365	102178
SOMM165_TGGTTC_RA_GGAACGTGATTGCAGG	95004	95004	94833	66075
SOMM165_TGGTTC_RA_GGAAGACGGATGCAGG	126678	126678	126445	87352
SOMM165_TGGTTC_RA_GGAAGAGATCTGCAGG	21853	21853	21798	15751
SOMM165_TGGTTC_RA_GGAAGGACACTGCAGG	1684	1684	1676	1223
SOMM165_TGGTTC_RA_GGAAGGTACATGCAGG	188525	188525	188143	126996
SOMM165_TGGTTC_RA_GGAATCCGTCTGCAGG	103538	103538	103347	71501
SOMM165_TGGTTC_RA_GGAATGTTGCTGCAGG	24146	24146	24077	17367
SOMM165_TGGTTC_RA_GGACAAGCTATGCAGG	171207	171207	170849	115972
SOMM165_TGGTTC_RA_GGACACAGAATGCAGG	102721	102721	102528	72192
SOMM165_TGGTTC_RA_GGACACGAGATGCAGG	126912	126912	126707	87213
SOMM165_TGGTTC_RA_GGACACTGACTGCAGG	8162	8162	8128	5986
SOMM165_TGGTTC_RA_GGACAGATTCTGCAGG	113840	113840	113639	79077
SOMM165_TGGTTC_RA_GGACAGCAGATGCAGG	142039	142039	141752	97783
SOMM165_TGGTTC_RA_GGACATTGGCTGCAGG	52369	52369	52265	37965
SOMM165_TGGTTC_RA_GGACCACTGTTGCAGG	158526	158526	158307	108114
SOMM165_TGGTTC_RA_GGACCTCCAATGCAGG	106655	106655	106525	74523
SOMM165_TGGTTC_RA_GGACGACAAGTGCAGG	108304	108304	108147	75907
SOMM165_TGGTTC_RA_GGACGCTCGATGCAGG	163682	163682	163443	110981
SOMM165_TGGTTC_RA_GGACGTATCATGCAGG	140199	140199	139953	96552
SOMM165_TGGTTC_RA_GGACTATGCATGCAGG	126078	126078	125902	87478
SOMM165_TGGTTC_RA_GGAGAGTCAATGCAGG	227819	227819	227484	150695
SOMM165_TGGTTC_RA_GGAGATCGCATGCAGG	195427	195427	195105	129457
SOMM165_TGGTTC_RA_GGAGATGTACTGCAGG	1734	1734	1729	1267
SOMM165_TGGTTC_RA_GGAGCACCTCTGCAGG	24833	24833	24771	17794
SOMM165_TGGTTC_RA_GGAGCAGGAATGCAGG	110699	110699	110538	77419
SOMM165_TGGTTC_RA_GGAGCCATGCTGCAGG	7720	7720	7685	5549
SOMM165_TGGTTC_RA_GGAGGCTAACTGCAGG	3998	3998	3981	2967
SOMM165_TGGTTC_RA_GGAGTACAAGTGCAGG	116014	116014	115816	80785
SOMM165_TGGTTC_RA_GGAGTCAAGCTGCAGG	19580	19580	19536	14142
SOMM165_TGGTTC_RA_GGAGTCACTATGCAGG	199520	199520	199199	132988
SOMM165_TGGTTC_RA_GGAGTGGTCATGCAGG	129788	129788	129580	90052
SOMM165_TGGTTC_RA_GGATAGCGACTGCAGG	9190	9190	9162	6890
SOMM165_TGGTTC_RA_GGATCCTGTATGCAGG	106820	106820	106677	75366
SOMM165_TGGTTC_RA_GGATGCCTAATGCAGG	127297	127297	127065	87395
SOMM165_TGGTTC_RA_GGATTGAGGATGCAGG	74192	74192	74055	53420
SOMM165_TGGTTC_RA_GGATTGGCTCTGCAGG	17641	17641	17602	13046
SOMM165_TGGTTC_RA_GGCAACCACATGCAGG	150707	150707	150432	102447
SOMM165_TGGTTC_RA_GGCAAGACTATGCAGG	174919	174919	174606	118699
SOMM165_TGGTTC_RA_GGCAAGGAGCTGCAGG	17741	17741	17684	13256
SOMM165_TGGTTC_RA_GGCAATGGAATGCAGG	167925	167925	167610	113861
SOMM165_TGGTTC_RA_GGCACCTTACTGCAGG	1834	1834	1828	1380
SOMM165_TGGTTC_RA_GGCACTTCGATGCAGG	128947	128947	128728	90027
SOMM165_TGGTTC_RA_GGCAGATCTGTGCAGG	168525	168525	168268	114164
SOMM165_TGGTTC_RA_GGCAGCGTTATGCAGG	92806	92806	92649	65552
SOMM165_TGGTTC_RA_GGCATACCAATGCAGG	135263	135263	135078	94192
SOMM165_TGGTTC_RA_GGCATCAAGTTGCAGG	236339	236339	236022	156140
SOMM165_TGGTTC_RA_GGCCAGTTCATGCAGG	126767	126767	126575	87472
SOMM165_TGGTTC_RA_GGCCATCCTCTGCAGG	57129	57129	57009	40455
SOMM165_TGGTTC_RA_GGCCGAAGTATGCAGG	139042	139042	138804	95614
SOMM165_TGGTTC_RA_GGCCGACAACTGCAGG	5712	5712	5689	4300
SOMM165_TGGTTC_RA_GGCCGTGAGATGCAGG	102594	102594	102459	72140
SOMM165_TGGTTC_RA_GGCCTCCTGATGCAGG	193963	193963	193738	130494
SOMM165_TGGTTC_RA_GGCCTCTATCTGCAGG	3002	3002	2976	2297
SOMM165_TGGTTC_RA_GGCGAACTTATGCAGG	227894	227894	227441	151268
SOMM165_TGGTTC_RA_GGCGACACACTGCAGG	1665	1665	1657	1176
SOMM165_TGGTTC_RA_GGCGACTGGATGCAGG	32860	32860	32742	24189
SOMM165_TGGTTC_RA_GGCGCATACATGCAGG	134403	134403	134178	92627
SOMM165_TGGTTC_RA_GGCGCTGATCTGCAGG	66019	66019	65877	45928
SOMM165_TGGTTC_RA_GGCGGATTGCTGCAGG	35060	35060	34984	25385
SOMM165_TGGTTC_RA_GGCTAAGGTCTGCAGG	112100	112100	111871	78574
SOMM165_TGGTTC_RA_GGCTCAATGATGCAGG	11017	11017	10954	8363
SOMM165_TGGTTC_RA_GGCTGAGCCATGCAGG	99358	99358	99171	69728
SOMM165_TGGTTC_RA_GGCTGGCATATGCAGG	83467	83467	83305	59662
SOMM165_TGGTTC_RA_GGGAACAGGCTGCAGG	45268	45268	45200	32870
SOMM165_TGGTTC_RA_GGGAATCTGATGCAGG	86484	86484	86341	60406
SOMM165_TGGTTC_RA_GGGACAGTGCTGCAGG	13821	13821	13785	10243
SOMM165_TGGTTC_RA_GGGACTAGTATGCAGG	118405	118405	118166	81675
SOMM165_TGGTTC_RA_GGGAGCTGAATGCAGG	130041	130041	129866	88869
SOMM165_TGGTTC_RA_GGGAGTTAGCTGCAGG	11873	11873	11844	8609
SOMM165_TGGTTC_RA_GGGATAGACATGCAGG	144668	144668	144419	99136
SOMM165_TGGTTC_RA_GGGATGAATCTGCAGG	31327	31327	31260	21909
SOMM165_TGGTTC_RA_GGGCCAAGACTGCAGG	11708	11708	11686	8751
SOMM165_TGGTTC_RA_GGGCCACATATGCAGG	115645	115645	115428	80542
SOMM165_TGGTTC_RA_GGGCGAGTAATGCAGG	176547	176547	176266	119643
SOMM165_TGGTTC_RA_GGGCTAACGATGCAGG	80096	80096	79973	56704
SOMM165_TGGTTC_RA_GGGCTCGGTATGCAGG	106899	106899	106712	74212
SOMM165_TGGTTC_RA_GGGGAGAACATGCAGG	103122	103122	102951	71641
SOMM165_TGGTTC_RA_GGGGTGCGAATGCAGG	89592	89592	89477	63367
SOMM165_TGGTTC_RA_GGGTACGCAATGCAGG	99782	99782	99635	70176
SOMM165_TGGTTC_RA_GGGTCGTAGATGCAGG	57476	57476	57376	42222
SOMM165_TGGTTC_RA_GGGTCTGTCATGCAGG	79669	79669	79552	56920
SOMM165_TGGTTC_RA_GGGTGTTCTATGCAGG	107129	107129	106958	75126
SOMM165_TGGTTC_RA_GGTAGGATGATGCAGG	106438	106438	106282	75571
SOMM165_TGGTTC_RA_GGTATCAGCATGCAGG	111076	111076	110900	78778
SOMM165_TGGTTC_RA_GGTCCGTCTATGCAGG	115821	115821	115630	82411
SOMM165_TGGTTC_RA_GGTCTTCACATGCAGG	82284	82284	82171	59019
SOMM165_TGGTTC_RA_GGTGAAGAGATGCAGG	78769	78769	78636	56908
SOMM165_TGGTTC_RA_GGTGGAACAATGCAGG	109383	109383	109224	77389
SOMM165_TGGTTC_RA_GGTGGCTTCATGCAGG	176960	176960	176697	120812
SOMM165_TGGTTC_RA_GGTGGTGGTATGCAGG	52258	52258	52170	38124
SOMM165_TGGTTC_RA_GGTTCACGCATGCAGG	296940	296940	296499	192210
SOMM165_TGTACC_RA_GGAAACATCGTGCAGG	272663	272663	272247	183663
SOMM165_TGTACC_RA_GGAACAACCATGCAGG	263435	263435	263019	177044
SOMM165_TGTACC_RA_GGAACCGAGATGCAGG	74434	74434	74173	55291
SOMM165_TGTACC_RA_GGAACGAACGTGCAGG	100731	100731	100608	74075
SOMM165_TGTACC_RA_GGAACGCTTATGCAGG	184243	184243	183979	129526
SOMM165_TGTACC_RA_GGAACGTGATTGCAGG	99527	99527	99377	72546
SOMM165_TGTACC_RA_GGAAGACGGATGCAGG	69297	69297	69158	52389
SOMM165_TGTACC_RA_GGAAGAGATCTGCAGG	17081	17081	17037	13155
SOMM165_TGTACC_RA_GGAAGGACACTGCAGG	891	891	886	682
SOMM165_TGTACC_RA_GGAAGGTACATGCAGG	86938	86938	86752	63606
SOMM165_TGTACC_RA_GGAATCCGTCTGCAGG	91357	91357	91196	65936
SOMM165_TGTACC_RA_GGAATGTTGCTGCAGG	39371	39371	39280	29140
SOMM165_TGTACC_RA_GGACAAGCTATGCAGG	237404	237404	237043	162943
SOMM165_TGTACC_RA_GGACACAGAATGCAGG	73613	73613	73456	55490
SOMM165_TGTACC_RA_GGACACGAGATGCAGG	88332	88332	88171	65625
SOMM165_TGTACC_RA_GGACACTGACTGCAGG	19805	19805	19746	14560
SOMM165_TGTACC_RA_GGACAGATTCTGCAGG	140773	140773	140589	100742
SOMM165_TGTACC_RA_GGACAGCAGATGCAGG	179675	179675	179419	126982
SOMM165_TGTACC_RA_GGACATTGGCTGCAGG	69354	69354	69233	51096
SOMM165_TGTACC_RA_GGACCACTGTTGCAGG	115575	115575	115430	83230
SOMM165_TGTACC_RA_GGACCTCCAATGCAGG	162560	162560	162352	116319
SOMM165_TGTACC_RA_GGACGACAAGTGCAGG	124641	124641	124499	91354
SOMM165_TGTACC_RA_GGACGCTCGATGCAGG	167793	167793	167597	119471
SOMM165_TGTACC_RA_GGACGTATCATGCAGG	105510	105510	105326	77769
SOMM165_TGTACC_RA_GGACTATGCATGCAGG	62054	62054	61945	47312
SOMM165_TGTACC_RA_GGAGAGTCAATGCAGG	204356	204356	204103	141386
SOMM165_TGTACC_RA_GGAGATCGCATGCAGG	291246	291246	290877	194500
SOMM165_TGTACC_RA_GGAGATGTACTGCAGG	1866	1866	1861	1462
SOMM165_TGTACC_RA_GGAGCACCTCTGCAGG	24207	24207	24132	18211
SOMM165_TGTACC_RA_GGAGCAGGAATGCAGG	166988	166988	166765	116802
SOMM165_TGTACC_RA_GGAGCCATGCTGCAGG	12561	12561	12520	9593
SOMM165_TGTACC_RA_GGAGGCTAACTGCAGG	7014	7014	6992	5335
SOMM165_TGTACC_RA_GGAGTACAAGTGCAGG	157356	157356	157159	110784
SOMM165_TGTACC_RA_GGAGTCAAGCTGCAGG	43718	43718	43608	31782
SOMM165_TGTACC_RA_GGAGTCACTATGCAGG	157634	157634	157368	112018
SOMM165_TGTACC_RA_GGAGTGGTCATGCAGG	120107	120107	119906	87394
SOMM165_TGTACC_RA_GGATAGCGACTGCAGG	13743	13743	13713	10438
SOMM165_TGTACC_RA_GGATCCTGTATGCAGG	136637	136637	136461	99368
SOMM165_TGTACC_RA_GGATGCCTAATGCAGG	271545	271545	271215	179739
SOMM165_TGTACC_RA_GGATTGAGGATGCAGG	133278	133278	133072	96765
SOMM165_TGTACC_RA_GGATTGGCTCTGCAGG	52339	52339	52255	38490
SOMM165_TGTACC_RA_GGCAACCACATGCAGG	297923	297923	297523	200699
SOMM165_TGTACC_RA_GGCAAGACTATGCAGG	764	764	680	576
SOMM165_TGTACC_RA_GGCAAGGAGCTGCAGG	53862	53862	53764	40047
SOMM165_TGTACC_RA_GGCAATGGAATGCAGG	1750	1750	1647	1267
SOMM165_TGTACC_RA_GGCACCTTACTGCAGG	4908	4908	4887	3846
SOMM165_TGTACC_RA_GGCACTTCGATGCAGG	127529	127529	127339	92938
SOMM165_TGTACC_RA_GGCAGATCTGTGCAGG	111492	111492	111292	81524
SOMM165_TGTACC_RA_GGCAGCGTTATGCAGG	129873	129873	129673	94513
SOMM165_TGTACC_RA_GGCATACCAATGCAGG	140989	140989	140809	102605
SOMM165_TGTACC_RA_GGCATCAAGTTGCAGG	281391	281391	281089	190993
SOMM165_TGTACC_RA_GGCCAGTTCATGCAGG	280397	280397	280090	189771
SOMM165_TGTACC_RA_GGCCATCCTCTGCAGG	58600	58600	58465	42850
SOMM165_TGTACC_RA_GGCCGAAGTATGCAGG	255617	255617	255291	175355
SOMM165_TGTACC_RA_GGCCGACAACTGCAGG	20790	20790	20741	15522
SOMM165_TGTACC_RA_GGCCGTGAGATGCAGG	192255	192255	192033	134122
SOMM165_TGTACC_RA_GGCCTCCTGATGCAGG	184578	184578	184388	130177
SOMM165_TGTACC_RA_GGCCTCTATCTGCAGG	9529	9529	9489	7248
SOMM165_TGTACC_RA_GGCGAACTTATGCAGG	210087	210087	209730	145870
SOMM165_TGTACC_RA_GGCGACACACTGCAGG	4537	4537	4513	3549
SOMM165_TGTACC_RA_GGCGACTGGATGCAGG	153951	153951	153720	110098
SOMM165_TGTACC_RA_GGCGCATACATGCAGG	170099	170099	169813	120310
SOMM165_TGTACC_RA_GGCGCTGATCTGCAGG	58540	58540	58440	42373
SOMM165_TGTACC_RA_GGCGGATTGCTGCAGG	32743	32743	32646	24958
SOMM165_TGTACC_RA_GGCTAAGGTCTGCAGG	93403	93403	93243	68106
SOMM165_TGTACC_RA_GGCTCAATGATGCAGG	13696	13696	13616	10487
SOMM165_TGTACC_RA_GGCTGAGCCATGCAGG	190120	190120	189833	133905
SOMM165_TGTACC_RA_GGCTGGCATATGCAGG	88224	88224	88065	65478
SOMM165_TGTACC_RA_GGGAACAGGCTGCAGG	101286	101286	101130	73414
SOMM165_TGTACC_RA_GGGAATCTGATGCAGG	101486	101486	101342	73951
SOMM165_TGTACC_RA_GGGACAGTGCTGCAGG	18259	18259	18228	13927
SOMM165_TGTACC_RA_GGGACTAGTATGCAGG	193041	193041	192768	134600
SOMM165_TGTACC_RA_GGGAGCTGAATGCAGG	188358	188358	188129	131473
SOMM165_TGTACC_RA_GGGAGTTAGCTGCAGG	15759	15759	15714	12122
SOMM165_TGTACC_RA_GGGATAGACATGCAGG	274306	274306	273974	186186
SOMM165_TGTACC_RA_GGGATGAATCTGCAGG	32789	32789	32737	24219
SOMM165_TGTACC_RA_GGGCCAAGACTGCAGG	20620	20620	20585	15490
SOMM165_TGTACC_RA_GGGCCACATATGCAGG	149322	149322	149064	106655
SOMM165_TGTACC_RA_GGGCGAGTAATGCAGG	111845	111845	111673	81814
[truncated: 209 more rows]
