# Supplementary material for: Rapture facilitates inexpensive and high-throughput parent-based tagging in salmonids
Source: PLoS One. 2020 Nov 11;15(11):e0239221. doi: 10.1371/journal.pone.0239221 (PMC7657533; doi:10.1371/journal.pone.0239221)
Supplement: S4 Table — Identification of samples sequenced multiple times. (XLSX) [file pone.0239221.s004.xlsx]

## Sheet: Sheet1
Sample ID	Tissue (Adult/Embryo) Run (Fall/Latefall) Sex(Male/Female)	Family ID	Merged ID	Triplicated/Duplicated
S0238	AFF	F238	S0238_AFF_F238	triplicate
S0231	AFF	F231	S0231_AFF_F231	triplicate
S0239	AFF	F239	S0239_AFF_F239	triplicate
S0295	AFM	F270	S0295_AFM_F270	triplicate
S0247	AFF	F247	S0247_AFF_F247	triplicate
S0262	AFF	F262	S0262_AFF_F262	triplicate
S0255	AFF	F255	S0255_AFF_F255	triplicate
S0308	AFF	F308	S0308_AFF_F308	triplicate
S0316	AFF	F316	S0316_AFF_F316	triplicate
S0263	AFF	F263	S0263_AFF_F263	triplicate
S0324	AFF	F324	S0324_AFF_F324	triplicate
S0236	AFF	F236	S0236_AFF_F236	triplicate
S0230	AFF	F230	S0230_AFF_F230	triplicate
S0271	AFF	F271	S0271_AFF_F271	triplicate
S0300	AFM	F275	S0300_AFM_F275	triplicate
S0244	AFF	F244	S0244_AFF_F244	triplicate
S0252	AFF	F252	S0252_AFF_F252	triplicate
S0279	AFF	F279	S0279_AFF_F279	triplicate
S0246	AFF	F246	S0246_AFF_F246	triplicate
S0254	AFF	F254	S0254_AFF_F254	triplicate
S0288	AFM	F263	S0288_AFM_F263	triplicate
S0301	AFM	F276	S0301_AFM_F276	triplicate
S0296	AFM	F271	S0296_AFM_F271	triplicate
S0304	AFF	F304	S0304_AFF_F304	triplicate
S0312	AFF	F312	S0312_AFF_F312	triplicate
S0320	AFF	F320	S0320_AFF_F320	triplicate
S0232	AFF	F232	S0232_AFF_F232	triplicate
S0260	AFF	F260	S0260_AFF_F260	triplicate
S0268	AFF	F268	S0268_AFF_F268	triplicate
S0240	AFF	F240	S0240_AFF_F240	triplicate
S0276	AFF	F276	S0276_AFF_F276	triplicate
S0285	AFM	F260	S0285_AFM_F260	triplicate
S0303	AFM	F278	S0303_AFM_F278	triplicate
S0253	AFF	F253	S0253_AFF_F253	triplicate
S0248	AFF	F248	S0248_AFF_F248	triplicate
S0319	AFF	F319	S0319_AFF_F319	triplicate
S0293	AFM	F268	S0293_AFM_F268	triplicate
S0256	AFF	F256	S0256_AFF_F256	triplicate
S0287	AFM	F262	S0287_AFM_F262	triplicate
S0264	AFF	F264	S0264_AFF_F264	triplicate
S0309	AFF	F309	S0309_AFF_F309	triplicate
S0272	AFF	F272	S0272_AFF_F272	triplicate
S0280	AFF	F280	S0280_AFF_F280	triplicate
S0317	AFF	F317	S0317_AFF_F317	triplicate
S0289	AFM	F264	S0289_AFM_F264	triplicate
S0325	AFF	F325	S0325_AFF_F325	triplicate
S0297	AFM	F272	S0297_AFM_F272	triplicate
S0278	AFF	F278	S0278_AFF_F278	triplicate
S0305	AFF	F305	S0305_AFF_F305	triplicate
S0313	AFF	F313	S0313_AFF_F313	triplicate
S0311	AFF	F311	S0311_AFF_F311	triplicate
S0321	AFF	F321	S0321_AFF_F321	triplicate
S0237	AFF	F237	S0237_AFF_F237	triplicate
S0233	AFF	F233	S0233_AFF_F233	triplicate
S0245	AFF	F245	S0245_AFF_F245	triplicate
S0241	AFF	F241	S0241_AFF_F241	triplicate
S0249	AFF	F249	S0249_AFF_F249	triplicate
S0261	AFF	F261	S0261_AFF_F261	triplicate
S0257	AFF	F257	S0257_AFF_F257	triplicate
S0269	AFF	F269	S0269_AFF_F269	triplicate
S0265	AFF	F265	S0265_AFF_F265	triplicate
S0273	AFF	F273	S0273_AFF_F273	triplicate
S0270	AFF	F270	S0270_AFF_F270	triplicate
S0277	AFF	F277	S0277_AFF_F277	triplicate
S0286	AFM	F261	S0286_AFM_F261	triplicate
S0281	AFM	F280	S0281_AFM_F280	triplicate
S0290	AFM	F265	S0290_AFM_F265	triplicate
S0298	AFM	F273	S0298_AFM_F273	triplicate
S0294	AFM	F269	S0294_AFM_F269	triplicate
S0306	AFF	F306	S0306_AFF_F306	triplicate
S0302	AFM	F277	S0302_AFM_F277	triplicate
S0314	AFF	F314	S0314_AFF_F314	triplicate
S0322	AFF	F322	S0322_AFF_F322	triplicate
S0310	AFF	F310	S0310_AFF_F310	triplicate
S0234	AFF	F234	S0234_AFF_F234	triplicate
S0318	AFF	F318	S0318_AFF_F318	triplicate
S0326	AFF	F326	S0326_AFF_F326	triplicate
S0242	AFF	F242	S0242_AFF_F242	triplicate
S0250	AFF	F250	S0250_AFF_F250	triplicate
S0258	AFF	F258	S0258_AFF_F258	triplicate
S0266	AFF	F266	S0266_AFF_F266	triplicate
S0274	AFF	F274	S0274_AFF_F274	triplicate
S0283	AFM	F258	S0283_AFM_F258	triplicate
S0291	AFM	F266	S0291_AFM_F266	triplicate
S0299	AFM	F274	S0299_AFM_F274	triplicate
S0307	AFF	F307	S0307_AFF_F307	triplicate
S0315	AFF	F315	S0315_AFF_F315	triplicate
S0323	AFF	F323	S0323_AFF_F323	triplicate
S0235	AFF	F235	S0235_AFF_F235	triplicate
S0243	AFF	F243	S0243_AFF_F243	triplicate
S0251	AFF	F251	S0251_AFF_F251	triplicate
S0259	AFF	F259	S0259_AFF_F259	triplicate
S0267	AFF	F267	S0267_AFF_F267	triplicate
S0275	AFF	F275	S0275_AFF_F275	triplicate
S0284	AFM	F259	S0284_AFM_F259	triplicate
S0292	AFM	F267	S0292_AFM_F267	triplicate
S0002	AFF	F002	S0002_AFF_F002	duplicate
S0152	AFM	F001	S0152_AFM_F001	duplicate
S0123	AFM	F002	S0123_AFM_F002	duplicate
S0009	AFF	F009	S0009_AFF_F009	duplicate
S0153	AFM	F003	S0153_AFM_F003	duplicate
S0005	AFF	F005	S0005_AFF_F005	duplicate
S0454	AFM	F004	S0454_AFM_F004	duplicate
S0397	AFM	F035	S0397_AFM_F035	duplicate
S0127	AFM	F036	S0127_AFM_F036	duplicate
S0122	AFM	F005	S0122_AFM_F005	duplicate
S0161	AFM	F037	S0161_AFM_F037	duplicate
S0038	AFF	F038	S0038_AFF_F038	duplicate
S0001	AFF	F001	S0001_AFF_F001	duplicate
S0134	AFM	F006	S0134_AFM_F006	duplicate
S0142	AFM	F033	S0142_AFM_F033	duplicate
S0039	AFF	F039	S0039_AFF_F039	duplicate
S0040	AFF	F040	S0040_AFF_F040	duplicate
S0141	AFM	F007	S0141_AFM_F007	duplicate
S0003	AFF	F003	S0003_AFF_F003	duplicate
S0004	AFF	F004	S0004_AFF_F004	duplicate
S0139	AFM	F008	S0139_AFM_F008	duplicate
S0046	AFF	F046	S0046_AFF_F046	duplicate
S0138	AFM	F009	S0138_AFM_F009	duplicate
S0411	AFM	F010	S0411_AFM_F010	duplicate
S0121	AFM	F011	S0121_AFM_F011	duplicate
S0400	AFM	F012	S0400_AFM_F012	duplicate
S0013	AFF	F013	S0013_AFF_F013	duplicate
S0041	AFF	F041	S0041_AFF_F041	duplicate
S0042	AFF	F042	S0042_AFF_F042	duplicate
S0014	AFF	F014	S0014_AFF_F014	duplicate
S0043	AFF	F043	S0043_AFF_F043	duplicate
S0044	AFF	F044	S0044_AFF_F044	duplicate
S0010	AFF	F010	S0010_AFF_F010	duplicate
S0477	AFM	F040	S0477_AFM_F040	duplicate
S0015	AFF	F015	S0015_AFF_F015	duplicate
S0012	AFF	F012	S0012_AFF_F012	duplicate
S0045	AFF	F045	S0045_AFF_F045	duplicate
S0016	AFF	F016	S0016_AFF_F016	duplicate
S0008	AFF	F008	S0008_AFF_F008	duplicate
S0017	AFF	F017	S0017_AFF_F017	duplicate
S0047	AFF	F047	S0047_AFF_F047	duplicate
S0018	AFF	F018	S0018_AFF_F018	duplicate
S0019	AFF	F019	S0019_AFF_F019	duplicate
S0048	AFF	F048	S0048_AFF_F048	duplicate
S0020	AFF	F020	S0020_AFF_F020	duplicate
S0049	AFF	F049	S0049_AFF_F049	duplicate
S0021	AFF	F021	S0021_AFF_F021	duplicate
S0007	AFF	F007	S0007_AFF_F007	duplicate
S0022	AFF	F022	S0022_AFF_F022	duplicate
S0023	AFF	F023	S0023_AFF_F023	duplicate
S0011	AFF	F011	S0011_AFF_F011	duplicate
S0024	AFF	F024	S0024_AFF_F024	duplicate
S0130	AFM	F038	S0130_AFM_F038	duplicate
S0133	AFM	F013	S0133_AFM_F013	duplicate
S0144	AFM	F039	S0144_AFM_F039	duplicate
S0135	AFM	F014	S0135_AFM_F014	duplicate
S0479	AFM	F015	S0479_AFM_F015	duplicate
S0147	AFM	F041	S0147_AFM_F041	duplicate
S0398	AFM	F016	S0398_AFM_F016	duplicate
S0128	AFM	F042	S0128_AFM_F042	duplicate
S0414	AFM	F017	S0414_AFM_F017	duplicate
S0137	AFM	F018	S0137_AFM_F018	duplicate
S0006	AFF	F006	S0006_AFF_F006	duplicate
S0417	AFM	F043	S0417_AFM_F043	duplicate
S0125	AFM	F044	S0125_AFM_F044	duplicate
S0150	AFM	F019	S0150_AFM_F019	duplicate
S0126	AFM	F020	S0126_AFM_F020	duplicate
S0401	AFM	F021	S0401_AFM_F021	duplicate
S0466	AFM	F045	S0466_AFM_F045	duplicate
S0140	AFM	F022	S0140_AFM_F022	duplicate
S0149	AFM	F046	S0149_AFM_F046	duplicate
S0124	AFM	F023	S0124_AFM_F023	duplicate
S0151	AFM	F024	S0151_AFM_F024	duplicate
S0146	AFM	F047	S0146_AFM_F047	duplicate
S0025	AFF	F025	S0025_AFF_F025	duplicate
S0412	AFM	F048	S0412_AFM_F048	duplicate
S0405	AFM	F049	S0405_AFM_F049	duplicate
S0026	AFF	F026	S0026_AFF_F026	duplicate
S0027	AFF	F027	S0027_AFF_F027	duplicate
S0028	AFF	F028	S0028_AFF_F028	duplicate
S0029	AFF	F029	S0029_AFF_F029	duplicate
S0030	AFF	F030	S0030_AFF_F030	duplicate
S0031	AFF	F031	S0031_AFF_F031	duplicate
S0032	AFF	F032	S0032_AFF_F032	duplicate
S0033	AFF	F033	S0033_AFF_F033	duplicate
S0035	AFF	F035	S0035_AFF_F035	duplicate
S0036	AFF	F036	S0036_AFF_F036	duplicate
S0037	AFF	F037	S0037_AFF_F037	duplicate
S0407	AFM	F025	S0407_AFM_F025	duplicate
S0145	AFM	F026	S0145_AFM_F026	duplicate
S0131	AFM	F027	S0131_AFM_F027	duplicate
S0481	AFM	F028	S0481_AFM_F028	duplicate
S0148	AFM	F029	S0148_AFM_F029	duplicate
S0404	AFM	F030	S0404_AFM_F030	duplicate
S0406	AFM	F031	S0406_AFM_F031	duplicate
S0143	AFM	F032	S0143_AFM_F032	duplicate
S0335	AFF	F335	S0335_AFF_F335	triplicate
S0328	AFF	F328	S0328_AFF_F328	triplicate
S0336	AFF	F336	S0336_AFF_F336	triplicate
S0391	AFM	F239	S0391_AFM_F239	triplicate
S0344	AFF	F344	S0344_AFF_F344	triplicate
S0359	AFM	F213	S0359_AFM_F213	triplicate
S0352	AFF	F352	S0352_AFF_F352	triplicate
S0430	AFM	F111	S0430_AFM_F111	triplicate
S0450	AFM	F099	S0450_AFM_F099	triplicate
S0360	AFM	F214	S0360_AFM_F214	triplicate
S0333	AFF	F333	S0333_AFF_F333	triplicate
S0327	AFF	F327	S0327_AFF_F327	triplicate
S0368	AFM	F223	S0368_AFM_F223	triplicate
S0396	AFM	F244	S0396_AFM_F244	triplicate
S0341	AFF	F341	S0341_AFF_F341	triplicate
S0349	AFF	F349	S0349_AFF_F349	triplicate
S0376	AFM	F256	S0376_AFM_F256	triplicate
S0343	AFF	F343	S0343_AFF_F343	triplicate
S0351	AFF	F351	S0351_AFF_F351	triplicate
S0384	AFM	F231	S0384_AFM_F231	triplicate
S0399	AFM	F399	S0399_AFM_F399	triplicate
S0392	AFM	F240	S0392_AFM_F240	triplicate
S0422	AFM	F107	S0422_AFM_F107	triplicate
S0438	AFM	F102	S0438_AFM_F102	triplicate
S0458	AFM	F105	S0458_AFM_F105	triplicate
S0329	AFF	F329	S0329_AFF_F329	triplicate
S0357	AFF	F357	S0357_AFF_F357	triplicate
S0365	AFM	F220	S0365_AFM_F220	triplicate
S0337	AFF	F337	S0337_AFF_F337	triplicate
S0373	AFM	F253	S0373_AFM_F253	triplicate
S0381	AFM	F228	S0381_AFM_F228	triplicate
S0419	AFM	F112	S0419_AFM_F112	triplicate
S0350	AFF	F350	S0350_AFF_F350	triplicate
S0345	AFF	F345	S0345_AFF_F345	triplicate
S0457	AFM	F109	S0457_AFM_F109	triplicate
S0389	AFM	F237	S0389_AFM_F237	triplicate
S0353	AFF	F353	S0353_AFF_F353	triplicate
S0383	AFM	F230	S0383_AFM_F230	triplicate
S0361	AFM	F215	S0361_AFM_F215	triplicate
S0431	AFM	F114	S0431_AFM_F114	triplicate
S0369	AFM	F224	S0369_AFM_F224	triplicate
S0377	AFM	F257	S0377_AFM_F257	triplicate
S0451	AFM	F110	S0451_AFM_F110	triplicate
S0385	AFM	F232	S0385_AFM_F232	triplicate
S0393	AFM	F241	S0393_AFM_F241	triplicate
S0375	AFM	F255	S0375_AFM_F255	triplicate
S0424	AFM	F118	S0424_AFM_F118	triplicate
S0439	AFM	F166	S0439_AFM_F166	triplicate
S0437	AFM	F101	S0437_AFM_F101	triplicate
S0459	AFM	F113	S0459_AFM_F113	triplicate
S0334	AFF	F334	S0334_AFF_F334	triplicate
S0330	AFF	F330	S0330_AFF_F330	triplicate
S0342	AFF	F342	S0342_AFF_F342	triplicate
S0338	AFF	F338	S0338_AFF_F338	triplicate
S0346	AFF	F346	S0346_AFF_F346	triplicate
S0358	AFM	F212	S0358_AFM_F212	triplicate
S0354	AFF	F354	S0354_AFF_F354	triplicate
S0366	AFM	F221	S0366_AFM_F221	triplicate
S0362	AFM	F216	S0362_AFM_F216	triplicate
S0370	AFM	F225	S0370_AFM_F225	triplicate
S0367	AFM	F222	S0367_AFM_F222	triplicate
S0374	AFM	F251	S0374_AFM_F251	triplicate
S0382	AFM	F229	S0382_AFM_F229	triplicate
S0378	AFM	F250	S0378_AFM_F250	triplicate
S0386	AFM	F234	S0386_AFM_F234	triplicate
S0394	AFM	F242	S0394_AFM_F242	triplicate
S0390	AFM	F238	S0390_AFM_F238	triplicate
S0425	AFM	F106	S0425_AFM_F106	triplicate
S0415	AFM	F104	S0415_AFM_F104	triplicate
S0440	AFM	F119	S0440_AFM_F119	triplicate
S0476	AFM	F108	S0476_AFM_F108	triplicate
S0432	AFM	F117	S0432_AFM_F117	triplicate
S0331	AFF	F331	S0331_AFF_F331	triplicate
S0455	AFM	F115	S0455_AFM_F115	triplicate
S0339	AFF	F339	S0339_AFF_F339	triplicate
S0347	AFF	F347	S0347_AFF_F347	triplicate
S0355	AFF	F355	S0355_AFF_F355	triplicate
S0363	AFM	F218	S0363_AFM_F218	triplicate
S0371	AFM	F251	S0371_AFM_F251	triplicate
S0379	AFM	F226	S0379_AFM_F226	triplicate
S0387	AFM	F235	S0387_AFM_F235	triplicate
S0395	AFM	F243	S0395_AFM_F243	triplicate
S0426	AFM	F103	S0426_AFM_F103	triplicate
S0444	AFM	F100	S0444_AFM_F100	triplicate
S0332	AFF	F332	S0332_AFF_F332	triplicate
S0340	AFF	F340	S0340_AFF_F340	triplicate
S0348	AFF	F348	S0348_AFF_F348	triplicate
S0356	AFF	F356	S0356_AFF_F356	triplicate
S0364	AFM	F219	S0364_AFM_F219	triplicate
S0372	AFM	F252	S0372_AFM_F252	triplicate
S0380	AFM	F227	S0380_AFM_F227	triplicate
S0388	AFM	F236	S0388_AFM_F236	triplicate
S0051	AFF	F051	S0051_AFF_F051	triplicate
S0478	AFM	F050	S0478_AFM_F050	triplicate
S0136	AFM	F051	S0136_AFM_F051	triplicate
S0059	AFF	F059	S0059_AFF_F059	triplicate
S0409	AFM	F052	S0409_AFM_F052	triplicate
S0055	AFF	F055	S0055_AFF_F055	triplicate
S0403	AFM	F053	S0403_AFM_F053	triplicate
S0480	AFM	F084	S0480_AFM_F084	triplicate
S0471	AFM	F085	S0471_AFM_F085	triplicate
S0408	AFM	F055	S0408_AFM_F055	triplicate
S0475	AFM	F086	S0475_AFM_F086	triplicate
S0087	AFF	F087	S0087_AFF_F087	triplicate
S0050	AFF	F050	S0050_AFF_F050	triplicate
S0129	AFM	F056	S0129_AFM_F056	triplicate
S0428	AFM	F083	S0428_AFM_F083	triplicate
S0088	AFF	F088	S0088_AFF_F088	triplicate
S0089	AFF	F089	S0089_AFF_F089	triplicate
S0132	AFM	F057	S0132_AFM_F057	triplicate
S0052	AFF	F052	S0052_AFF_F052	triplicate
S0053	AFF	F053	S0053_AFF_F053	triplicate
S0410	AFM	F058	S0410_AFM_F058	triplicate
S0095	AFF	F095	S0095_AFF_F095	triplicate
S0473	AFM	F059	S0473_AFM_F059	triplicate
S0472	AFM	F060	S0472_AFM_F060	triplicate
S0429	AFM	F061	S0429_AFM_F061	triplicate
S0463	AFM	F062	S0463_AFM_F062	triplicate
S0063	AFF	F063	S0063_AFF_F063	triplicate
S0090	AFF	F090	S0090_AFF_F090	triplicate
S0091	AFF	F091	S0091_AFF_F091	triplicate
S0064	AFF	F064	S0064_AFF_F064	triplicate
S0092	AFF	F092	S0092_AFF_F092	triplicate
S0093	AFF	F093	S0093_AFF_F093	triplicate
S0060	AFF	F060	S0060_AFF_F060	triplicate
S0456	AFM	F089	S0456_AFM_F089	triplicate
S0065	AFF	F065	S0065_AFF_F065	triplicate
S0062	AFF	F062	S0062_AFF_F062	triplicate
S0094	AFF	F094	S0094_AFF_F094	triplicate
S0066	AFF	F066	S0066_AFF_F066	triplicate
S0058	AFF	F058	S0058_AFF_F058	triplicate
S0067	AFF	F067	S0067_AFF_F067	triplicate
S0096	AFF	F096	S0096_AFF_F096	triplicate
S0068	AFF	F068	S0068_AFF_F068	triplicate
S0069	AFF	F069	S0069_AFF_F069	triplicate
S0097	AFF	F097	S0097_AFF_F097	triplicate
S0070	AFF	F070	S0070_AFF_F070	triplicate
S0098	AFF	F098	S0098_AFF_F098	triplicate
S0071	AFF	F071	S0071_AFF_F071	triplicate
S0057	AFF	F057	S0057_AFF_F057	triplicate
S0072	AFF	F072	S0072_AFF_F072	triplicate
S0073	AFF	F073	S0073_AFF_F073	triplicate
S0061	AFF	F061	S0061_AFF_F061	triplicate
S0074	AFF	F074	S0074_AFF_F074	triplicate
S0433	AFM	F087	S0433_AFM_F087	triplicate
S0441	AFM	F063	S0441_AFM_F063	triplicate
S0442	AFM	F088	S0442_AFM_F088	triplicate
S0413	AFM	F064	S0413_AFM_F064	triplicate
S0445	AFM	F065	S0445_AFM_F065	triplicate
S0460	AFM	F090	S0460_AFM_F090	triplicate
S0448	AFM	F066	S0448_AFM_F066	triplicate
S0464	AFM	F091	S0464_AFM_F091	triplicate
S0469	AFM	F067	S0469_AFM_F067	triplicate
S0436	AFM	F068	S0436_AFM_F068	triplicate
S0056	AFF	F056	S0056_AFF_F056	triplicate
S0447	AFM	F092	S0447_AFM_F092	triplicate
S0435	AFM	F093	S0435_AFM_F093	triplicate
S0474	AFM	F069	S0474_AFM_F069	triplicate
S0446	AFM	F070	S0446_AFM_F070	triplicate
S0465	AFM	F071	S0465_AFM_F071	triplicate
S0434	AFM	F094	S0434_AFM_F094	triplicate
S0461	AFM	F072	S0461_AFM_F072	triplicate
S0420	AFM	F095	S0420_AFM_F095	triplicate
S0462	AFM	F073	S0462_AFM_F073	triplicate
S0423	AFM	F074	S0423_AFM_F074	triplicate
S0418	AFM	F096	S0418_AFM_F096	triplicate
S0075	AFF	F075	S0075_AFF_F075	triplicate
S0470	AFM	F097	S0470_AFM_F097	triplicate
S0449	AFM	F098	S0449_AFM_F098	triplicate
S0076	AFF	F076	S0076_AFF_F076	triplicate
S0077	AFF	F077	S0077_AFF_F077	triplicate
S0078	AFF	F078	S0078_AFF_F078	triplicate
S0079	AFF	F079	S0079_AFF_F079	triplicate
S0080	AFF	F080	S0080_AFF_F080	triplicate
S0081	AFF	F081	S0081_AFF_F081	triplicate
S0082	AFF	F082	S0082_AFF_F082	triplicate
S0083	AFF	F083	S0083_AFF_F083	triplicate
S0084	AFF	F084	S0084_AFF_F084	triplicate
S0085	AFF	F085	S0085_AFF_F085	triplicate
S0086	AFF	F086	S0086_AFF_F086	triplicate
S0453	AFM	F075	S0453_AFM_F075	triplicate
S0443	AFM	F076	S0443_AFM_F076	triplicate
S0421	AFM	F077	S0421_AFM_F077	triplicate
S0427	AFM	F078	S0427_AFM_F078	triplicate
S0468	AFM	F079	S0468_AFM_F079	triplicate
S0416	AFM	F080	S0416_AFM_F080	triplicate
S0452	AFM	F081	S0452_AFM_F081	triplicate
S0467	AFM	F082	S0467_AFM_F082	triplicate
S0107	AFF	F107	S0107_AFF_F107	triplicate
S0100	AFF	F100	S0100_AFF_F100	triplicate
S0108	AFF	F108	S0108_AFF_F108	triplicate
S0198	AFM	F347	S0198_AFM_F347	triplicate
S0116	AFF	F116	S0116_AFF_F116	triplicate
S0166	AFM	F315	S0166_AFM_F315	triplicate
S0158	AFM	F158	S0158_AFM_F158	triplicate
S0211	AFM	F248	S0211_AFM_F248	triplicate
S0219	AFF	F219	S0219_AFF_F219	triplicate
S0167	AFM	F316	S0167_AFM_F316	triplicate
S0227	AFF	F227	S0227_AFF_F227	triplicate
S0105	AFF	F105	S0105_AFF_F105	triplicate
S0099	AFF	F099	S0099_AFF_F099	triplicate
S0175	AFM	F324	S0175_AFM_F324	triplicate
S0203	AFM	F352	S0203_AFM_F352	triplicate
S0113	AFF	F113	S0113_AFF_F113	triplicate
S0155	AFM	F305	S0155_AFM_F305	triplicate
S0183	AFM	F332	S0183_AFM_F332	triplicate
S0115	AFF	F115	S0115_AFF_F115	triplicate
S0157	AFM	F307	S0157_AFM_F307	triplicate
S0191	AFM	F340	S0191_AFM_F340	triplicate
S0204	AFM	F353	S0204_AFM_F353	triplicate
S0199	AFM	F348	S0199_AFM_F348	triplicate
S0207	AFM	F356	S0207_AFM_F356	triplicate
S0215	AFF	F215	S0215_AFF_F215	triplicate
S0223	AFF	F368	S0223_AFF_F368	triplicate
S0101	AFF	F101	S0101_AFF_F101	triplicate
S0164	AFM	F313	S0164_AFM_F313	triplicate
S0172	AFM	F321	S0172_AFM_F321	triplicate
S0109	AFF	F109	S0109_AFF_F109	triplicate
S0180	AFM	F329	S0180_AFM_F329	triplicate
S0188	AFM	F337	S0188_AFM_F337	triplicate
S0206	AFM	F355	S0206_AFM_F355	triplicate
S0156	AFM	F306	S0156_AFM_F306	triplicate
S0118	AFF	F118	S0118_AFF_F118	triplicate
S0222	AFF	F222	S0222_AFF_F222	triplicate
S0196	AFM	F345	S0196_AFM_F345	triplicate
S0159	AFM	F309	S0159_AFM_F309	triplicate
S0190	AFM	F339	S0190_AFM_F339	triplicate
S0168	AFF	F317	S0168_AFF_F317	triplicate
S0212	AFM	F358	S0212_AFM_F358	triplicate
S0176	AFM	F325	S0176_AFM_F325	triplicate
S0184	AFM	F333	S0184_AFM_F333	triplicate
S0220	AFF	F220	S0220_AFF_F220	triplicate
S0192	AFM	F341	S0192_AFM_F341	triplicate
S0228	AFF	F228	S0228_AFF_F228	triplicate
S0200	AFM	F349	S0200_AFM_F349	triplicate
S0182	AFM	F331	S0182_AFM_F331	triplicate
S0208	AFM	F245	S0208_AFM_F245	triplicate
S0216	AFF	F216	S0216_AFF_F216	triplicate
S0214	AFF	F214	S0214_AFF_F214	triplicate
S0224	AFF	F224	S0224_AFF_F224	triplicate
S0106	AFF	F106	S0106_AFF_F106	triplicate
S0102	AFF	F102	S0102_AFF_F102	triplicate
S0114	AFF	F114	S0114_AFF_F114	triplicate
S0110	AFF	F110	S0110_AFF_F110	triplicate
S0117	AFF	F117	S0117_AFF_F117	triplicate
S0165	AFM	F314	S0165_AFM_F314	triplicate
S0160	AFM	F310	S0160_AFM_F310	triplicate
S0173	AFM	F322	S0173_AFM_F322	triplicate
S0169	AFM	F318	S0169_AFM_F318	triplicate
S0177	AFM	F326	S0177_AFM_F326	triplicate
S0174	AFM	F327	S0174_AFM_F327	triplicate
S0181	AFM	F330	S0181_AFM_F330	triplicate
S0189	AFM	F338	S0189_AFM_F338	triplicate
S0185	AFM	F334	S0185_AFM_F334	triplicate
S0193	AFM	F342	S0193_AFM_F342	triplicate
S0201	AFM	F350	S0201_AFM_F350	triplicate
S0197	AFM	F346	S0197_AFM_F346	triplicate
S0209	AFM	F246	S0209_AFM_F246	triplicate
S0205	AFM	F354	S0205_AFM_F354	triplicate
S0217	AFF	F217	S0217_AFF_F217	triplicate
S0225	AFF	F225	S0225_AFF_F225	triplicate
S0213	AFF	F213	S0213_AFF_F213	triplicate
S0103	AFF	F103	S0103_AFF_F103	triplicate
S0221	AFF	F221	S0221_AFF_F221	triplicate
S0229	AFF	F229	S0229_AFF_F229	triplicate
S0111	AFF	F111	S0111_AFF_F111	triplicate
S0119	AFF	F119	S0119_AFF_F119	triplicate
S0162	AFM	F311	S0162_AFM_F311	triplicate
S0170	AFM	F319	S0170_AFM_F319	triplicate
S0178	AFM	F327	S0178_AFM_F327	triplicate
S0186	AFM	F335	S0186_AFM_F335	triplicate
S0194	AFM	F346	S0194_AFM_F346	triplicate
S0202	AFM	F351	S0202_AFM_F351	triplicate
S0210	AFM	F247	S0210_AFM_F247	triplicate
S0218	AFF	F218	S0218_AFF_F218	triplicate
S0226	AFF	F226	S0226_AFF_F226	triplicate
S0104	AFF	F104	S0104_AFF_F104	triplicate
S0112	AFF	F112	S0112_AFF_F112	triplicate
S0154	AFM	F304	S0154_AFM_F304	triplicate
S0163	AFM	F312	S0163_AFM_F312	triplicate
S0171	AFM	F321	S0171_AFM_F321	triplicate
S0179	AFM	F328	S0179_AFM_F328	triplicate
S0187	AFM	F336	S0187_AFM_F336	triplicate
S0195	AFM	F344	S0195_AFM_F344	triplicate
S0482	ALM	U000	S0482_ALM_U000	no
S0483	ALM	U000	S0483_ALM_U000	no
S0484	ALF	U000	S0484_ALF_U000	no
S0485	ALM	U000	S0485_ALM_U000	no
S0486	ALF	U000	S0486_ALF_U000	no
S0487	ALM	U000	S0487_ALM_U000	no
S0488	ALF	U000	S0488_ALF_U000	no
S0489	ALF	U000	S0489_ALF_U000	no
S0490	ALF	U000	S0490_ALF_U000	no
S0491	ALM	U000	S0491_ALM_U000	no
S0492	ALM	U000	S0492_ALM_U000	no
S0493	ALF	U000	S0493_ALF_U000	no
S0494	ALM	U000	S0494_ALM_U000	no
S0495	ALM	U000	S0495_ALM_U000	no
S0496	ALF	U000	S0496_ALF_U000	no
S0497	ALM	U000	S0497_ALM_U000	no
S0498	ALM	U000	S0498_ALM_U000	no
S0499	ALM	U000	S0499_ALM_U000	no
S0500	ALF	U000	S0500_ALF_U000	no
S0501	ALM	U000	S0501_ALM_U000	no
S0502	ALM	U000	S0502_ALM_U000	no
S0503	ALM	U000	S0503_ALM_U000	no
S0504	ALM	U000	S0504_ALM_U000	no
S0505	ALM	U000	S0505_ALM_U000	no
S0506	ALM	U000	S0506_ALM_U000	no
S0507	ALF	U000	S0507_ALF_U000	no
S0508	ALF	U000	S0508_ALF_U000	no
S0509	ALF	U000	S0509_ALF_U000	no
S0510	ALF	U000	S0510_ALF_U000	no
S0511	ALF	U000	S0511_ALF_U000	no
S0512	ALF	U000	S0512_ALF_U000	no
S0513	ALF	U000	S0513_ALF_U000	no
S0514	ALM	U000	S0514_ALM_U000	no
S0515	ALF	U000	S0515_ALF_U000	no
S0516	ALM	U000	S0516_ALM_U000	no
S0517	ALM	U000	S0517_ALM_U000	no
S0518	ALM	U000	S0518_ALM_U000	no
S0519	ALF	U000	S0519_ALF_U000	no
S0520	ALF	U000	S0520_ALF_U000	no
S0521	ALM	U000	S0521_ALM_U000	no
S0522	ALM	U000	S0522_ALM_U000	no
S0523	ALF	U000	S0523_ALF_U000	no
S0524	ALU	U000	S0524_ALU_U000	no
S0525	ALF	U000	S0525_ALF_U000	no
S0526	ALM	U000	S0526_ALM_U000	no
S0527	ALF	U000	S0527_ALF_U000	no
S0528	ALF	U000	S0528_ALF_U000	no
S0529	ALM	U000	S0529_ALM_U000	no
S0530	ALF	U000	S0530_ALF_U000	no
S0531	ALF	U000	S0531_ALF_U000	no
S0532	ALM	U000	S0532_ALM_U000	no
S0533	ALF	U000	S0533_ALF_U000	no
S0534	ALU	U000	S0534_ALU_U000	no
S0535	ALM	U000	S0535_ALM_U000	no
S0536	ALM	U000	S0536_ALM_U000	no
S0537	ALM	U000	S0537_ALM_U000	no
S0538	ALF	U000	S0538_ALF_U000	no
S0539	ALF	U000	S0539_ALF_U000	no
S0540	ALF	U000	S0540_ALF_U000	no
S0541	ALF	U000	S0541_ALF_U000	no
S0542	ALM	U000	S0542_ALM_U000	no
S0543	ALM	U000	S0543_ALM_U000	no
S0544	ALF	U000	S0544_ALF_U000	no
S0545	ALM	U000	S0545_ALM_U000	no
S0546	ALM	U000	S0546_ALM_U000	no
S0547	ALM	U000	S0547_ALM_U000	no
S0548	ALM	U000	S0548_ALM_U000	no
S0549	ALM	U000	S0549_ALM_U000	no
S0550	ALF	U000	S0550_ALF_U000	no
S0551	ALM	U000	S0551_ALM_U000	no
S0552	ALM	U000	S0552_ALM_U000	no
S0553	ALM	U000	S0553_ALM_U000	no
S0554	ALM	U000	S0554_ALM_U000	no
S0555	ALM	U000	S0555_ALM_U000	no
S0556	ALM	U000	S0556_ALM_U000	no
S0557	ALM	U000	S0557_ALM_U000	no
S0558	ALM	U000	S0558_ALM_U000	no
S0559	ALM	U000	S0559_ALM_U000	no
S0560	ALM	U000	S0560_ALM_U000	no
S0561	ALM	U000	S0561_ALM_U000	no
S0562	ALM	U000	S0562_ALM_U000	no
S0563	ALM	U000	S0563_ALM_U000	no
S0564	ALM	U000	S0564_ALM_U000	no
S0565	ALM	U000	S0565_ALM_U000	no
S0566	ALM	U000	S0566_ALM_U000	no
S0567	ALM	U000	S0567_ALM_U000	no
S0568	ALM	U000	S0568_ALM_U000	no
S0569	ALM	U000	S0569_ALM_U000	no
S0570	ALM	U000	S0570_ALM_U000	no
S0571	ALM	U000	S0571_ALM_U000	no
S0572	ALF	U000	S0572_ALF_U000	no
S0573	ALF	U000	S0573_ALF_U000	no
S0574	ALM	U000	S0574_ALM_U000	no
S0575	ALF	U000	S0575_ALF_U000	no
S0576	ALF	U000	S0576_ALF_U000	no
S0577	ALF	U000	S0577_ALF_U000	no
S0824	EFU	F001	S0824_EFU_F001	no
S0825	EFU	F002	S0825_EFU_F002	no
S0826	EFU	F003	S0826_EFU_F003	no
S0827	EFU	F005	S0827_EFU_F005	no
S0828	EFU	F006	S0828_EFU_F006	no
S0829	EFU	F008	S0829_EFU_F008	no
S0830	EFU	F009	S0830_EFU_F009	no
S0831	EFU	F011	S0831_EFU_F011	no
S0832	EFU	F012	S0832_EFU_F012	no
S0833	EFU	F013	S0833_EFU_F013	no
S0834	EFU	F015	S0834_EFU_F015	no
S0835	EFU	F017	S0835_EFU_F017	no
S0836	EFU	F001	S0836_EFU_F001	no
S0837	EFU	F002	S0837_EFU_F002	no
S0838	EFU	F003	S0838_EFU_F003	no
S0839	EFU	F005	S0839_EFU_F005	no
S0840	EFU	F006	S0840_EFU_F006	no
S0841	EFU	F008	S0841_EFU_F008	no
S0842	EFU	F009	S0842_EFU_F009	no
S0843	EFU	F011	S0843_EFU_F011	no
S0844	EFU	F012	S0844_EFU_F012	no
S0845	EFU	F013	S0845_EFU_F013	no
S0846	EFU	F015	S0846_EFU_F015	no
S0847	EFU	F017	S0847_EFU_F017	no
S0848	EFU	F001	S0848_EFU_F001	no
S0849	EFU	F002	S0849_EFU_F002	no
S0850	EFU	F004	S0850_EFU_F004	no
S0851	EFU	F005	S0851_EFU_F005	no
S0852	EFU	F007	S0852_EFU_F007	no
S0853	EFU	F008	S0853_EFU_F008	no
S0854	EFU	F010	S0854_EFU_F010	no
S0855	EFU	F011	S0855_EFU_F011	no
S0856	EFU	F012	S0856_EFU_F012	no
S0857	EFU	F014	S0857_EFU_F014	no
S0858	EFU	F016	S0858_EFU_F016	no
S0859	EFU	F017	S0859_EFU_F017	no
S0860	EFU	F001	S0860_EFU_F001	no
S0861	EFU	F002	S0861_EFU_F002	no
S0862	EFU	F004	S0862_EFU_F004	no
S0863	EFU	F005	S0863_EFU_F005	no
S0864	EFU	F007	S0864_EFU_F007	no
S0865	EFU	F008	S0865_EFU_F008	no
S0866	EFU	F010	S0866_EFU_F010	no
S0867	EFU	F011	S0867_EFU_F011	no
S0868	EFU	F012	S0868_EFU_F012	no
S0869	EFU	F014	S0869_EFU_F014	no
S0870	EFU	F016	S0870_EFU_F016	no
S0871	EFU	F017	S0871_EFU_F017	no
S0872	EFU	F001	S0872_EFU_F001	no
S0873	EFU	F003	S0873_EFU_F003	no
S0874	EFU	F004	S0874_EFU_F004	no
S0875	EFU	F006	S0875_EFU_F006	no
S0876	EFU	F007	S0876_EFU_F007	no
S0877	EFU	F008	S0877_EFU_F008	no
S0878	EFU	F010	S0878_EFU_F010	no
S0879	EFU	F011	S0879_EFU_F011	no
S0880	EFU	F013	S0880_EFU_F013	no
S0881	EFU	F014	S0881_EFU_F014	no
S0882	EFU	F016	S0882_EFU_F016	no
S0883	EFU	F017	S0883_EFU_F017	no
S0884	EFU	F001	S0884_EFU_F001	no
S0885	EFU	F003	S0885_EFU_F003	no
S0886	EFU	F004	S0886_EFU_F004	no
S0887	EFU	F006	S0887_EFU_F006	no
S0888	EFU	F007	S0888_EFU_F007	no
S0889	EFU	F009	S0889_EFU_F009	no
S0890	EFU	F010	S0890_EFU_F010	no
S0891	EFU	F011	S0891_EFU_F011	no
S0892	EFU	F013	S0892_EFU_F013	no
S0893	EFU	F014	S0893_EFU_F014	no
S0894	EFU	F016	S0894_EFU_F016	no
S0895	EFU	F018	S0895_EFU_F018	no
S0896	EFU	F002	S0896_EFU_F002	no
S0897	EFU	F003	S0897_EFU_F003	no
S0898	EFU	F004	S0898_EFU_F004	no
S0899	EFU	F006	S0899_EFU_F006	no
S0900	EFU	F007	S0900_EFU_F007	no
S0901	EFU	F009	S0901_EFU_F009	no
S0902	EFU	F010	S0902_EFU_F010	no
S0903	EFU	F012	S0903_EFU_F012	no
S0904	EFU	F013	S0904_EFU_F013	no
S0905	EFU	F014	S0905_EFU_F014	no
S0906	EFU	F016	S0906_EFU_F016	no
S0907	EFU	F018	S0907_EFU_F018	no
S0908	EFU	F002	S0908_EFU_F002	no
S0909	EFU	F003	S0909_EFU_F003	no
S0910	EFU	F005	S0910_EFU_F005	no
S0911	EFU	F006	S0911_EFU_F006	no
S0912	EFU	F007	S0912_EFU_F007	no
S0913	EFU	F009	S0913_EFU_F009	no
S0914	EFU	F010	S0914_EFU_F010	no
S0915	EFU	F012	S0915_EFU_F012	no
S0916	EFU	F013	S0916_EFU_F013	no
S0917	EFU	F015	S0917_EFU_F015	no
S0918	EFU	F016	S0918_EFU_F016	no
S0919	EFU	F018	S0919_EFU_F018	no
S0920	EFU	F018	S0920_EFU_F018	no
S0921	EFU	F019	S0921_EFU_F019	no
S0922	EFU	F021	S0922_EFU_F021	no
S0923	EFU	F022	S0923_EFU_F022	no
S0924	EFU	F024	S0924_EFU_F024	no
S0925	EFU	F025	S0925_EFU_F025	no
S0926	EFU	F026	S0926_EFU_F026	no
S0927	EFU	F028	S0927_EFU_F028	no
S0928	EFU	F029	S0928_EFU_F029	no
S0929	EFU	F031	S0929_EFU_F031	no
S0930	EFU	F032	S0930_EFU_F032	no
S0931	EFU	F033	S0931_EFU_F033	no
S0932	EFU	F018	S0932_EFU_F018	no
S0933	EFU	F020	S0933_EFU_F020	no
S0934	EFU	F021	S0934_EFU_F021	no
S0935	EFU	F022	S0935_EFU_F022	no
S0936	EFU	F024	S0936_EFU_F024	no
S0937	EFU	F025	S0937_EFU_F025	no
S0938	EFU	F027	S0938_EFU_F027	no
S0939	EFU	F028	S0939_EFU_F028	no
S0940	EFU	F029	S0940_EFU_F029	no
S0941	EFU	F031	S0941_EFU_F031	no
S0942	EFU	F032	S0942_EFU_F032	no
S0943	EFU	F033	S0943_EFU_F033	no
S0944	EFU	F018	S0944_EFU_F018	no
S0945	EFU	F020	S0945_EFU_F020	no
S0946	EFU	F021	S0946_EFU_F021	no
S0947	EFU	F022	S0947_EFU_F022	no
S0948	EFU	F024	S0948_EFU_F024	no
S0949	EFU	F025	S0949_EFU_F025	no
S0950	EFU	F027	S0950_EFU_F027	no
S0951	EFU	F028	S0951_EFU_F028	no
S0952	EFU	F030	S0952_EFU_F030	no
S0953	EFU	F031	S0953_EFU_F031	no
S0954	EFU	F032	S0954_EFU_F032	no
S0955	EFU	F035	S0955_EFU_F035	no
S0956	EFU	F019	S0956_EFU_F019	no
S0957	EFU	F020	S0957_EFU_F020	no
S0958	EFU	F021	S0958_EFU_F021	no
S0959	EFU	F023	S0959_EFU_F023	no
S0960	EFU	F024	S0960_EFU_F024	no
S0961	EFU	F026	S0961_EFU_F026	no
S0962	EFU	F027	S0962_EFU_F027	no
S0963	EFU	F028	S0963_EFU_F028	no
S0964	EFU	F030	S0964_EFU_F030	no
S0965	EFU	F031	S0965_EFU_F031	no
S0966	EFU	F032	S0966_EFU_F032	no
S0967	EFU	F035	S0967_EFU_F035	no
S0968	EFU	F019	S0968_EFU_F019	no
S0969	EFU	F020	S0969_EFU_F020	no
S0970	EFU	F021	S0970_EFU_F021	no
S0971	EFU	F023	S0971_EFU_F023	no
S0972	EFU	F024	S0972_EFU_F024	no
S0973	EFU	F026	S0973_EFU_F026	no
S0974	EFU	F027	S0974_EFU_F027	no
S0975	EFU	F029	S0975_EFU_F029	no
S0976	EFU	F030	S0976_EFU_F030	no
S0977	EFU	F031	S0977_EFU_F031	no
S0978	EFU	F033	S0978_EFU_F033	no
S0979	EFU	F035	S0979_EFU_F035	no
S0980	EFU	F019	S0980_EFU_F019	no
S0981	EFU	F020	S0981_EFU_F020	no
S0982	EFU	F022	S0982_EFU_F022	no
S0983	EFU	F023	S0983_EFU_F023	no
S0984	EFU	F025	S0984_EFU_F025	no
S0985	EFU	F026	S0985_EFU_F026	no
S0986	EFU	F027	S0986_EFU_F027	no
S0987	EFU	F029	S0987_EFU_F029	no
S0988	EFU	F030	S0988_EFU_F030	no
S0989	EFU	F031	S0989_EFU_F031	no
S0990	EFU	F033	S0990_EFU_F033	no
S0991	EFU	F035	S0991_EFU_F035	no
S0992	EFU	F019	S0992_EFU_F019	no
S0993	EFU	F020	S0993_EFU_F020	no
S0994	EFU	F022	S0994_EFU_F022	no
S0995	EFU	F023	S0995_EFU_F023	no
S0996	EFU	F025	S0996_EFU_F025	no
S0997	EFU	F026	S0997_EFU_F026	no
S0998	EFU	F028	S0998_EFU_F028	no
S0999	EFU	F029	S0999_EFU_F029	no
S1000	EFU	F030	S1000_EFU_F030	no
S1001	EFU	F032	S1001_EFU_F032	no
S1002	EFU	F033	S1002_EFU_F033	no
S1003	EFU	F035	S1003_EFU_F035	no
S1004	EFU	F019	S1004_EFU_F019	no
S1005	EFU	F021	S1005_EFU_F021	no
S1006	EFU	F022	S1006_EFU_F022	no
S1007	EFU	F023	S1007_EFU_F023	no
S1008	EFU	F025	S1008_EFU_F025	no
S1009	EFU	F026	S1009_EFU_F026	no
S1010	EFU	F028	S1010_EFU_F028	no
S1011	EFU	F029	S1011_EFU_F029	no
S1012	EFU	F030	S1012_EFU_F030	no
S1013	EFU	F032	S1013_EFU_F032	no
S1014	EFU	F033	S1014_EFU_F033	no
S1015	EFU	F035	S1015_EFU_F035	no
S1016	EFU	F036	S1016_EFU_F036	no
S1017	EFU	F037	S1017_EFU_F037	no
S1018	EFU	F038	S1018_EFU_F038	no
S1019	EFU	F040	S1019_EFU_F040	no
S1020	EFU	F041	S1020_EFU_F041	no
S1021	EFU	F044	S1021_EFU_F044	no
S1022	EFU	F045	S1022_EFU_F045	no
S1023	EFU	F046	S1023_EFU_F046	no
S1024	EFU	F048	S1024_EFU_F048	no
S1025	EFU	F049	S1025_EFU_F049	no
S1026	EFU	F050	S1026_EFU_F050	no
S1027	EFU	F051	S1027_EFU_F051	no
S1028	EFU	F036	S1028_EFU_F036	no
S1029	EFU	F037	S1029_EFU_F037	no
S1030	EFU	F039	S1030_EFU_F039	no
S1031	EFU	F040	S1031_EFU_F040	no
S1032	EFU	F041	S1032_EFU_F041	no
S1033	EFU	F044	S1033_EFU_F044	no
S1034	EFU	F045	S1034_EFU_F045	no
S1035	EFU	F047	S1035_EFU_F047	no
S1036	EFU	F048	S1036_EFU_F048	no
S1037	EFU	F049	S1037_EFU_F049	no
S1038	EFU	F050	S1038_EFU_F050	no
S1039	EFU	F051	S1039_EFU_F051	no
S1040	EFU	F036	S1040_EFU_F036	no
S1041	EFU	F037	S1041_EFU_F037	no
S1042	EFU	F039	S1042_EFU_F039	no
S1043	EFU	F040	S1043_EFU_F040	no
S1044	EFU	F042	S1044_EFU_F042	no
S1045	EFU	F044	S1045_EFU_F044	no
S1046	EFU	F045	S1046_EFU_F045	no
S1047	EFU	F047	S1047_EFU_F047	no
S1048	EFU	F048	S1048_EFU_F048	no
S1049	EFU	F049	S1049_EFU_F049	no
S1050	EFU	F051	S1050_EFU_F051	no
S1051	EFU	F052	S1051_EFU_F052	no
S1052	EFU	F036	S1052_EFU_F036	no
S1053	EFU	F037	S1053_EFU_F037	no
S1054	EFU	F039	S1054_EFU_F039	no
S1055	EFU	F040	S1055_EFU_F040	no
S1056	EFU	F042	S1056_EFU_F042	no
S1057	EFU	F044	S1057_EFU_F044	no
S1058	EFU	F046	S1058_EFU_F046	no
S1059	EFU	F047	S1059_EFU_F047	no
S1060	EFU	F048	S1060_EFU_F048	no
S1061	EFU	F050	S1061_EFU_F050	no
S1062	EFU	F051	S1062_EFU_F051	no
S1063	EFU	F052	S1063_EFU_F052	no
S1064	EFU	F036	S1064_EFU_F036	no
S1065	EFU	F038	S1065_EFU_F038	no
S1066	EFU	F039	S1066_EFU_F039	no
S1067	EFU	F041	S1067_EFU_F041	no
S1068	EFU	F042	S1068_EFU_F042	no
S1069	EFU	F044	S1069_EFU_F044	no
S1070	EFU	F046	S1070_EFU_F046	no
S1071	EFU	F047	S1071_EFU_F047	no
S1072	EFU	F048	S1072_EFU_F048	no
S1073	EFU	F050	S1073_EFU_F050	no
S1074	EFU	F051	S1074_EFU_F051	no
S1075	EFU	F052	S1075_EFU_F052	no
S1076	EFU	F036	S1076_EFU_F036	no
S1077	EFU	F038	S1077_EFU_F038	no
S1078	EFU	F039	S1078_EFU_F039	no
S1079	EFU	F041	S1079_EFU_F041	no
S1080	EFU	F042	S1080_EFU_F042	no
S1081	EFU	F044	S1081_EFU_F044	no
S1082	EFU	F046	S1082_EFU_F046	no
S1083	EFU	F047	S1083_EFU_F047	no
S1084	EFU	F049	S1084_EFU_F049	no
S1085	EFU	F050	S1085_EFU_F050	no
S1086	EFU	F051	S1086_EFU_F051	no
S1087	EFU	F052	S1087_EFU_F052	no
S1088	EFU	F037	S1088_EFU_F037	no
S1089	EFU	F038	S1089_EFU_F038	no
S1090	EFU	F040	S1090_EFU_F040	no
S1091	EFU	F041	S1091_EFU_F041	no
S1092	EFU	F042	S1092_EFU_F042	no
S1093	EFU	F045	S1093_EFU_F045	no
S1094	EFU	F046	S1094_EFU_F046	no
S1095	EFU	F047	S1095_EFU_F047	no
S1096	EFU	F049	S1096_EFU_F049	no
S1097	EFU	F050	S1097_EFU_F050	no
S1098	EFU	F051	S1098_EFU_F051	no
S1099	EFU	F052	S1099_EFU_F052	no
S1100	EFU	F037	S1100_EFU_F037	no
S1101	EFU	F038	S1101_EFU_F038	no
S1102	EFU	F040	S1102_EFU_F040	no
S1103	EFU	F041	S1103_EFU_F041	no
S1104	EFU	F043	S1104_EFU_F043	no
S1105	EFU	F045	S1105_EFU_F045	no
S1106	EFU	F046	S1106_EFU_F046	no
S1107	EFU	F048	S1107_EFU_F048	no
S1108	EFU	F049	S1108_EFU_F049	no
S1109	EFU	F050	S1109_EFU_F050	no
S1110	EFU	F051	S1110_EFU_F051	no
S1111	EFU	F052	S1111_EFU_F052	no
S1112	EFU	F052	S1112_EFU_F052	no
S1113	EFU	F053	S1113_EFU_F053	no
S1114	EFU	F055	S1114_EFU_F055	no
S1115	EFU	F056	S1115_EFU_F056	no
S1116	EFU	F057	S1116_EFU_F057	no
S1117	EFU	F058	S1117_EFU_F058	no
S1118	EFU	F059	S1118_EFU_F059	no
S1119	EFU	F060	S1119_EFU_F060	no
S1120	EFU	F061	S1120_EFU_F061	no
S1121	EFU	F062	S1121_EFU_F062	no
S1122	EFU	F063	S1122_EFU_F063	no
S1123	EFU	F065	S1123_EFU_F065	no
S1124	EFU	F052	S1124_EFU_F052	no
S1125	EFU	F054	S1125_EFU_F054	no
S1126	EFU	F055	S1126_EFU_F055	no
S1127	EFU	F056	S1127_EFU_F056	no
S1128	EFU	F057	S1128_EFU_F057	no
S1129	EFU	F058	S1129_EFU_F058	no
S1130	EFU	F059	S1130_EFU_F059	no
S1131	EFU	F060	S1131_EFU_F060	no
S1132	EFU	F061	S1132_EFU_F061	no
S1133	EFU	F062	S1133_EFU_F062	no
S1134	EFU	F064	S1134_EFU_F064	no
S1135	EFU	F065	S1135_EFU_F065	no
S1136	EFU	F053	S1136_EFU_F053	no
S1137	EFU	F054	S1137_EFU_F054	no
S1138	EFU	F055	S1138_EFU_F055	no
S1139	EFU	F056	S1139_EFU_F056	no
S1140	EFU	F057	S1140_EFU_F057	no
S1141	EFU	F058	S1141_EFU_F058	no
S1142	EFU	F059	S1142_EFU_F059	no
S1143	EFU	F060	S1143_EFU_F060	no
S1144	EFU	F061	S1144_EFU_F061	no
S1145	EFU	F063	S1145_EFU_F063	no
S1146	EFU	F064	S1146_EFU_F064	no
S1147	EFU	F065	S1147_EFU_F065	no
S1148	EFU	F053	S1148_EFU_F053	no
S1149	EFU	F054	S1149_EFU_F054	no
S1150	EFU	F055	S1150_EFU_F055	no
S1151	EFU	F056	S1151_EFU_F056	no
S1152	EFU	F057	S1152_EFU_F057	no
S1153	EFU	F058	S1153_EFU_F058	no
S1154	EFU	F059	S1154_EFU_F059	no
S1155	EFU	F061	S1155_EFU_F061	no
S1156	EFU	F062	S1156_EFU_F062	no
S1157	EFU	F063	S1157_EFU_F063	no
S1158	EFU	F064	S1158_EFU_F064	no
S1159	EFU	F065	S1159_EFU_F065	no
S1160	EFU	F053	S1160_EFU_F053	no
S1161	EFU	F054	S1161_EFU_F054	no
S1162	EFU	F055	S1162_EFU_F055	no
S1163	EFU	F056	S1163_EFU_F056	no
S1164	EFU	F058	S1164_EFU_F058	no
S1165	EFU	F059	S1165_EFU_F059	no
S1166	EFU	F060	S1166_EFU_F060	no
S1167	EFU	F061	S1167_EFU_F061	no
S1168	EFU	F062	S1168_EFU_F062	no
S1169	EFU	F063	S1169_EFU_F063	no
S1170	EFU	F064	S1170_EFU_F064	no
S1171	EFU	F065	S1171_EFU_F065	no
S1172	EFU	F053	S1172_EFU_F053	no
S1173	EFU	F054	S1173_EFU_F054	no
S1174	EFU	F055	S1174_EFU_F055	no
S1175	EFU	F056	S1175_EFU_F056	no
S1176	EFU	F058	S1176_EFU_F058	no
S1177	EFU	F059	S1177_EFU_F059	no
S1178	EFU	F060	S1178_EFU_F060	no
S1179	EFU	F061	S1179_EFU_F061	no
S1180	EFU	F062	S1180_EFU_F062	no
S1181	EFU	F063	S1181_EFU_F063	no
S1182	EFU	F064	S1182_EFU_F064	no
S1183	EFU	F065	S1183_EFU_F065	no
S1184	EFU	F053	S1184_EFU_F053	no
S1185	EFU	F054	S1185_EFU_F054	no
S1186	EFU	F056	S1186_EFU_F056	no
S1187	EFU	F057	S1187_EFU_F057	no
S1188	EFU	F058	S1188_EFU_F058	no
S1189	EFU	F059	S1189_EFU_F059	no
S1190	EFU	F060	S1190_EFU_F060	no
S1191	EFU	F061	S1191_EFU_F061	no
S1192	EFU	F062	S1192_EFU_F062	no
S1193	EFU	F063	S1193_EFU_F063	no
S1194	EFU	F064	S1194_EFU_F064	no
S1195	EFU	F065	S1195_EFU_F065	no
S1196	EFU	F053	S1196_EFU_F053	no
S1197	EFU	F055	S1197_EFU_F055	no
S1198	EFU	F056	S1198_EFU_F056	no
S1199	EFU	F057	S1199_EFU_F057	no
S1200	EFU	F058	S1200_EFU_F058	no
S1201	EFU	F059	S1201_EFU_F059	no
S1202	EFU	F060	S1202_EFU_F060	no
S1203	EFU	F061	S1203_EFU_F061	no
S1204	EFU	F062	S1204_EFU_F062	no
S1205	EFU	F063	S1205_EFU_F063	no
S1206	EFU	F064	S1206_EFU_F064	no
S1207	EFU	F065	S1207_EFU_F065	no
S1208	EFU	F067	S1208_EFU_F067	no
S1209	EFU	F068	S1209_EFU_F068	no
S1210	EFU	F069	S1210_EFU_F069	no
S1211	EFU	F070	S1211_EFU_F070	no
S1212	EFU	F072	S1212_EFU_F072	no
S1213	EFU	F073	S1213_EFU_F073	no
S1214	EFU	F074	S1214_EFU_F074	no
S1215	EFU	F075	S1215_EFU_F075	no
S1216	EFU	F076	S1216_EFU_F076	no
S1217	EFU	F077	S1217_EFU_F077	no
S1218	EFU	F078	S1218_EFU_F078	no
S1219	EFU	F079	S1219_EFU_F079	no
S1220	EFU	F068	S1220_EFU_F068	no
S1221	EFU	F069	S1221_EFU_F069	no
S1222	EFU	F070	S1222_EFU_F070	no
S1223	EFU	F071	S1223_EFU_F071	no
S1224	EFU	F072	S1224_EFU_F072	no
S1225	EFU	F073	S1225_EFU_F073	no
S1226	EFU	F074	S1226_EFU_F074	no
S1227	EFU	F075	S1227_EFU_F075	no
S1228	EFU	F076	S1228_EFU_F076	no
S1229	EFU	F077	S1229_EFU_F077	no
S1230	EFU	F078	S1230_EFU_F078	no
S1231	EFU	F079	S1231_EFU_F079	no
S1232	EFU	F068	S1232_EFU_F068	no
S1233	EFU	F069	S1233_EFU_F069	no
S1234	EFU	F070	S1234_EFU_F070	no
S1235	EFU	F071	S1235_EFU_F071	no
S1236	EFU	F072	S1236_EFU_F072	no
S1237	EFU	F073	S1237_EFU_F073	no
S1238	EFU	F074	S1238_EFU_F074	no
S1239	EFU	F075	S1239_EFU_F075	no
S1240	EFU	F076	S1240_EFU_F076	no
S1241	EFU	F077	S1241_EFU_F077	no
S1242	EFU	F078	S1242_EFU_F078	no
S1243	EFU	F079	S1243_EFU_F079	no
S1244	EFU	F068	S1244_EFU_F068	no
S1245	EFU	F069	S1245_EFU_F069	no
S1246	EFU	F070	S1246_EFU_F070	no
S1247	EFU	F071	S1247_EFU_F071	no
S1248	EFU	F072	S1248_EFU_F072	no
S1249	EFU	F073	S1249_EFU_F073	no
S1250	EFU	F074	S1250_EFU_F074	no
S1251	EFU	F075	S1251_EFU_F075	no
S1252	EFU	F076	S1252_EFU_F076	no
S1253	EFU	F077	S1253_EFU_F077	no
S1254	EFU	F078	S1254_EFU_F078	no
S1255	EFU	F079	S1255_EFU_F079	no
S1256	EFU	F068	S1256_EFU_F068	no
S1257	EFU	F069	S1257_EFU_F069	no
S1258	EFU	F070	S1258_EFU_F070	no
S1259	EFU	F071	S1259_EFU_F071	no
S1260	EFU	F072	S1260_EFU_F072	no
S1261	EFU	F073	S1261_EFU_F073	no
S1262	EFU	F074	S1262_EFU_F074	no
S1263	EFU	F075	S1263_EFU_F075	no
S1264	EFU	F076	S1264_EFU_F076	no
S1265	EFU	F077	S1265_EFU_F077	no
S1266	EFU	F078	S1266_EFU_F078	no
S1267	EFU	F079	S1267_EFU_F079	no
S1268	EFU	F068	S1268_EFU_F068	no
S1269	EFU	F069	S1269_EFU_F069	no
S1270	EFU	F070	S1270_EFU_F070	no
S1271	EFU	F071	S1271_EFU_F071	no
S1272	EFU	F072	S1272_EFU_F072	no
S1273	EFU	F073	S1273_EFU_F073	no
S1274	EFU	F074	S1274_EFU_F074	no
S1275	EFU	F075	S1275_EFU_F075	no
S1276	EFU	F076	S1276_EFU_F076	no
S1277	EFU	F077	S1277_EFU_F077	no
S1278	EFU	F078	S1278_EFU_F078	no
S1279	EFU	F079	S1279_EFU_F079	no
S1280	EFU	F068	S1280_EFU_F068	no
S1281	EFU	F069	S1281_EFU_F069	no
S1282	EFU	F070	S1282_EFU_F070	no
S1283	EFU	F071	S1283_EFU_F071	no
S1284	EFU	F072	S1284_EFU_F072	no
S1285	EFU	F073	S1285_EFU_F073	no
S1286	EFU	F074	S1286_EFU_F074	no
S1287	EFU	F075	S1287_EFU_F075	no
S1288	EFU	F076	S1288_EFU_F076	no
S1289	EFU	F077	S1289_EFU_F077	no
S1290	EFU	F078	S1290_EFU_F078	no
S1291	EFU	F080	S1291_EFU_F080	no
S1292	EFU	F068	S1292_EFU_F068	no
S1293	EFU	F069	S1293_EFU_F069	no
S1294	EFU	F070	S1294_EFU_F070	no
S1295	EFU	F072	S1295_EFU_F072	no
S1296	EFU	F073	S1296_EFU_F073	no
S1297	EFU	F074	S1297_EFU_F074	no
S1298	EFU	F075	S1298_EFU_F075	no
S1299	EFU	F076	S1299_EFU_F076	no
S1300	EFU	F077	S1300_EFU_F077	no
S1301	EFU	F078	S1301_EFU_F078	no
S1302	EFU	F079	S1302_EFU_F079	no
S1303	EFU	F080	S1303_EFU_F080	no
S1304	EFU	F080	S1304_EFU_F080	no
S1305	EFU	F081	S1305_EFU_F081	no
S1306	EFU	F082	S1306_EFU_F082	no
S1307	EFU	F083	S1307_EFU_F083	no
S1308	EFU	F084	S1308_EFU_F084	no
S1309	EFU	F086	S1309_EFU_F086	no
S1310	EFU	F087	S1310_EFU_F087	no
S1311	EFU	F088	S1311_EFU_F088	no
S1312	EFU	F090	S1312_EFU_F090	no
S1313	EFU	F091	S1313_EFU_F091	no
S1314	EFU	F092	S1314_EFU_F092	no
S1315	EFU	F093	S1315_EFU_F093	no
S1316	EFU	F080	S1316_EFU_F080	no
S1317	EFU	F081	S1317_EFU_F081	no
S1318	EFU	F082	S1318_EFU_F082	no
S1319	EFU	F083	S1319_EFU_F083	no
S1320	EFU	F084	S1320_EFU_F084	no
S1321	EFU	F086	S1321_EFU_F086	no
S1322	EFU	F087	S1322_EFU_F087	no
S1323	EFU	F088	S1323_EFU_F088	no
S1324	EFU	F090	S1324_EFU_F090	no
S1325	EFU	F091	S1325_EFU_F091	no
S1326	EFU	F092	S1326_EFU_F092	no
S1327	EFU	F093	S1327_EFU_F093	no
S1328	EFU	F080	S1328_EFU_F080	no
S1329	EFU	F081	S1329_EFU_F081	no
S1330	EFU	F082	S1330_EFU_F082	no
S1331	EFU	F083	S1331_EFU_F083	no
S1332	EFU	F084	S1332_EFU_F084	no
S1333	EFU	F087	S1333_EFU_F087	no
S1334	EFU	F088	S1334_EFU_F088	no
S1335	EFU	F089	S1335_EFU_F089	no
S1336	EFU	F090	S1336_EFU_F090	no
S1337	EFU	F091	S1337_EFU_F091	no
S1338	EFU	F093	S1338_EFU_F093	no
S1339	EFU	F094	S1339_EFU_F094	no
S1340	EFU	F080	S1340_EFU_F080	no
S1341	EFU	F081	S1341_EFU_F081	no
S1342	EFU	F082	S1342_EFU_F082	no
S1343	EFU	F083	S1343_EFU_F083	no
S1344	EFU	F084	S1344_EFU_F084	no
S1345	EFU	F087	S1345_EFU_F087	no
S1346	EFU	F088	S1346_EFU_F088	no
S1347	EFU	F089	S1347_EFU_F089	no
S1348	EFU	F090	S1348_EFU_F090	no
S1349	EFU	F091	S1349_EFU_F091	no
S1350	EFU	F093	S1350_EFU_F093	no
S1351	EFU	F094	S1351_EFU_F094	no
S1352	EFU	F080	S1352_EFU_F080	no
S1353	EFU	F081	S1353_EFU_F081	no
S1354	EFU	F082	S1354_EFU_F082	no
S1355	EFU	F083	S1355_EFU_F083	no
S1356	EFU	F084	S1356_EFU_F084	no
S1357	EFU	F087	S1357_EFU_F087	no
S1358	EFU	F088	S1358_EFU_F088	no
S1359	EFU	F089	S1359_EFU_F089	no
S1360	EFU	F090	S1360_EFU_F090	no
S1361	EFU	F092	S1361_EFU_F092	no
S1362	EFU	F093	S1362_EFU_F093	no
S1363	EFU	F094	S1363_EFU_F094	no
S1364	EFU	F081	S1364_EFU_F081	no
S1365	EFU	F082	S1365_EFU_F082	no
S1366	EFU	F083	S1366_EFU_F083	no
S1367	EFU	F084	S1367_EFU_F084	no
S1368	EFU	F086	S1368_EFU_F086	no
S1369	EFU	F087	S1369_EFU_F087	no
S1370	EFU	F088	S1370_EFU_F088	no
S1371	EFU	F089	S1371_EFU_F089	no
S1372	EFU	F090	S1372_EFU_F090	no
S1373	EFU	F092	S1373_EFU_F092	no
S1374	EFU	F093	S1374_EFU_F093	no
S1375	EFU	F094	S1375_EFU_F094	no
S1376	EFU	F081	S1376_EFU_F081	no
S1377	EFU	F082	S1377_EFU_F082	no
S1378	EFU	F083	S1378_EFU_F083	no
S1379	EFU	F084	S1379_EFU_F084	no
S1380	EFU	F086	S1380_EFU_F086	no
S1381	EFU	F087	S1381_EFU_F087	no
S1382	EFU	F088	S1382_EFU_F088	no
S1383	EFU	F089	S1383_EFU_F089	no
S1384	EFU	F091	S1384_EFU_F091	no
S1385	EFU	F092	S1385_EFU_F092	no
S1386	EFU	F093	S1386_EFU_F093	no
S1387	EFU	F094	S1387_EFU_F094	no
S1388	EFU	F081	S1388_EFU_F081	no
S1389	EFU	F082	S1389_EFU_F082	no
S1390	EFU	F083	S1390_EFU_F083	no
S1391	EFU	F084	S1391_EFU_F084	no
S1392	EFU	F088	S1392_EFU_F088	no
S1393	EFU	F087	S1393_EFU_F087	no
S1394	EFU	F086	S1394_EFU_F086	no
S1395	EFU	F089	S1395_EFU_F089	no
S1396	EFU	F091	S1396_EFU_F091	no
S1397	EFU	F092	S1397_EFU_F092	no
S1398	EFU	F093	S1398_EFU_F093	no
S1399	EFU	F094	S1399_EFU_F094	no
S1400	EFU	F094	S1400_EFU_F094	no
S1401	EFU	F095	S1401_EFU_F095	no
S1402	EFU	F097	S1402_EFU_F097	no
S1403	EFU	F099	S1403_EFU_F099	no
S1404	EFU	F100	S1404_EFU_F100	no
S1405	EFU	F101	S1405_EFU_F101	no
S1406	EFU	F103	S1406_EFU_F103	no
S1407	EFU	F104	S1407_EFU_F104	no
S1408	EFU	F106	S1408_EFU_F106	no
S1409	EFU	F107	S1409_EFU_F107	no
S1410	EFU	F108	S1410_EFU_F108	no
S1411	EFU	F110	S1411_EFU_F110	no
S1412	EFU	F094	S1412_EFU_F094	no
S1413	EFU	F096	S1413_EFU_F096	no
S1414	EFU	F097	S1414_EFU_F097	no
S1415	EFU	F099	S1415_EFU_F099	no
S1416	EFU	F100	S1416_EFU_F100	no
S1417	EFU	F101	S1417_EFU_F101	no
S1418	EFU	F103	S1418_EFU_F103	no
S1419	EFU	F104	S1419_EFU_F104	no
S1420	EFU	F106	S1420_EFU_F106	no
S1421	EFU	F107	S1421_EFU_F107	no
S1422	EFU	F108	S1422_EFU_F108	no
S1423	EFU	F110	S1423_EFU_F110	no
S1424	EFU	F095	S1424_EFU_F095	no
S1425	EFU	F096	S1425_EFU_F096	no
S1426	EFU	F097	S1426_EFU_F097	no
S1427	EFU	F099	S1427_EFU_F099	no
S1428	EFU	F100	S1428_EFU_F100	no
S1429	EFU	F101	S1429_EFU_F101	no
S1430	EFU	F103	S1430_EFU_F103	no
S1431	EFU	F105	S1431_EFU_F105	no
S1432	EFU	F106	S1432_EFU_F106	no
S1433	EFU	F107	S1433_EFU_F107	no
S1434	EFU	F108	S1434_EFU_F108	no
S1435	EFU	F110	S1435_EFU_F110	no
S1436	EFU	F095	S1436_EFU_F095	no
S1437	EFU	F096	S1437_EFU_F096	no
S1438	EFU	F098	S1438_EFU_F098	no
S1439	EFU	F099	S1439_EFU_F099	no
S1440	EFU	F101	S1440_EFU_F101	no
S1441	EFU	F103	S1441_EFU_F103	no
S1442	EFU	F104	S1442_EFU_F104	no
S1443	EFU	F105	S1443_EFU_F105	no
S1444	EFU	F106	S1444_EFU_F106	no
S1445	EFU	F107	S1445_EFU_F107	no
S1446	EFU	F108	S1446_EFU_F108	no
S1447	EFU	F111	S1447_EFU_F111	no
S1448	EFU	F095	S1448_EFU_F095	no
S1449	EFU	F096	S1449_EFU_F096	no
S1450	EFU	F098	S1450_EFU_F098	no
S1451	EFU	F099	S1451_EFU_F099	no
S1452	EFU	F101	S1452_EFU_F101	no
S1453	EFU	F103	S1453_EFU_F103	no
S1454	EFU	F104	S1454_EFU_F104	no
S1455	EFU	F105	S1455_EFU_F105	no
S1456	EFU	F106	S1456_EFU_F106	no
S1457	EFU	F107	S1457_EFU_F107	no
S1458	EFU	F110	S1458_EFU_F110	no
S1459	EFU	F111	S1459_EFU_F111	no
S1460	EFU	F095	S1460_EFU_F095	no
S1461	EFU	F096	S1461_EFU_F096	no
S1462	EFU	F098	S1462_EFU_F098	no
S1463	EFU	F100	S1463_EFU_F100	no
S1464	EFU	F101	S1464_EFU_F101	no
S1465	EFU	F103	S1465_EFU_F103	no
S1466	EFU	F104	S1466_EFU_F104	no
S1467	EFU	F105	S1467_EFU_F105	no
S1468	EFU	F106	S1468_EFU_F106	no
S1469	EFU	F108	S1469_EFU_F108	no
S1470	EFU	F110	S1470_EFU_F110	no
S1471	EFU	F111	S1471_EFU_F111	no
S1472	EFU	F095	S1472_EFU_F095	no
S1473	EFU	F097	S1473_EFU_F097	no
S1474	EFU	F098	S1474_EFU_F098	no
S1475	EFU	F100	S1475_EFU_F100	no
S1476	EFU	F101	S1476_EFU_F101	no
S1477	EFU	F103	S1477_EFU_F103	no
S1478	EFU	F104	S1478_EFU_F104	no
S1479	EFU	F105	S1479_EFU_F105	no
S1480	EFU	F107	S1480_EFU_F107	no
S1481	EFU	F108	S1481_EFU_F108	no
S1482	EFU	F110	S1482_EFU_F110	no
S1483	EFU	F111	S1483_EFU_F111	no
S1484	EFU	F095	S1484_EFU_F095	no
S1485	EFU	F097	S1485_EFU_F097	no
S1486	EFU	F098	S1486_EFU_F098	no
S1487	EFU	F100	S1487_EFU_F100	no
S1488	EFU	F101	S1488_EFU_F101	no
S1489	EFU	F103	S1489_EFU_F103	no
S1490	EFU	F104	S1490_EFU_F104	no
S1491	EFU	F105	S1491_EFU_F105	no
S1492	EFU	F107	S1492_EFU_F107	no
S1493	EFU	F108	S1493_EFU_F108	no
S1494	EFU	F110	S1494_EFU_F110	no
S1495	EFU	F111	S1495_EFU_F111	no
S1496	EFU	F111	S1496_EFU_F111	no
S1497	EFU	F113	S1497_EFU_F113	no
S1498	EFU	F114	S1498_EFU_F114	no
S1499	EFU	F115	S1499_EFU_F115	no
S1500	EFU	F116	S1500_EFU_F116	no
S1501	EFU	F117	S1501_EFU_F117	no
S1502	EFU	F118	S1502_EFU_F118	no
S1503	EFU	F119	S1503_EFU_F119	no
S1504	EFU	F112	S1504_EFU_F112	no
S1505	EFU	F113	S1505_EFU_F113	no
S1506	EFU	F114	S1506_EFU_F114	no
S1507	EFU	F115	S1507_EFU_F115	no
S1508	EFU	F116	S1508_EFU_F116	no
S1509	EFU	F117	S1509_EFU_F117	no
S1510	EFU	F118	S1510_EFU_F118	no
S1511	EFU	F119	S1511_EFU_F119	no
S1512	EFU	F112	S1512_EFU_F112	no
S1513	EFU	F113	S1513_EFU_F113	no
S1514	EFU	F114	S1514_EFU_F114	no
S1515	EFU	F115	S1515_EFU_F115	no
S1516	EFU	F116	S1516_EFU_F116	no
S1517	EFU	F117	S1517_EFU_F117	no
S1518	EFU	F118	S1518_EFU_F118	no
S1519	EFU	F112	S1519_EFU_F112	no
S1520	EFU	F113	S1520_EFU_F113	no
S1521	EFU	F114	S1521_EFU_F114	no
S1522	EFU	F115	S1522_EFU_F115	no
S1523	EFU	F116	S1523_EFU_F116	no
S1524	EFU	F118	S1524_EFU_F118	no
S1525	EFU	F119	S1525_EFU_F119	no
S1526	EFU	F112	S1526_EFU_F112	no
S1527	EFU	F113	S1527_EFU_F113	no
S1528	EFU	F114	S1528_EFU_F114	no
S1529	EFU	F116	S1529_EFU_F116	no
S1530	EFU	F117	S1530_EFU_F117	no
S1531	EFU	F118	S1531_EFU_F118	no
S1532	EFU	F119	S1532_EFU_F119	no
S1533	EFU	F112	S1533_EFU_F112	no
S1534	EFU	F113	S1534_EFU_F113	no
S1535	EFU	F114	S1535_EFU_F114	no
S1536	EFU	F116	S1536_EFU_F116	no
S1537	EFU	F117	S1537_EFU_F117	no
S1538	EFU	F118	S1538_EFU_F118	no
S1539	EFU	F119	S1539_EFU_F119	no
S1540	EFU	F112	S1540_EFU_F112	no
S1541	EFU	F113	S1541_EFU_F113	no
S1542	EFU	F114	S1542_EFU_F114	no
S1543	EFU	F116	S1543_EFU_F116	no
S1544	EFU	F117	S1544_EFU_F117	no
S1545	EFU	F118	S1545_EFU_F118	no
S1546	EFU	F119	S1546_EFU_F119	no
S1547	EFU	F113	S1547_EFU_F113	no
S1548	EFU	F114	S1548_EFU_F114	no
S1549	EFU	F115	S1549_EFU_F115	no
S1550	EFU	F116	S1550_EFU_F116	no
S1551	EFU	F117	S1551_EFU_F117	no
S1552	EFU	F118	S1552_EFU_F118	no
S1553	EFU	F119	S1553_EFU_F119	no
