# Supplementary material for: Rapture facilitates inexpensive and high-throughput parent-based tagging in salmonids
Source: PLoS One. 2020 Nov 11;15(11):e0239221. doi: 10.1371/journal.pone.0239221 (PMC7657533; doi:10.1371/journal.pone.0239221)
Supplement: S5 Table — Coverage of each bait-targeted locus across all samples at the 60bp position of 120bp long reads. (XLSX) [file pone.0239221.s005.xlsx]

## Sheet: Sheet1
Scaffold	Position	Coverage (x)
contig195568	517	0.00384025
contig197478	872	31.821
contig198472	852	55.8095
contig199031	1045	51.2235
contig200695	1359	36.1636
contig202469	368	57.2934
contig211493	1100	36.126
contig215114	1359	52.553
contig215668	1144	43.328
contig219720	745	26.2066
contig221957	749	30.2949
contig227216	181	42.9685
contig229415	1027	0
contig230104	961	0.00384025
contig275762	629	31.8717
contig305896	435	42.702
contig312880	540	33.5937
contig329231	658	17.5653
contig334238	340	0
contig355666	256	49.9286
contig370546	357	10.6636
contig370546	229	50.7696
contig372613	182	0.00460829
contig383047	334	24.1321
scaffold1	1822148	9.03456
scaffold1	292759	0
scaffold10	1543757	17.0545
scaffold10	280179	33.2143
scaffold1004	221344	36.3679
scaffold1005	116598	49.6252
scaffold10083	3528	39.8587
scaffold101	1329798	0.00384025
scaffold101	1143473	4.40015
scaffold101	1192386	0
scaffold1012	44806	0.0537634
scaffold10184	13786	41.1928
scaffold1023	81698	30.9339
scaffold10248	21475	0.0030722
scaffold1027	121106	25.8664
scaffold1028	310307	37.2988
scaffold1030	360821	0.0030722
scaffold10308	13145	45.8771
scaffold1033	226399	40.0376
scaffold10350	12185	40.9992
scaffold104	1272745	28.4017
scaffold10461	6431	36.7051
scaffold10612	1353	2.63134
scaffold10630	19821	0
scaffold1064	201443	29.8303
scaffold10728	13431	45.4839
scaffold1078	299423	30.1045
scaffold1083	240009	43.0453
scaffold109	1126270	10.6467
scaffold109	1184666	28.5637
scaffold1093	239129	0
scaffold11	2165609	25.5929
scaffold11	1760087	36.3095
scaffold11	443117	52.9639
scaffold1104	146659	13.1705
scaffold1105	159689	26.4232
scaffold11055	1176	25.7127
scaffold1106	163836	28.8756
scaffold111	1584124	23.4654
scaffold111	1544889	33.3072
scaffold1111	270316	9.16667
scaffold1112	116013	1.40937
scaffold1121	150425	7.80415
scaffold1149	11125	0.000768049
scaffold115	301889	42.4547
scaffold116	493436	57.9762
scaffold119	1036497	42.0914
scaffold1190	44523	15.1014
scaffold1196	302691	27.3003
scaffold12	2580602	45.255
scaffold1203	81550	31.6444
scaffold1209	93810	0
scaffold121	1242612	22.5799
scaffold121	448681	30.0445
scaffold1214	12986	0.0030722
scaffold1229	152284	38.6352
scaffold1244	97162	8.98848
scaffold1248	179720	29.3226
scaffold1252	64633	29.7727
scaffold126	1464591	28.9877
scaffold12747	1372	27.8971
scaffold1292	171196	0.00384025
scaffold1298	82201	49.5883
scaffold12992	10360	31.0645
scaffold1313	41591	0.414747
scaffold1315	153799	23.9969
scaffold13187	6363	52.7181
scaffold132	671703	0.0030722
scaffold133	242269	29.6298
scaffold1337	25380	38.4263
scaffold1347	156041	30.3894
scaffold1369	179318	0.00460829
scaffold1375	64731	39.7634
scaffold13808	8767	45.7527
scaffold13876	14307	0.000768049
scaffold1394	89435	36.0046
scaffold13964	10039	32.679
scaffold142	1231909	15.7304
scaffold143	350110	19.8886
scaffold1434	158811	45.3456
scaffold1445	101313	28.9101
scaffold1448	131763	50.7066
scaffold1464	226085	32.4946
scaffold1464	16886	35.8441
scaffold148	350674	0
scaffold1496	59681	23.3794
scaffold15	996707	0
scaffold150	1151089	35.6329
scaffold1502	135180	0.00230415
scaffold1516	185663	4.29186
scaffold153	746768	21.6482
scaffold153	687687	33.7373
scaffold1576	105446	42.0184
scaffold1584	171932	43.7189
scaffold1594	79142	34.8641
scaffold16	1352353	28.8986
scaffold161	1094289	0.0015361
scaffold1614	166121	52.639
scaffold1637	11730	27.5276
scaffold1640	33016	39.0707
scaffold165	620724	48.265
scaffold167	1200929	36.5499
scaffold1675	9215	48.4631
scaffold1698	80577	0.00230415
scaffold170	617517	51.1974
scaffold171	279573	20.0914
scaffold1721	138871	0.0015361
scaffold1721	124256	64.1352
scaffold1749	162812	63.8425
scaffold17579	7428	50.5215
scaffold178	1371160	36.1252
scaffold178	1371288	36.2074
scaffold1799	122736	3.84946
scaffold18	1726026	49.2035
scaffold180	705142	23.861
scaffold181	883326	32.0522
scaffold181	627669	55.096
scaffold184	180054	28.5868
scaffold18456	2231	42.0661
scaffold1859	65329	41.0691
scaffold186	928424	30.49
scaffold19	284914	33.0292
scaffold19090	6483	33.2865
scaffold192	216766	37.0561
scaffold193	1244810	24.626
scaffold195	468145	61.1966
scaffold196	844804	47.0568
scaffold1977	133172	61.5914
scaffold2	412858	0.00384025
scaffold20	97922	27.8095
scaffold200	1166918	41.7957
scaffold205	438096	33.8049
scaffold206	136931	49.9793
scaffold207	452309	50.5061
scaffold21	600493	43.9309
scaffold211	1139341	20.7243
scaffold212	372559	0.00614439
scaffold214	1235234	40.3095
scaffold214	396442	51.9662
scaffold218	105365	23.0307
scaffold218	191694	26.8088
scaffold219	236978	24.7028
scaffold22	2210994	8.45161
scaffold220	1114198	0.0030722
scaffold223	199515	36.5384
scaffold22344	2727	33.1452
scaffold224	417563	39.1014
scaffold225	11168	17.8249
scaffold225	524027	25.3725
scaffold228	482252	15.6306
scaffold23	1621481	23.5876
scaffold23	136187	35.871
scaffold23	2135355	36.1567
scaffold23	877042	45.5376
scaffold2302	25699	32.3134
scaffold2325	6604	0.0015361
scaffold23267	5475	22.0883
scaffold23267	5347	41.9608
scaffold23275	301	34.5054
scaffold23670	396	34.3464
scaffold2377	93167	55.6344
scaffold24	2575493	44.4178
scaffold24062	1074	26.576
scaffold24086	4647	38.7442
scaffold243	864718	23.7873
scaffold24316	3824	0
scaffold245	184705	37.9739
scaffold246	1349	34.3441
scaffold247	772671	0.0015361
scaffold25	1241665	35.4785
scaffold252	3096	13.5707
scaffold25206	2663	26.4301
scaffold257	394348	39.3318
scaffold26	1029529	47.341
scaffold26	2172685	54.0376
scaffold260	1032010	62.8049
scaffold261	761738	37.725
scaffold26212	1418	0.0030722
scaffold2625	25736	42.179
scaffold26266	3247	0.00768049
scaffold265	1033767	21.904
scaffold27	2268196	33.9224
scaffold2738	46030	59.8487
scaffold276	536578	52.9017
scaffold27706	3310	0.0015361
scaffold280	1013788	38.8571
scaffold28160	3541	24.6897
scaffold282	115213	27.0461
scaffold285	264392	0.00614439
scaffold2885	18715	37.8257
scaffold2891	27456	24.8318
scaffold2927	32744	35.6267
scaffold293	231964	41.7035
scaffold2984	41329	16.4009
scaffold29973	646	21.2711
scaffold3	2995002	25.808
scaffold3	2429162	29.3349
scaffold300	562250	41.1959
scaffold304	294169	26.7343
scaffold3058	38128	0.000768049
scaffold307	68301	23.318
scaffold3092	71622	25.5983
scaffold30930	1560	0
scaffold31	1189659	19.8533
scaffold31	1755336	49.1068
scaffold3127	62639	0.0015361
scaffold313	383449	0.0560676
scaffold314	33229	26.4393
scaffold31488	1287	0.0015361
scaffold315	72253	39.8594
scaffold3257	46823	36.0407
scaffold326	858537	35.8717
scaffold326	486423	0
scaffold33	2009434	37.4017
scaffold3307	51432	21.3725
scaffold332	601923	25.2796
scaffold332	750133	31.7235
scaffold333	466532	0
scaffold3331	19165	46.0346
scaffold337	353118	38.3763
scaffold3404	12551	33.6421
scaffold34118	1903	0.000768049
scaffold3416	2326	45.3725
scaffold3426	23014	0
scaffold3428	45618	62.924
scaffold34534	599	46.6743
scaffold3463	36471	51.1782
scaffold347	26074	35.8141
scaffold35	2296381	41.3495
scaffold350	879748	56.6167
scaffold35375	418	34.3264
scaffold35375	546	59.1459
scaffold354	403120	38.8425
scaffold354	195144	38.8817
scaffold356	127274	19.1121
scaffold36	2120427	17.4217
scaffold360	335871	37.5522
scaffold362	382405	0
scaffold368	157792	40.8387
scaffold37	18653	0.0445469
scaffold37	1399767	15.0691
scaffold3748	49397	13.6406
scaffold376	312478	34.7834
scaffold378	866167	12.3464
scaffold378	801555	45.1006
scaffold379	439077	44.874
scaffold382	871006	0.0030722
scaffold383	694195	0
scaffold384	356897	37.4923
scaffold38513	2718	57.7389
scaffold38605	2297	28.7995
scaffold389	772258	30.6452
scaffold39	699508	33.5069
scaffold39	805602	35.6897
scaffold39	1250493	38.424
scaffold390	133017	35.1935
scaffold391	270820	42.0169
scaffold392	456775	30.212
scaffold3925	35942	29.3141
scaffold396	504597	36.9447
scaffold40	1730713	13.49
scaffold407	844299	49.8126
scaffold411	96167	21.0476
scaffold412	69333	31.0407
scaffold4124	17843	34.4539
scaffold418	614968	27.6966
scaffold42070	2813	42.8541
scaffold4213	634	40.9178
scaffold424	277748	54.5714
scaffold427	83630	0.00844854
scaffold432	699915	30.5438
scaffold4320	6110	46.6367
scaffold4351	27327	37.6813
scaffold4356	7365	25.6843
scaffold4362	5203	23.4293
scaffold44	1615523	13.2373
scaffold44	2068473	16.4785
scaffold44	2186912	27.722
scaffold447	130598	0.135177
scaffold447	158668	0
scaffold4477	34442	45.586
scaffold4484	26727	6.10599
scaffold45	2172779	30.0668
scaffold45	606397	49.8065
scaffold451	212963	31.4823
scaffold452	538421	0.000768049
scaffold453	69388	51.9032
scaffold454	38750	0
scaffold455	516989	0.0122888
scaffold456	367244	38.202
scaffold456	190140	42.4002
scaffold460	711550	0.00230415
scaffold4653	10905	0.0015361
scaffold467	59461	23.4839
scaffold4719	11408	28.2512
scaffold472	330714	22.5737
scaffold473	355103	32.9186
scaffold47514	2356	0.0015361
scaffold48013	2018	9.08602
scaffold481	484054	15.861
scaffold485	310115	0
scaffold49	1075637	35.7366
scaffold492	576866	37.7588
scaffold5	619497	52.3149
scaffold50	1232588	51.7542
scaffold505	66745	13.0084
scaffold506	120900	31.321
scaffold50885	2344	49.2519
scaffold5117	17160	36.1221
scaffold517	277414	23.9071
scaffold518	262414	29.1928
scaffold5182	3349	44.2765
scaffold525	435647	48.9585
scaffold5267	16112	0.0015361
scaffold5281	34477	0
scaffold53	1540966	0.00460829
scaffold53	830988	27.2427
scaffold53	831116	34.5814
scaffold53	1540838	0
scaffold532	162105	28.2573
scaffold53653	2037	27.5177
scaffold539	624263	0.343318
scaffold54	284949	0.133641
scaffold54	1864702	37.9017
scaffold5421	21414	46.8978
scaffold547	289261	30.6659
scaffold548	473550	27.639
scaffold549	453804	0
scaffold5505	8498	25.1836
scaffold5535	3159	60.8441
scaffold56	940484	36.7926
scaffold5616	6584	0
scaffold562	618832	12.5084
scaffold56369	615	32.6728
scaffold564	474734	14.374
scaffold565	355963	30.7158
scaffold56657	827	18.768
scaffold5691	33896	42.2988
scaffold570	390592	0.123656
scaffold571	458221	32.7788
scaffold571	458093	36.5192
scaffold575	22781	27.1467
scaffold58	1696438	38.1797
scaffold580	269782	8.35714
scaffold5837	38932	25.9578
scaffold58752	1531	26.6037
scaffold591	318288	37.5445
scaffold6	2711424	28.8018
scaffold6	1139780	44.4962
scaffold608	454719	19.8495
scaffold61	549734	34.2335
scaffold611	266768	0
scaffold6140	11620	45.9293
scaffold619	480567	59.6306
scaffold62	1105769	41.7458
scaffold620	337789	53.4777
scaffold621	564793	29.9777
scaffold6218	3367	13.0169
scaffold622	71194	0.957757
scaffold626	65734	37.2197
scaffold63	1639022	31.6513
scaffold630	356268	0
scaffold634	29988	0
scaffold64	1084226	0.0015361
scaffold64	589073	19.7558
scaffold64	1107233	36.8433
scaffold643	328715	42.2273
scaffold643	584624	0
scaffold64754	1257	0.0015361
scaffold6500	27311	49.523
scaffold651	260518	33.7519
scaffold653	431020	4.86022
scaffold6570	11839	30.0975
scaffold659	111577	37.1313
scaffold66	1080892	35.2634
scaffold66	214838	45.4754
scaffold660	464962	44.318
scaffold662	331659	0.000768049
scaffold665	547208	0
scaffold669	120330	27.3387
scaffold669	402562	29.1275
scaffold66978	1251	28.6828
scaffold67240	1740	0
scaffold67677	74	0
scaffold68	1973115	0.000768049
scaffold68	1973243	0.0207373
scaffold68	616555	29.5968
scaffold685	439587	51.3978
scaffold68810	1958	26.851
scaffold6890	11194	26.8518
scaffold68986	1833	0
scaffold697	273073	45.7865
scaffold699	85051	34.2204
scaffold70	387177	0
scaffold704	143448	25.8664
scaffold706	90995	13.2005
scaffold707	502916	57.8894
scaffold71144	1575	7.78955
scaffold712	99289	0.0030722
scaffold7127	6260	30.533
scaffold713	101966	16.4478
scaffold713	203077	26.9386
scaffold7141	18996	40.8356
scaffold7173	28166	59.3026
scaffold719	470532	0.0030722
scaffold7204	29818	34.8863
scaffold722	132435	0
scaffold727	53931	32.3041
scaffold729	369519	38.4885
scaffold73	684503	0.000768049
scaffold739	441200	41.9685
scaffold7465	30229	0.046851
scaffold749	213581	42.2458
scaffold75	1103876	2.57066
scaffold752	266217	27.328
scaffold75214	612	38.9409
scaffold753	194571	51.9624
scaffold761	58509	53.884
scaffold7800	8133	38.5177
scaffold7897	9461	53.821
scaffold79	393654	43.9409
scaffold791	47609	33.3671
scaffold79928	1637962	30.4416
scaffold79932	48789	0.0030722
scaffold8019	8513	38.5346
scaffold804	63217	0
scaffold81	1433786	23.0376
scaffold810	331384	0.177419
scaffold814	210860	0.000768049
scaffold814	210988	0
scaffold815	369728	0.00230415
scaffold8226	7296	29.0469
scaffold8325	1022	51.4447
scaffold837	389849	37.5215
scaffold838	334501	65.8671
scaffold84	1133646	5.72043
scaffold8432	21933	29.1882
scaffold847	152184	39.914
scaffold855	317395	40.4969
scaffold8636	8235	0
scaffold87	1142029	13.679
scaffold870	20559	36.7634
scaffold88	1127496	1.23195
scaffold883	380763	43.1866
scaffold887	8753	41.2104
scaffold888	99583	34.6874
scaffold89	585401	37.9155
scaffold9	67493	37.4777
scaffold9	67621	46.0184
scaffold90	472717	45.179
scaffold902	195039	0.0015361
scaffold902	6118	25.0622
scaffold906	122396	29.5737
scaffold906	115768	39.7657
scaffold913	249807	46.5346
scaffold922	126329	0
scaffold923	48747	47.1106
scaffold939	36717	0.0015361
scaffold94	256344	10.3564
scaffold95	145641	48.2381
scaffold950	381187	0.000768049
scaffold951	48121	10.3479
scaffold951	263127	47.0015
scaffold9553	12528	21.7803
scaffold958	317284	38.9593
scaffold96	1158	8.73579
scaffold96	242099	16.6889
scaffold97	447231	37.043
scaffold970	374886	43.0069
scaffold971	144758	38.0399
scaffold973	200024	36.5015
scaffold982	236527	32.0599
scaffold986	60731	34.7949
scaffold986	144648	37.2673
scaffold99	236021	28.0768
scaffold9952	1720	1.69201
