# Supplementary material for: Rapture facilitates inexpensive and high-throughput parent-based tagging in salmonids
Source: PLoS One. 2020 Nov 11;15(11):e0239221. doi: 10.1371/journal.pone.0239221 (PMC7657533; doi:10.1371/journal.pone.0239221)
Supplement: S6 Table — Coverage of each sample across all bait-targeted loci at the 60bp position of 120bp long reads. (XLSX) [file pone.0239221.s006.xlsx]

## Sheet: Sheet1
Sample ID	Coverage (x)
S0001	42.3737
S0002	55.5054
S0003	20.7711
S0004	35.8056
S0005	27.1987
S0006	18.0346
S0007	39.4449
S0008	25.054
S0009	32.6134
S0010	38.1663
S0011	45.7322
S0012	32.8337
S0013	54.0022
S0014	30.4341
S0015	31.9546
S0016	38.8056
S0017	38.2333
S0018	42.2959
S0019	36.6285
S0020	36.5918
S0021	36.0994
S0022	34.3931
S0023	24.0778
S0024	31.6911
S0025	56.6847
S0026	40.4276
S0027	45.3499
S0028	23.0151
S0029	34.2678
S0030	14.6609
S0031	27.4125
S0032	19.5356
S0033	23.9309
S0034	24.1317
S0035	26.6134
S0036	21.1641
S0037	16.3067
S0038	7.23326
S0039	32.7775
S0040	2.84881
S0041	18.8985
S0042	8.73218
S0043	4.19006
S0044	4.82289
S0045	27.4903
S0046	13.8639
S0047	13.622
S0048	2.34557
S0049	57.514
S0050	83.8683
S0051	21.4298
S0052	46.7927
S0053	40.8251
S0054	19.5875
S0055	53.2721
S0056	57.9114
S0057	49.3585
S0058	47.4579
S0059	55.311
S0060	49.8985
S0061	64.5832
S0062	43.203
S0063	65.3175
S0064	58.432
S0065	51.1361
S0066	62.324
S0067	82.0691
S0068	68.4665
S0069	39.5184
S0070	78.689
S0071	39.5292
S0072	76.2786
S0073	104.501
S0074	67.2613
S0075	51.797
S0076	39.1015
S0077	62.2959
S0078	59.892
S0079	48.1425
S0080	55.7063
S0081	45.2052
S0082	41.8229
S0083	31.905
S0084	31.8035
S0085	15.9395
S0086	10.7516
S0087	68.1577
S0088	3.00432
S0089	32.7754
S0090	15.581
S0091	6.03024
S0092	8.75378
S0093	42.2678
S0094	23.6695
S0095	16.8056
S0096	4.12095
S0097	118.205
S0098	113.706
S0099	99.5292
S0100	139.317
S0101	91.4687
S0102	52.5637
S0103	25.9633
S0104	34.8402
S0105	107.4
S0106	50.1663
S0107	79.041
S0108	68.7559
S0109	72.3391
S0110	40.406
S0111	17.4968
S0112	23.5724
S0113	37.6263
S0114	91.6544
S0115	62.378
S0116	101.991
S0117	73.5572
S0118	16.3434
S0119	42.7689
S0120	51.6566
S0121	36.4384
S0122	30.7214
S0123	35.635
S0124	2.28078
S0125	6.23758
S0126	75.162
S0127	24.6026
S0128	40.8402
S0129	56.3844
S0130	72.5724
S0131	31.7322
S0132	45.095
S0133	74.0842
S0134	49.933
S0135	35.9244
S0136	20.6933
S0137	41.3045
S0138	45.892
S0139	26.8186
S0140	56.6847
S0141	11.8143
S0142	36.0497
S0143	8.1987
S0144	6.16631
S0145	17.7365
S0146	8.68035
S0147	36.8013
S0148	25.4881
S0149	44.2657
S0150	58.5313
S0151	63.5184
S0152	68.6609
S0153	28.203
S0154	78.1231
S0155	57.013
S0156	46.1793
S0157	71.9978
S0158	19.9957
S0159	49.7106
S0160	43.9806
S0161	10.6048
S0162	7.93521
S0163	45.3564
S0164	108.257
S0165	60.1166
S0166	34.0151
S0167	103.495
S0168	65.3391
S0169	26.6911
S0170	5.58531
S0171	46.8834
S0172	67.7041
S0173	95.6371
S0174	51.3391
S0175	35.6393
S0176	72.2289
S0177	11.5356
S0178	24.3326
S0179	71.7819
S0180	56.0022
S0181	29.3629
S0182	4.61771
S0183	49.9719
S0184	34.73
S0185	7.90281
S0186	56.9957
S0187	110.784
S0188	61.7214
S0189	27.8661
S0190	53.0734
S0191	61.8013
S0192	90.3542
S0193	10.6112
S0194	54.1123
S0195	66.4255
S0196	83.9827
S0197	46.4449
S0198	32.0691
S0199	29.8769
S0200	60.6048
S0201	56.8445
S0202	15.7797
S0203	64.2095
S0204	67.7581
S0205	40.4752
S0206	35.4125
S0207	38.5788
S0208	16.8877
S0209	28.9309
S0210	12.8272
S0211	104.778
S0212	53.743
S0213	69.1663
S0214	94.9395
S0215	74.622
S0216	2.61771
S0217	29.987
S0218	30.4708
S0219	59.7041
S0220	114.689
S0221	106.145
S0222	71.0821
S0223	63.9417
S0224	51.8618
S0225	6.20518
S0226	12.7516
S0227	91.5421
S0228	114.527
S0229	110.641
S0230	92.7775
S0231	74.5918
S0232	78.5076
S0233	69.6674
S0234	62.4903
S0235	104.976
S0236	92.0713
S0237	57.4125
S0238	59.311
S0239	35.5292
S0240	94.8639
S0241	35.0648
S0242	38.9762
S0243	48.2592
S0244	112.693
S0245	120.035
S0246	73.2721
S0247	39.2527
S0248	48.2095
S0249	50.0432
S0250	54.46
S0251	88.6566
S0252	92.6069
S0253	55.5788
S0254	24.3801
S0255	19.3823
S0256	18.4946
S0257	15.5572
S0258	27.6285
S0259	85.46
S0260	83.2333
S0261	86.1901
S0262	67.2441
S0263	31.162
S0264	31.4212
S0265	62.7797
S0266	31.5896
S0267	49.7775
S0268	77.1425
S0269	45.0799
S0270	47.6091
S0271	28.5292
S0272	30.0778
S0273	33.9201
S0274	54.9114
S0275	101.462
S0276	107.095
S0277	58.4665
S0278	13.6803
S0279	11.2333
S0280	6.80994
S0281	10.6933
S0282	56.2527
S0283	38.4341
S0284	53.5248
S0285	46.9546
S0286	36.4773
S0287	33.8553
S0288	22.1728
S0289	29.3391
S0290	56.378
S0291	85.1317
S0292	97.1188
S0293	26.0173
S0294	15.8683
S0295	39.3261
S0296	41.2354
S0297	50.1944
S0298	28.5745
S0299	57.4514
S0300	88.4557
S0301	44.8639
S0302	29.581
S0303	30.1879
S0304	32.7819
S0305	35.5918
S0306	26.3261
S0307	94.0022
S0308	45.5702
S0309	52.9611
S0310	43.257
S0311	38.7689
S0312	11.0065
S0313	32.0626
S0314	25.4687
S0315	44.8445
S0316	39.2441
S0317	64.6242
S0318	44.0454
S0319	47.6523
S0320	74.1231
S0321	8.67387
S0322	22.0734
S0323	47.324
S0324	75.7581
S0325	82.6847
S0326	58.4212
S0327	83.7106
S0328	54.5637
S0329	47.067
S0330	60.8143
S0331	94.419
S0332	50.6782
S0333	44.5508
S0334	47.797
S0335	63.6609
S0336	59.0929
S0337	22.6479
S0338	20.3283
S0339	45.3693
S0340	101.516
S0341	68.5551
S0342	57.4989
S0343	65.514
S0344	47.3974
S0345	76.8359
S0346	29.1425
S0347	59.2937
S0348	61.1123
S0349	65.5356
S0350	106.555
S0351	40.0216
S0352	41.5356
S0353	9.33045
S0354	18.6134
S0355	76.0994
S0356	88.879
S0357	82.1058
S0358	75.6998
S0359	45.4363
S0360	41.216
S0361	36.7819
S0362	12.9438
S0363	32.1015
S0364	40.9719
S0365	70.6652
S0366	56.8337
S0367	36.2397
S0368	51.933
S0369	16.0151
S0370	25.3045
S0371	73.4082
S0372	47.4449
S0373	83.1231
S0374	41.8985
S0375	44.3715
S0376	18.838
S0377	13.7214
S0378	106.458
S0379	47.257
S0380	49.3672
S0381	71.6285
S0382	70.5616
S0383	31.2009
S0384	93.9158
S0385	21.4168
S0386	43.4341
S0387	57.6479
S0388	57.0432
S0389	43.1382
S0390	91.4946
S0391	45.4125
S0392	62.5832
S0393	14.4147
S0394	44.6782
S0395	68.4147
S0396	24.1965
S0397	36.4644
S0398	93.3434
S0399	26.0238
S0400	9.0432
S0401	11.7991
S0402	31.3585
S0403	76.6933
S0404	72.3391
S0405	41.3996
S0406	41.959
S0407	14.2808
S0408	47.9806
S0409	51.4514
S0410	48.4816
S0411	38.2786
S0412	14.7991
S0413	9.92873
S0414	47.7667
S0415	20.2095
S0416	31.9957
S0417	58.2354
S0418	62.7257
S0419	94.1598
S0420	62.1641
S0421	55.4644
S0422	43.8315
S0423	80.6955
S0424	66.7387
S0425	35.0799
S0426	44.2678
S0427	25.3715
S0428	28.5896
S0429	82.2246
S0430	63.8553
S0431	83.3844
S0432	66.3737
S0433	59.959
S0434	49.7538
S0435	76.5551
S0436	87.1296
S0437	8.20734
S0438	47.9222
S0439	48.1339
S0440	60.743
S0441	87.9352
S0442	21.6393
S0443	115.57
S0444	8.45788
S0445	10.041
S0446	17.7495
S0447	26.0605
S0448	38.324
S0449	35.3564
S0450	34.1296
S0451	17.041
S0452	53.3348
S0453	47.2203
S0454	28.9784
S0455	10.1641
S0456	55.6112
S0457	57.6199
S0458	34.7387
S0459	5.473
S0460	52.8726
S0461	19.6955
S0462	73.1663
S0463	37.5227
S0464	110.536
S0465	11.2743
S0466	2.20734
S0467	84.9482
S0468	48.1123
S0469	55.7171
S0470	51.3456
S0471	44.9611
S0472	18.6501
S0473	70.676
S0474	32.5356
S0475	30.3823
S0476	24.9935
S0477	0.101512
S0478	0.107991
S0479	56.9028
S0480	37.0324
S0481	18.2246
S0482	23.8531
S0483	7.82721
S0484	20.4536
S0485	47.8467
S0486	47.4752
S0487	37.0086
S0488	22.6048
S0489	21.6566
S0490	7.98488
S0491	20.8186
S0492	14.46
S0493	7.52052
S0494	55.0842
S0495	19.7473
S0496	13.9136
S0497	63.0972
S0498	20.7797
S0499	32.0022
S0500	18.0432
S0501	12.5313
S0502	13.9201
S0503	12.3607
S0504	52.4989
S0505	30.121
S0506	29.311
S0507	21.9849
S0508	9.54644
S0509	15.2246
S0510	16.2505
S0511	33.0216
S0512	13.4687
S0513	22.0756
S0514	4.42981
S0515	6.64363
S0516	12.7343
S0517	34.1706
S0518	47.9806
S0519	10.7257
S0520	20.6199
S0521	12.7127
S0522	42.3844
S0523	9.58315
S0524	37.8402
S0525	64.3413
S0526	57.9179
S0527	26.7689
S0528	7.64363
S0529	4.77754
S0530	7.77538
S0531	0.812095
S0532	17.9741
S0533	14.8207
S0534	3.06911
S0535	7.41253
S0536	15.067
S0537	4.50756
S0538	17.8531
S0539	18.0864
S0540	9.01944
S0541	6.10151
S0542	10.8618
S0543	2.32829
S0544	7.18143
S0545	1.57019
S0546	40.2246
S0547	6.07127
S0548	5.03456
S0549	18.2462
S0550	22.9892
S0551	25.6609
S0552	34.1123
S0553	20.0626
S0554	9.00648
S0555	8.32829
S0556	10.2246
S0557	6.5486
S0558	8.20734
S0559	5.18359
S0560	7.07127
S0561	7.1987
S0562	3.52916
S0563	0.0302376
S0564	23.2894
S0565	20.5529
S0566	35.5054
S0567	23.4104
S0568	7.93952
S0569	22.0151
S0570	10.2592
S0571	10.9136
S0572	17.3585
S0573	53.1641
S0574	40.6371
S0575	11.7927
S0576	29.6371
S0577	15.8143
S0578	6.20302
S0579	25.6134
S0580	21.514
S0581	30.9309
S0582	16.0346
S0583	23.2095
S0584	27.5184
S0585	48.8056
S0586	18.3456
S0587	23.6479
S0588	26.6631
S0589	26.9352
S0590	35.9417
S0591	41.7559
S0592	21.5184
S0593	34.3153
S0594	23.7624
S0595	30.5248
S0596	24.7451
S0597	30.4752
S0598	25.4406
S0599	31.8747
S0600	27.5551
S0601	22.1814
S0602	25.3823
S0603	19.54
S0604	1.66739
S0605	1.78834
S0606	35.4514
S0607	23.4881
S0608	29.9114
S0609	33.406
S0610	27.3564
S0611	22.4903
S0612	38.406
S0613	51.7948
S0614	31.7797
S0615	2.62635
S0616	30.2268
S0617	11.7883
S0618	28.013
S0619	24.4428
S0620	32.4644
S0621	32.9482
S0622	28.257
S0623	25.8553
S0624	14.0562
S0625	20.1188
S0626	13.1404
S0627	16.2851
S0628	4.5594
S0629	14.4147
S0630	24.2808
S0631	13.8423
S0632	7.98272
S0633	27.8229
S0634	29.3326
S0635	19.946
S0636	25.3456
S0637	10.4298
S0638	7.99352
S0639	11.2721
S0640	0.0453564
S0641	32.7387
S0642	2.49028
S0643	0.347732
S0644	5.90929
S0645	4.46436
S0646	2.24406
S0647	23.0497
S0648	0.412527
S0649	1.54212
S0650	1.95248
S0651	0
S0652	1.50756
S0653	26.9849
S0654	2.90713
S0655	3.63499
S0656	0.412527
S0657	11.743
S0658	1.5054
S0659	3.37365
S0660	1.41469
S0661	0.887689
S0662	5.15119
S0663	12.4687
S0664	0.0345572
S0665	4.63931
S0666	2.6933
S0667	4.22678
S0668	2.2743
S0669	69.6436
S0670	72.2873
S0671	18.8078
S0672	45.8639
S0673	38.2203
S0674	12.0756
S0675	48.6782
S0676	46.1015
S0677	46.3866
S0678	41.095
S0679	35.2981
S0680	12.8747
S0681	69.7495
S0682	9.30022
S0683	51.7732
S0684	0.330454
S0685	0.442765
S0686	42.5853
S0687	0.0950324
S0688	0.939525
S0689	0.390929
S0690	23.7041
S0691	47.1317
S0692	49.8963
S0693	118.911
S0694	0.207343
S0695	1.87041
S0696	0.412527
S0697	3.37149
S0698	0.436285
S0699	0.295896
S0700	1.91361
S0701	1.12959
S0702	0.170626
S0703	27.9309
S0704	59.9525
S0705	9.65011
S0706	0.222462
S0707	2.08207
S0708	0.75162
S0709	0.365011
S0710	4.93737
S0711	1.86177
S0712	3.97624
S0713	0.656587
S0714	0.0799136
S0715	0.673866
S0716	8.22246
S0717	24.5076
S0718	0.177106
S0719	2.38013
S0720	0.38013
S0721	5.82073
S0722	0.0712743
S0723	0.0863931
S0724	0.146868
S0725	0.196544
S0726	0.0302376
S0727	0.825054
S0728	40.1296
S0729	48.7063
S0730	1.86609
S0731	2.13391
S0732	0.315335
S0733	1.05832
S0734	0.807775
S0735	0.149028
S0736	0.12527
S0737	0.678186
S0738	0.185745
S0739	0
S0740	23.3089
S0741	0.280778
S0742	5.16631
S0743	42.203
S0744	0.140389
S0745	2.09503
S0746	0.0669546
S0747	0.0691145
S0748	0.362851
S0749	0.164147
S0750	0.114471
S0751	2.42117
S0752	0.660907
S0753	22.2052
S0754	0.11879
S0755	0.563715
S0756	0.565875
S0757	0.522678
S0758	15.1037
S0759	30.3585
S0760	5.9676
S0761	2.50324
S0762	1.7041
S0763	1.16415
S0764	0.680346
S0765	50.5378
S0766	47.8488
S0767	17.257
S0768	26.1339
S0769	19.2549
S0770	25.6177
S0771	19.8315
S0772	10.2268
S0773	34.5508
S0774	24.3175
S0775	33.1598
S0776	12.3197
S0777	36.0346
S0778	23.0518
S0779	32.8683
S0780	40.6004
S0781	31.162
S0782	31
S0783	35.2462
S0784	19.3629
S0785	39.5616
S0786	32.8272
S0787	0.0453564
S0788	27.9395
S0789	38.1058
S0790	23.1577
S0791	32.1469
S0792	24.5788
S0793	39.3672
S0794	35.3564
S0795	33.676
S0796	41.8618
S0797	0.708423
S0798	32.3348
S0799	0.0453564
S0800	36.6782
S0801	57.9352
S0802	21.8445
S0803	22.7646
S0804	0.0388769
S0805	1.87257
S0806	31.0756
S0807	25.0475
S0808	30.054
S0809	18.8618
S0810	24.6285
S0811	33.7214
S0812	21.8531
S0813	27.0324
S0814	0.0712743
S0815	28.3607
S0816	0.0475162
S0817	26.1037
S0818	22.1987
S0819	16.4536
S0820	14.7538
S0821	0.0259179
S0822	20.3888
S0823	17.0367
S0824	0.719222
S0825	34.1685
S0826	28.8575
S0827	20.5918
S0828	21.5184
S0829	18.0389
S0830	22.8747
S0831	12.1317
S0832	21.4298
S0833	0.00647948
S0834	27.7775
S0835	5.42117
S0836	36.0475
S0837	0.0237581
S0838	15.6242
S0839	23.8229
S0840	9.09935
S0841	36.8704
S0842	14.7343
S0843	0
S0844	3.32613
S0845	17.5529
S0846	20.1922
S0847	14.6263
S0848	5.67171
S0849	0.0518359
S0850	11.5572
S0851	20.8747
S0852	12.1987
S0853	6.05832
S0854	21.2657
S0855	35.1166
S0856	40.1965
S0857	19.2376
S0858	16.5119
S0859	16.4017
S0860	11.0778
S0861	22.879
S0862	29.7257
S0863	19.8207
S0864	27.9179
S0865	16.3823
S0866	13.3326
S0867	21.9827
S0868	22.4946
S0869	21.3952
S0870	16.8337
S0871	25.7581
S0872	30.5292
S0873	14.1663
S0874	19.1425
S0875	19.9287
S0876	17.8445
S0877	31.311
S0878	24.3866
S0879	22.6069
S0880	22.2073
S0881	20.1901
S0882	20.905
S0883	17.6436
S0884	19.4946
S0885	25.2484
S0886	18.3909
S0887	24.5572
S0888	0.0863931
S0889	22.3305
S0890	26.6479
S0891	0.209503
S0892	0.166307
S0893	0.12095
S0894	2.92009
S0895	13.9546
S0896	47.2592
S0897	25.0194
S0898	17.8272
S0899	3.95464
S0900	6.92873
S0901	0.367171
S0902	5.30454
S0903	5.85745
S0904	0.222462
S0905	3.36285
S0906	2.78402
S0907	25.6566
S0908	26.4255
S0909	27.1296
S0910	17.8531
S0911	20.1641
S0912	15.1361
S0913	18.3413
S0914	0.149028
S0915	0.140389
S0916	16.2268
S0917	0.075594
S0918	0.0950324
S0919	0.0842333
S0920	20.4039
S0921	17.8488
S0922	18.3477
S0923	15.1922
S0924	10.9374
S0925	13.8618
S0926	27.514
S0927	9.1879
S0928	27.6998
S0929	20.2851
S0930	15.1922
S0931	2.85097
S0932	40.8985
S0933	12.9287
S0934	5.73002
S0935	17.8099
S0936	3.1879
S0937	17.1922
S0938	14.3477
S0939	6.97408
S0940	8.13175
S0941	19.2721
S0942	10.203
S0943	13.2873
S0944	3.61555
S0945	25.5745
S0946	16.5637
S0947	14.5529
S0948	7.80994
S0949	5.31749
S0950	16.9352
S0951	28.2462
S0952	29.4039
S0953	10.4795
S0954	12.5054
S0955	20.905
S0956	10.8963
S0957	68.4363
S0958	28.3175
S0959	22.9892
S0960	25.3931
S0961	18.7408
S0962	11.784
S0963	37.1577
S0964	15.7019
S0965	24.0151
S0966	9.47516
S0967	26.7365
S0968	26.5335
S0969	32.3153
S0970	48.635
S0971	34.9438
S0972	35.7538
S0973	27.4449
S0974	17.4017
S0975	19.4212
S0976	13.2397
S0977	0.075594
S0978	29.0713
S0979	28.0994
S0980	18.0022
S0981	32.0151
S0982	18.0864
S0983	29.4687
S0984	20.0497
S0985	29.1857
S0986	19.6242
S0987	29.6436
S0988	21.2549
S0989	30.7559
S0990	0.0367171
S0991	3.34341
S0992	7.31317
S0993	21.2073
S0994	30.0994
S0995	14.1728
S0996	13.2721
S0997	28.486
S0998	0.0777538
S0999	27.7538
S1000	27.7581
S1001	26.8531
S1002	0.0410367
S1003	9.23974
S1004	24.8639
S1005	39.3672
S1006	12.9611
S1007	31.0626
S1008	15.7538
S1009	21.9784
S1010	18.3413
S1011	17.8618
S1012	16.149
S1013	16.5227
S1014	0.0518359
S1015	27.1469
S1016	19.8639
S1017	23.9136
S1018	16.6717
S1019	21.0562
S1020	15.2203
S1021	18.2354
S1022	27.9417
S1023	11.8056
S1024	23.4104
S1025	0.0345572
S1026	20.8985
S1027	1.88337
S1028	33.6782
S1029	21.8855
S1030	11.8337
S1031	25.0151
S1032	4.88553
S1033	22.8423
S1034	12.4816
S1035	10.2138
S1036	7.99352
S1037	0.0215983
S1038	23.3715
S1039	19.5486
S1040	5.44492
S1041	24.5097
S1042	15.5551
S1043	9.84233
S1044	9.06263
S1045	10.2246
S1046	16.905
S1047	34.0756
S1048	6.40389
S1049	0.0107991
S1050	16.7019
S1051	19.2117
S1052	9.87041
S1053	23.5853
S1054	24.2181
S1055	24.4147
S1056	18.6803
S1057	12.1857
S1058	16.4687
S1059	26.946
S1060	39.9093
S1061	34.7127
S1062	18.5162
S1063	31.0238
S1064	19.2894
S1065	25.0346
S1066	34.257
S1067	29.0324
S1068	31.9158
S1069	48.6998
S1070	30.1944
S1071	27.0043
S1072	37.5011
S1073	31.5076
S1074	39.7516
S1075	24.0994
S1076	14.3175
S1077	25.3456
S1078	14.594
S1079	41.2009
S1080	34.9935
S1081	55.6371
S1082	25.594
S1083	36.0972
S1084	39.8683
S1085	33.0756
S1086	26.4968
S1087	28.3823
S1088	38.797
S1089	27.8596
S1090	29.419
S1091	50.7041
S1092	30.0713
S1093	45.8251
S1094	27.5184
S1095	24.3045
S1096	49.7127
S1097	39.7797
S1098	23.9374
S1099	34.3585
S1100	34.4946
S1101	26.73
S1102	40.4514
S1103	26.2678
S1104	24.3693
S1105	51.0238
S1106	19.1641
S1107	18.8035
S1108	30.6803
S1109	32.5335
S1110	25.6933
S1111	20.4644
S1112	2.40173
S1113	36.3974
S1114	33.8661
S1115	30.6631
S1116	19.9784
S1117	22.7646
S1118	13.5119
S1119	18.1685
S1120	44.5616
S1121	24.1987
S1122	19.7862
S1123	3.23542
S1124	26.3672
S1125	15.149
S1126	14.1922
S1127	34.2743
S1128	3.94168
S1129	25.6782
S1130	7.57019
S1131	5.63499
S1132	13.3499
S1133	18.2959
S1134	13.0065
S1135	15.8898
S1136	5.95464
S1137	26.3305
S1138	13.4255
S1139	3.86825
S1140	6.62419
S1141	4.21814
S1142	15.8942
S1143	23.5335
S1144	0.0388769
S1145	12.3629
S1146	9.28942
S1147	4.01944
S1148	4.46004
S1149	3.90497
S1150	0.12095
S1151	2.24622
S1152	5.7149
S1153	2.34773
S1154	3.54428
S1155	7.92873
S1156	6.60043
S1157	8.66523
S1158	5.7257
S1159	9.35421
S1160	18.5313
S1161	9.37149
S1162	14.2397
S1163	8.34773
S1164	9.84665
S1165	6.60907
S1166	3.20734
S1167	2.62635
S1168	13.9611
S1169	2.9676
S1170	4.36933
S1171	4.81641
S1172	7.62635
S1173	15.838
S1174	2.27646
S1175	12.2959
S1176	25.067
S1177	4.05832
S1178	7.23542
S1179	22.3931
S1180	18.4471
S1181	33.2268
S1182	19.4708
S1183	5.0216
S1184	15.8402
S1185	13.8467
S1186	5.97192
S1187	3.99136
S1188	0.075594
S1189	21.6263
S1190	15.378
S1191	14.8423
S1192	11.9222
S1193	8.10583
S1194	12.3067
S1195	28.9136
S1196	17.4384
S1197	23.8855
S1198	33.6026
S1199	22.6544
S1200	7.25486
S1201	20.1944
S1202	13.5313
S1203	54.6112
S1204	12.7343
S1205	0.0323974
S1206	11.9546
S1207	9.99352
S1208	2.79482
S1209	4.44492
S1210	14.3089
S1211	4.53996
S1212	6.40173
S1213	18.8704
S1214	4.63283
S1215	1.79914
S1216	9.84233
S1217	2.20302
S1218	0.842333
S1219	0.0971922
S1220	2.473
S1221	1.54428
S1222	0.190065
S1223	12.5119
S1224	0.5054
S1225	3.35853
S1226	0.63067
S1227	0.438445
S1228	0.384449
S1229	10.0475
S1230	0.606911
S1231	23.6004
S1232	0.304536
S1233	8.21166
S1234	2.85313
S1235	1.7797
S1236	2.29374
S1237	0.714903
S1238	3.14039
S1239	4.24622
S1240	13.1361
S1241	4.28942
S1242	2.20518
S1243	2.42981
S1244	1.84449
S1245	15.4341
S1246	22.5313
S1247	27.6695
S1248	13.3996
S1249	36.0151
S1250	26.1793
S1251	51.7667
S1252	53.1577
S1253	85.0691
S1254	66.2894
S1255	63.6263
S1256	32.1814
S1257	33.2246
S1258	49.2138
S1259	17.4644
S1260	15.419
S1261	79.946
S1262	32.0281
S1263	41.013
S1264	58.3521
S1265	72.7171
S1266	12.4644
S1267	18.0389
S1268	22.8898
S1269	12.5227
S1270	18.5529
S1271	73.6587
S1272	93.378
S1273	71.2613
S1274	17.8467
S1275	35.2225
S1276	26.8121
S1277	65.6674
S1278	2.00432
S1279	61.3737
S1280	10.6004
S1281	8.51188
S1282	49.4881
S1283	56.7819
S1284	40.7149
S1285	12.4406
S1286	43.4752
S1287	36.3175
S1288	5.77322
S1289	7.10583
S1290	9.36069
S1291	55.4881
S1292	5.36717
S1293	27.9287
S1294	2.96112
S1295	3.56803
S1296	6.93305
S1297	14.7603
S1298	8.37149
S1299	7.88337
S1300	6.43629
S1301	12.013
S1302	49.473
