# Supplementary material for: Rapture facilitates inexpensive and high-throughput parent-based tagging in salmonids
Source: PLoS One. 2020 Nov 11;15(11):e0239221. doi: 10.1371/journal.pone.0239221 (PMC7657533; doi:10.1371/journal.pone.0239221)
Supplement: S7 Table — All discovered SNPs with information about the position, allele frequency, and number of individuals with sequenced SNP. (XLSX) [file pone.0239221.s007.xlsx]

## Sheet: Sheet1
Scaffold/Contig	Position	Major	Minor	unknownEM	pu-EM	nInd
scaffold79928	1637961	G	A	0.17651	0	1069
scaffold224	417550	C	T	0.24449	0	1079
scaffold224	417558	C	T	0.243445	0	1077
scaffold224	417586	T	C	0.241852	0	1074
scaffold5	619452	T	G	0.001304	0	1089
scaffold5	619482	A	G	0.130292	0	1091
scaffold5	619511	C	A	0.053375	0	1079
scaffold5	619551	C	T	0.130073	0	1078
scaffold5	619553	G	T	0.0184	0	1070
scaffold6	1139720	C	T	0.023181	0	1017
scaffold9	67419	C	T	0.00158	0	1122
scaffold9	67551	G	C	0.115536	0	1105
scaffold11	443095	G	C	0.319337	0	1164
scaffold11	443131	C	G	0.35493	0	1163
scaffold11	2165550	G	T	0.028389	0	879
scaffold11	2165555	T	G	0.15047	0	995
scaffold16	1352392	C	T	0.355774	0	951
scaffold18	1726018	C	A	0.05036	0	1147
scaffold20	97888	G	A	0.070192	0	1074
scaffold21	600452	A	G	0.000865	0	1087
scaffold23	1621437	A	C	0.39767	0	974
scaffold23	1621440	C	A	0.396839	0	976
scaffold23	1621504	G	A	0.129675	0	988
scaffold23	1621530	G	A	0.097311	0	994
scaffold24	2575464	A	G	0.476108	0	1093
scaffold26	1029508	A	G	0.004166	0	1157
scaffold31	1189706	C	T	0.002272	0	973
scaffold31	1755337	G	T	0.447726	0	1101
scaffold33	2009432	G	C	0.002245	0	1025
scaffold33	2009451	G	A	0.216473	0	1032
scaffold33	2009486	T	C	0.028968	0	1007
scaffold39	805577	G	T	0.408132	0	967
scaffold39	805656	A	C	0.409006	0	977
scaffold40	1730729	G	A	0.14674	0	784
scaffold44	2068537	G	A	0.003961	0	852
scaffold44	2068546	G	A	0.007266	8.471e-14	817
scaffold44	2186875	A	G	0.001371	0	969
scaffold44	2186917	C	T	0.375296	0	1016
scaffold45	606392	A	T	0.195154	0	1057
scaffold45	2172757	C	T	0.198115	0	1000
scaffold49	1075598	C	T	0.032673	0	1098
scaffold49	1075680	T	A	0.450691	0	1083
scaffold50	1232549	T	G	0.003419	0	1108
scaffold50	1232627	C	A	0.019369	0	1091
scaffold53	830934	T	C	0.231546	0	964
scaffold54	1864663	C	T	0.041799	0	1042
scaffold58	1696394	G	A	0.241861	0	1084
scaffold58	1696485	T	C	0.307828	0	1093
scaffold62	1105741	G	A	0.294146	0	1046
scaffold63	1638967	T	C	0.135671	0	823
scaffold63	1639093	A	G	0.085154	0	849
scaffold64	589031	C	G	0.029167	0	1008
scaffold64	1107243	C	A	0.000445	0	1035
scaffold66	214824	G	A	0.009858	0	1035
scaffold68	616527	C	A	0.000879	0	1060
scaffold81	1433747	C	T	0.132246	0	1008
scaffold81	1433844	G	T	0.135313	0	1007
scaffold87	1141970	G	A	0.002049	1.66534e-15	866
scaffold87	1142007	T	G	0.156006	0	908
scaffold87	1142058	G	A	0.001945	0	939
scaffold88	1127455	C	T	0.067482	0	1089
scaffold89	585364	C	T	0.00042	0	1129
scaffold89	585456	G	A	0.127975	0	1154
scaffold90	472722	C	T	0.067999	0	1154
scaffold94	256287	C	G	0.001766	0	1063
scaffold96	242077	G	T	0.134034	0	924
scaffold96	242114	C	A	0.000472	0	933
scaffold96	242150	G	C	0.017522	0	938
scaffold97	447263	T	G	0.030057	0	1007
scaffold99	236024	C	A	0.054372	0	841
scaffold99	236052	G	A	0.146524	0	844
scaffold99	236075	C	A	0.002184	0	845
scaffold99	236076	T	A	0.002187	0	844
scaffold99	236086	G	A	0.004924	0	840
scaffold104	1272716	T	C	0.018485	0	917
scaffold109	1184641	C	A	0.01441	0	1019
scaffold111	1544871	T	A	0.049247	0	1140
scaffold111	1544882	T	G	0.049289	0	1138
scaffold111	1584095	G	T	0.007378	0	965
scaffold111	1584179	T	C	0.00046	0	990
scaffold119	1036486	C	A	0.167542	0	1053
scaffold121	448629	C	T	0.000446	1.08802e-14	1040
scaffold121	448683	A	T	0.228405	0	1041
scaffold126	1464591	C	T	0.150965	0	1021
scaffold142	1231868	T	C	0.055172	0	1018
scaffold142	1231871	T	A	0.054598	0	1009
scaffold150	1151085	T	C	0.010972	0	1078
scaffold153	687637	G	C	0.004991	0	1008
scaffold153	746736	G	A	0.082019	0	922
scaffold153	746741	T	A	0.017899	0	914
scaffold165	620655	C	T	0.013373	0	1065
scaffold165	620727	C	T	0.472371	0	1072
scaffold167	1200970	T	C	0.05034	0	1016
scaffold170	617557	C	A	0.005196	0	1095
scaffold171	279634	G	A	0.003211	0	1010
scaffold178	1371183	A	G	0.051368	0	1106
scaffold181	627652	C	A	0.077538	0	1157
scaffold181	883281	G	T	0.069558	0	1042
scaffold181	883300	G	A	0.003118	0	1034
scaffold181	883316	C	T	0.02102	0	1034
scaffold186	928484	G	A	0.064355	0	1092
scaffold192	216773	A	G	0.026167	0	1142
scaffold192	216817	T	G	0.06739	0	1142
scaffold193	1244826	T	G	0.417293	0	1014
scaffold193	1244838	T	A	0.151092	0	986
scaffold195	468110	G	A	0.036502	0	1099
scaffold195	468125	T	C	0.036835	0	1100
scaffold195	468171	G	A	0.005113	0	1108
scaffold195	468190	T	C	0.004687	0	1108
scaffold196	844832	C	A	0.001693	0	1124
scaffold196	844849	G	A	0.060215	0	1119
scaffold200	1166917	A	T	0.077106	0	1127
scaffold205	438070	G	T	0.197552	0	1055
scaffold205	438098	T	A	0.001313	0	1056
scaffold207	452332	C	T	0.3325	0	1047
scaffold214	396452	G	A	0.0017	0	1110
scaffold214	1235198	C	T	0.045721	0	1033
scaffold218	105308	G	C	0.016606	0	810
scaffold218	105374	C	A	0.001478	0	901
scaffold218	191678	T	A	0.012054	0	968
scaffold218	191700	C	T	0.040161	0	966
scaffold219	236921	C	A	0.004178	0	950
scaffold219	237051	T	G	0.017799	0	821
scaffold223	199471	A	G	0.05693	0	1114
scaffold225	11172	C	T	0.080459	0	957
scaffold225	524070	A	C	0.007636	0	1024
scaffold225	524088	T	C	0.148521	0	963
scaffold225	524089	T	C	0.152662	0	824
scaffold225	524090	C	T	0.257986	0	694
scaffold225	524091	C	T	0.024872	0	723
scaffold225	524092	C	T	0.01645	0	734
scaffold225	524093	C	T	0.012739	0	734
scaffold228	482253	G	A	0.033761	0	878
scaffold228	482254	C	A	0.034034	0	870
scaffold245	184654	G	A	0.036933	0	1044
scaffold260	1032038	G	C	0.008211	0	1173
scaffold260	1032069	T	C	0.002871	0	1175
scaffold261	761766	A	C	0.489975	0	1009
scaffold265	1033709	A	C	0.072278	0	1093
scaffold265	1033783	T	C	0.002143	0	1065
scaffold265	1033784	A	T	0.002145	0	1065
scaffold265	1033791	C	T	0.052945	0	1062
scaffold276	536604	A	G	0.104043	0	1027
scaffold282	115253	T	G	0.050159	0	870
scaffold282	115269	G	A	0.03434	0	837
scaffold293	231891	A	C	0.183511	0	867
scaffold293	232006	G	A	0.181348	0	1032
scaffold300	562239	G	T	0.010492	0	1011
scaffold304	294150	T	C	0.467615	0	1074
scaffold304	294171	C	T	0.063419	0	1074
scaffold304	294192	C	T	0.120579	0	1074
scaffold307	68237	A	C	0.042647	0	934
scaffold307	68307	A	G	0.104576	0	931
scaffold326	858505	C	A	0.033311	0	1127
scaffold326	858537	G	T	0.002019	0	1141
scaffold350	879740	A	T	0.087171	0	1135
scaffold354	195078	C	A	0.000414	0	1148
scaffold354	403065	T	G	0.003037	0	1020
scaffold354	403070	G	A	0.025744	0	1025
scaffold354	403130	C	T	0.054269	0	1059
scaffold356	127285	C	T	0.006084	0	1072
scaffold356	127339	G	A	0.134967	0	1073
scaffold368	157775	C	A	0.004655	0	1147
scaffold379	439130	C	T	0.034967	0	1095
scaffold389	772214	T	A	0.064229	0	1128
scaffold389	772250	G	C	0.478433	0	1137
scaffold389	772321	G	T	0.22377	0	1124
scaffold390	132966	A	T	0.103707	0	1057
scaffold391	270810	C	T	0.02119	0	1027
scaffold392	456709	A	T	0.011045	0	971
scaffold392	456749	T	A	0.026634	0	1079
scaffold392	456800	G	A	0.338093	0	1068
scaffold392	456822	G	C	0.148222	0	1025
scaffold396	504523	C	A	0.051855	0	1149
scaffold396	504634	T	A	0.056067	0	1138
scaffold411	96118	G	A	0.000905	0	1013
scaffold411	96208	C	T	0.020878	0	966
scaffold412	69308	G	A	0.006849	0	999
scaffold412	69334	T	C	0.111654	0	995
scaffold412	69362	G	T	0.304794	0	999
scaffold418	615022	A	G	0.428205	0	1015
scaffold424	277723	G	T	0.158174	0	1174
scaffold432	699908	A	G	0.044228	0	971
scaffold447	130636	T	A	0.025389	0	1083
scaffold451	213018	G	A	0.042345	0	983
scaffold456	190186	C	T	0.021039	0	1042
scaffold467	59415	C	G	0.192653	0	1032
scaffold467	59525	C	T	0.237375	0	1047
scaffold472	330643	A	T	0.009969	0	792
scaffold472	330645	T	A	0.022173	0	798
scaffold472	330646	A	T	0.169364	0	938
scaffold472	330653	A	C	0.083764	0	957
scaffold472	330654	C	A	0.002295	0	963
scaffold472	330658	T	A	0.263973	0	963
scaffold472	330708	T	G	0.032321	0	962
scaffold473	355044	C	A	0.043135	0	1058
scaffold473	355053	G	A	0.169765	0	1078
scaffold473	355057	T	C	0.454271	0	1076
scaffold473	355152	C	T	0.231876	0	1099
scaffold505	66676	G	A	0.090973	0	930
scaffold506	120943	C	A	0.013778	0	944
scaffold506	120946	A	T	0.014252	0	935
scaffold517	277430	G	A	0.032692	0	1106
scaffold517	277477	T	C	0.00085	0	1103
scaffold518	262437	G	A	0.093054	0	1136
scaffold548	473495	C	T	0.092541	0	1090
scaffold548	473546	G	A	0.002167	0	1112
scaffold548	473593	C	A	0.037608	0	1127
scaffold548	473594	C	A	0.037167	0	1129
scaffold564	474675	G	A	0.049307	0	782
scaffold564	474702	G	T	0.35828	0	790
scaffold565	356011	A	G	0.062191	0	1131
scaffold570	390615	T	C	0.291155	0	994
scaffold570	390632	A	G	0.291301	0	994
scaffold570	390660	T	C	0.167315	0	969
scaffold571	458045	G	A	0.005364	0	1054
scaffold571	458186	G	A	0.003595	0	1005
scaffold571	458258	G	A	0.009485	0	1000
scaffold575	22741	G	A	0.047738	0	1035
scaffold580	269789	C	A	0.00259	3.55271e-15	755
scaffold591	318282	C	T	0.143571	0	1087
scaffold591	318292	C	T	0.023043	0	1083
scaffold608	454709	C	T	0.003187	0	1000
scaffold608	454772	C	A	0.111723	0	961
scaffold620	337769	A	C	0.007244	0	1146
scaffold621	564738	G	A	0.03046	0	1119
scaffold621	564780	T	C	0.023822	0	1117
scaffold626	65692	G	T	0.0476	0	1084
scaffold626	65727	C	T	0.345784	0	1077
scaffold643	328732	C	A	0.03992	0	1151
scaffold651	260502	T	G	0.078028	0	1008
scaffold651	260524	G	T	0.201311	0	1011
scaffold651	260539	G	C	0.179916	0	1005
scaffold659	111503	C	A	0.000875	0	1079
scaffold659	111505	T	G	0.000861	0	1081
scaffold659	111529	G	T	0.145744	0	1092
scaffold659	111578	G	T	0.040325	0	1082
scaffold659	111612	G	A	0.280459	0	1074
scaffold659	111633	A	G	0.001309	0	1054
scaffold699	85033	C	T	0.020346	0	1023
scaffold704	143474	A	C	0.000441	0	1046
scaffold706	90995	A	G	0.435864	0	905
scaffold706	91038	C	T	0.000982	0	909
scaffold713	101921	G	A	0.10278	0	915
scaffold713	203011	A	C	0.498972	0	1085
scaffold713	203119	T	G	0.00187	0	956
scaffold727	53864	C	T	0.082273	0	1146
scaffold727	53870	G	A	0.015392	0	1145
scaffold739	441229	C	G	0.01158	0	860
scaffold749	213572	G	A	0.000432	0	1105
scaffold749	213606	T	G	0.002175	0	1093
scaffold753	194546	G	T	0.007696	0	1170
scaffold753	194564	G	A	0.007609	0	1174
scaffold791	47557	C	T	0.133321	0	968
scaffold791	47664	G	A	0.004119	0	1004
scaffold837	389849	C	T	0.000855	0	1101
scaffold838	334490	G	A	0.00331	0	1168
scaffold855	317422	C	T	0.414438	0	1055
scaffold855	317424	T	C	0.060556	0	1035
scaffold855	317425	C	T	0.200972	0	1042
scaffold855	317427	T	C	0.200919	0	1042
scaffold855	317434	C	T	0.000891	0	1033
scaffold870	20532	C	T	0.00263	0	1074
scaffold883	380691	C	T	0.13171	0	1025
scaffold883	380702	C	A	0.152889	0	1032
scaffold883	380711	T	G	0.150859	0	1045
scaffold883	380722	T	A	0.007067	0	1098
scaffold883	380741	A	C	0.161829	0	1038
scaffold887	8738	G	A	0.164306	0	1064
scaffold887	8752	C	A	0.011259	0	1067
scaffold887	8789	C	A	0.473151	0	1082
scaffold888	99529	A	G	0.006731	0	1035
scaffold888	99576	G	A	0.288624	0	1033
scaffold888	99601	A	G	0.006755	0	1023
scaffold906	115758	A	G	0.020492	0	1017
scaffold913	249734	T	A	0.023831	0	1049
scaffold913	249736	T	G	0.038995	0	1082
scaffold913	249738	T	G	0.021676	0	1062
scaffold913	249740	T	G	0.019649	0	1087
scaffold913	249742	T	A	0.075498	0	1092
scaffold913	249745	T	G	0.417614	0	1097
scaffold913	249746	T	G	0.085329	0	1052
scaffold913	249747	G	T	0.450087	0	1023
scaffold923	48709	G	T	0.011954	0	1152
scaffold923	48720	G	C	0.004125	0	1158
scaffold950	381135	A	T	0.000467	0	960
scaffold950	381185	A	T	0.020981	0	695
scaffold951	263160	C	T	0.003857	0	1112
scaffold973	200079	A	G	0.199338	0	1136
scaffold982	236468	C	G	0.02093	0	1039
scaffold982	236546	C	T	0.000896	0	1022
scaffold986	144635	G	A	0.062711	0	1033
scaffold1027	121161	C	T	0.016499	0	1023
scaffold1033	226335	C	A	0.011378	0	1119
scaffold1033	226452	G	A	0.011269	0	1097
scaffold1064	201413	G	C	0.140988	0	691
scaffold1064	201456	A	T	0.085822	0	1071
scaffold1078	299399	C	T	0.007627	0	1122
scaffold1104	146664	C	T	0.008275	0	853
scaffold1106	163816	T	C	0.015786	0	745
scaffold1190	44541	T	G	0.146778	0	928
scaffold1196	302673	T	C	0.009256	0	1057
scaffold1196	302725	T	C	0.005679	0	1073
scaffold1196	302750	C	T	0.081603	0	1069
scaffold1203	81600	A	T	0.009617	0	1053
scaffold1252	64609	T	G	0.020417	0	984
scaffold1252	64610	T	G	0.021276	0	987
scaffold1252	64677	C	T	0.058194	0	1014
scaffold1298	82218	A	C	0.233992	0	1151
scaffold1315	153793	A	G	0.381479	0	982
scaffold1337	25427	T	A	0.115673	0	1036
scaffold1347	156096	A	C	0.030783	0	1000
scaffold1394	89407	C	T	0.104655	0	1058
scaffold1394	89443	G	A	0.087089	0	1045
scaffold1434	158845	G	A	0.003986	0	1060
scaffold1445	101316	G	A	0.007645	0	1026
scaffold1445	101342	G	T	0.218919	0	1030
scaffold1448	131697	C	G	0.231176	0	1153
scaffold1448	131757	A	G	0.003418	0	1165
scaffold1448	131766	A	T	0.364167	0	1164
scaffold1448	131808	G	A	0.001658	0	1153
scaffold1448	131809	C	A	0.00166	0	1148
scaffold1464	16906	G	T	0.002929	0	1153
scaffold1464	226100	G	T	0.013148	0	912
scaffold1464	226103	G	T	0.457677	0	967
scaffold1464	226120	G	A	0.134585	0	962
scaffold1576	105483	G	A	0.006567	0	1086
scaffold1614	166142	G	A	0.047541	0	1085
scaffold1637	11744	T	A	0.421099	0	1044
scaffold1640	32942	A	C	0.071116	0	1105
scaffold1675	9201	T	G	0.085278	0	1165
scaffold1721	124207	T	A	0.066172	0	1177
scaffold1721	124244	T	A	0.065374	0	1183
scaffold1721	124312	G	A	0.066317	0	1190
scaffold1721	124321	T	A	0.144033	0	1186
scaffold1859	65278	G	A	0.005135	0	1106
scaffold1859	65309	G	C	0.005142	0	1104
scaffold1859	65358	G	A	0.019491	0	1084
scaffold1859	65387	C	T	0.017828	0	966
scaffold2302	25720	C	T	0.009064	0	1100
scaffold2625	25718	A	G	0.05746	0	1055
scaffold2738	46006	G	A	0.006427	0	1095
scaffold2984	41334	T	C	0.01862	0	1001
scaffold2984	41335	T	G	0.018636	0	1002
scaffold3092	71595	A	C	0.354637	0	1029
scaffold3257	46784	A	G	0.010256	0	938
scaffold3404	12554	G	T	0.019988	0	1128
scaffold3428	45605	C	T	0.001652	0	1171
scaffold3925	35986	A	T	0.014236	0	981
scaffold4320	6037	T	G	0.000856	0	1102
scaffold4320	6096	G	A	0.273678	0	1102
scaffold4320	6097	A	T	0.27371	0	1102
scaffold4351	27280	A	G	0.000839	0	1144
scaffold4351	27290	T	C	0.208625	0	1145
scaffold4362	5231	T	C	0.169947	0	1034
scaffold4477	34505	C	A	0.011404	0	1087
scaffold4719	11407	T	C	0.014252	0	1057
scaffold4719	11434	C	T	0.014061	0	1069
scaffold4719	11479	C	A	0.009711	0	957
scaffold5182	3349	G	A	0.00666	0	1123
scaffold5182	3369	G	A	0.006186	0	1116
scaffold5691	33831	G	T	0.002698	0	1106
scaffold6140	11620	G	T	0.002081	0	1148
scaffold6218	3332	G	A	0.020849	0	968
scaffold6218	3357	G	A	0.072894	0	968
scaffold6570	11796	G	A	0.028624	0	1082
scaffold6570	11797	G	C	0.028621	0	1083
scaffold6570	11849	C	T	0.028743	0	1066
scaffold6890	11144	A	C	0.104342	0	952
scaffold6890	11232	A	C	0.015641	0	925
scaffold7127	6271	C	T	0.006975	2.84217e-14	1029
scaffold7204	29873	T	C	0.197974	0	804
scaffold7800	8191	C	T	0.002301	0	1143
scaffold7800	8193	C	T	0.008431	0	1144
scaffold7897	9430	C	T	0.267916	0	1059
scaffold7897	9455	G	A	0.07997	0	1054
scaffold7897	9458	G	A	0.036763	0	1045
scaffold7897	9475	G	C	0.418838	0	1056
scaffold7897	9491	G	A	0.176057	0	1040
scaffold8019	8470	T	G	0.044864	0	1011
scaffold8019	8506	G	C	0.27373	0	1016
scaffold8019	8555	A	G	0.239005	0	1000
scaffold8226	7242	G	A	0.013379	0	940
scaffold8226	7333	C	T	0.001919	0	919
scaffold8325	1064	A	T	0.004561	0	1149
scaffold9553	12574	G	T	0.004604	0	972
scaffold10184	13746	A	T	0.020285	0	1074
scaffold10184	13757	G	T	0.037996	0	1075
scaffold10184	13774	C	G	0.008751	0	1071
scaffold10461	6425	T	A	0.00045	0	1032
scaffold10461	6432	C	T	0.007721	0	1030
scaffold10461	6461	T	C	0.007377	0	1014
scaffold11055	1116	G	A	0.000448	0	1027
scaffold11055	1160	T	A	0.004025	0	1024
scaffold11055	1200	T	C	0.018948	0	1003
scaffold13187	6395	A	G	0.002472	0	1177
scaffold13808	8714	T	G	0.073754	0	1079
scaffold13808	8802	A	T	0.000859	0	1097
scaffold22344	2669	A	G	0.042103	0	934
scaffold22344	2737	C	T	0.042134	0	1004
scaffold22344	2741	C	T	0.044339	0	1009
scaffold22344	2763	T	A	0.222846	0	1012
scaffold23267	5295	C	T	0.00263	0	1052
scaffold23267	5299	G	A	0.014115	0	1053
scaffold23267	5348	C	T	0.000878	0	1049
scaffold23267	5456	G	T	0.444627	0	905
scaffold23267	5516	G	A	0.015051	0	870
scaffold23267	5518	A	G	0.017541	0	855
scaffold23267	5527	G	T	0.010447	0	899
scaffold23275	351	C	T	0.010667	0	1108
scaffold23670	352	G	A	0.030494	0	940
scaffold23670	453	C	G	0.027115	0	955
scaffold24062	1115	G	T	0.429512	0	1124
scaffold24086	4647	C	T	0.00164	0	1106
scaffold24086	4652	G	T	0.069368	0	1109
scaffold25206	2697	T	C	0.045848	0	984
scaffold28160	3598	T	C	0.104897	0	1074
scaffold29973	605	G	A	0.006432	0	987
scaffold29973	620	G	A	0.031492	0	991
scaffold29973	680	C	T	0.002323	0	963
scaffold34534	545	C	A	0.141595	0	1061
scaffold34534	547	A	G	0.005731	1.05471e-14	1030
scaffold34534	562	A	G	0.481235	0	1095
scaffold34534	598	G	A	0.476985	0	1091
scaffold34534	608	C	T	0.474734	0	1094
scaffold34534	627	T	C	0.010234	0	997
scaffold34534	635	T	A	0.481736	0	1091
scaffold34534	636	A	T	0.477749	0	1088
scaffold34534	637	T	C	0.481677	0	1090
scaffold34534	647	C	T	0.042644	0	1013
scaffold34534	652	A	T	0.063148	0	1003
scaffold34534	653	A	G	0.066639	0	1002
scaffold34534	654	A	T	0.048764	0	1005
scaffold34534	663	C	A	0.040028	0	999
scaffold34534	670	G	A	0.078264	0	961
scaffold35375	535	C	T	0.052605	0	1171
scaffold38513	2644	A	T	0.005496	0	1083
scaffold38513	2650	T	C	0.005356	0	1086
scaffold38513	2667	T	C	0.112269	0	1113
scaffold38513	2671	G	T	0.013833	0	1113
scaffold38513	2675	G	C	0.112178	0	1116
scaffold38513	2676	T	A	0.005622	0	1097
scaffold38513	2692	T	C	0.005944	0	1102
scaffold38605	2278	G	A	0.000422	0	1118
scaffold38605	2291	A	G	0.228002	0	1115
scaffold38605	2337	A	T	0.011866	0	1093
scaffold42070	2776	C	A	0.025246	0	1143
scaffold42070	2788	C	A	0.198259	0	1146
scaffold42070	2812	C	T	0.006919	0	1134
scaffold42070	2827	A	T	0.002947	0	1128
scaffold42070	2851	G	A	0.297817	0	1136
scaffold47514	2314	T	A	0.085178	0	1025
scaffold48013	1983	C	T	0.133579	0	804
scaffold48013	2048	G	A	0.172823	0	722
scaffold48013	2086	C	A	0.018335	0	832
scaffold50885	2392	G	T	0.077228	0	1157
scaffold53653	1985	G	A	0.103296	0	944
scaffold53653	1989	G	A	0.268577	0	954
scaffold56369	658	T	C	0.166025	0	1060
scaffold56369	662	C	A	0.020928	0	1061
scaffold56657	823	G	C	0.068551	0	888
scaffold56657	829	G	T	0.069102	0	893
scaffold58752	1457	G	T	0.003785	0	1008
scaffold66978	1274	T	C	0.004785	0	947
scaffold66978	1308	T	C	0.243204	0	932
scaffold71144	1629	A	C	0.003105	0	727
scaffold71144	1647	C	A	0.01524	0	694
scaffold75214	572	G	T	0.243487	0	1095
scaffold75214	573	T	G	0.003637	8.81517e-14	1084
contig197478	800	G	T	0.023527	0	911
contig197478	804	C	G	0.008515	0	1039
contig197478	820	A	T	0.008288	0	1056
contig197478	858	A	T	0.009561	0	1054
contig197478	862	A	G	0.008554	0	1053
contig197478	863	T	C	0.008281	0	1055
contig197478	894	A	G	0.009318	0	1040
contig197478	917	G	C	0.007058	0	1035
contig198472	798	A	G	0.058374	0	1088
contig198472	898	A	G	0.332819	0	1114
contig199031	993	C	T	0.069468	0	1021
contig199031	1030	A	G	0.452581	0	1050
contig200695	1380	A	C	0.002136	0	1109
contig200695	1387	C	A	0.085082	0	1105
contig200695	1388	A	C	0.085104	0	1106
contig211493	1059	A	C	0.346579	0	1056
contig215114	1286	A	T	0.03506	0	1160
contig215114	1401	C	A	0.032203	0	1147
contig227216	127	G	A	0.001584	0	1040
contig227216	211	C	T	0.036763	0	1066
contig275762	555	A	T	0.0403	0	924
contig275762	602	G	A	0.039775	0	946
contig275762	620	A	C	0.038054	0	938
contig275762	621	A	C	0.038874	0	933
contig275762	626	T	G	0.039189	0	930
contig275762	641	G	A	0.040978	0	930
contig275762	645	T	A	0.042405	0	929
contig305896	394	A	G	0.091758	0	1142
contig305896	399	A	C	0.017821	0	1137
contig305896	402	A	T	0.091695	0	1143
contig305896	483	T	C	0.117231	0	1157
contig305896	500	G	A	0.073401	0	1147
