# Supplementary material for: Rapture facilitates inexpensive and high-throughput parent-based tagging in salmonids
Source: PLoS One. 2020 Nov 11;15(11):e0239221. doi: 10.1371/journal.pone.0239221 (PMC7657533; doi:10.1371/journal.pone.0239221)
Supplement: S8 Table — The location of each SNP used in the final SNP panel. (XLSX) [file pone.0239221.s008.xlsx]

## Sheet: Sheet1
Scaffold/Contig	Position
scaffold79928	1637961
scaffold224	417550
scaffold5	619482
scaffold6	1139720
scaffold9	67551
scaffold11	443131
scaffold11	2165555
scaffold16	1352392
scaffold18	1726018
scaffold20	97888
scaffold21	600452
scaffold23	1621437
scaffold24	2575464
scaffold26	1029508
scaffold31	1189706
scaffold31	1755337
scaffold33	2009451
scaffold39	805656
scaffold40	1730729
scaffold44	2068546
scaffold44	2186917
scaffold45	606392
scaffold45	2172757
scaffold49	1075680
scaffold50	1232627
scaffold53	830934
scaffold54	1864663
scaffold58	1696485
scaffold62	1105741
scaffold63	1638967
scaffold64	589031
scaffold64	1107243
scaffold66	214824
scaffold68	616527
scaffold81	1433844
scaffold87	1142007
scaffold88	1127455
scaffold89	585456
scaffold90	472722
scaffold94	256287
scaffold96	242077
scaffold97	447263
scaffold99	236052
scaffold104	1272716
scaffold109	1184641
scaffold111	1544882
scaffold111	1584095
scaffold119	1036486
scaffold121	448683
scaffold126	1464591
scaffold142	1231868
scaffold150	1151085
scaffold153	687637
scaffold153	746736
scaffold165	620727
scaffold167	1200970
scaffold170	617557
scaffold171	279634
scaffold178	1371183
scaffold181	627652
scaffold181	883281
scaffold186	928484
scaffold192	216817
scaffold193	1244826
scaffold195	468125
scaffold196	844849
scaffold200	1166917
scaffold205	438070
scaffold207	452332
scaffold214	396452
scaffold214	1235198
scaffold218	105308
scaffold218	191700
scaffold219	237051
scaffold223	199471
scaffold225	11172
scaffold225	524090
scaffold228	482254
scaffold245	184654
scaffold260	1032038
scaffold261	761766
scaffold265	1033709
scaffold276	536604
scaffold282	115253
scaffold293	231891
scaffold300	562239
scaffold304	294150
scaffold307	68307
scaffold326	858505
scaffold350	879740
scaffold354	195078
scaffold354	403130
scaffold356	127339
scaffold368	157775
scaffold379	439130
scaffold389	772250
scaffold390	132966
scaffold391	270810
scaffold392	456800
scaffold396	504634
scaffold411	96208
scaffold412	69362
scaffold418	615022
scaffold424	277723
scaffold432	699908
scaffold447	130636
scaffold451	213018
scaffold456	190186
scaffold467	59525
scaffold472	330658
scaffold473	355057
scaffold505	66676
scaffold506	120946
scaffold517	277430
scaffold518	262437
scaffold548	473495
scaffold564	474702
scaffold565	356011
scaffold570	390632
scaffold571	458258
scaffold575	22741
scaffold580	269789
scaffold591	318282
scaffold608	454772
scaffold620	337769
scaffold621	564738
scaffold626	65727
scaffold643	328732
scaffold651	260524
scaffold659	111612
scaffold699	85033
scaffold704	143474
scaffold706	90995
scaffold713	101921
scaffold713	203011
scaffold727	53864
scaffold739	441229
scaffold749	213606
scaffold753	194546
scaffold791	47557
scaffold837	389849
scaffold838	334490
scaffold855	317422
scaffold870	20532
scaffold883	380741
scaffold887	8789
scaffold888	99576
scaffold906	115758
scaffold913	249747
scaffold923	48709
scaffold950	381185
scaffold951	263160
scaffold973	200079
scaffold982	236468
scaffold986	144635
scaffold1027	121161
scaffold1033	226335
scaffold1064	201413
scaffold1078	299399
scaffold1104	146664
scaffold1106	163816
scaffold1190	44541
scaffold1196	302750
scaffold1203	81600
scaffold1252	64677
scaffold1298	82218
scaffold1315	153793
scaffold1337	25427
scaffold1347	156096
scaffold1394	89407
scaffold1434	158845
scaffold1445	101342
scaffold1448	131766
scaffold1464	16906
scaffold1464	226103
scaffold1576	105483
scaffold1614	166142
scaffold1637	11744
scaffold1640	32942
scaffold1675	9201
scaffold1721	124321
scaffold1859	65358
scaffold2302	25720
scaffold2625	25718
scaffold2738	46006
scaffold2984	41335
scaffold3092	71595
scaffold3257	46784
scaffold3404	12554
scaffold3428	45605
scaffold3925	35986
scaffold4320	6097
scaffold4351	27290
scaffold4362	5231
scaffold4477	34505
scaffold4719	11407
scaffold5182	3349
scaffold5691	33831
scaffold6140	11620
scaffold6218	3357
scaffold6570	11849
scaffold6890	11144
scaffold7127	6271
scaffold7204	29873
scaffold7800	8193
scaffold7897	9475
scaffold8019	8506
scaffold8226	7242
scaffold8325	1064
scaffold9553	12574
scaffold10184	13757
scaffold10461	6432
scaffold11055	1200
scaffold13187	6395
scaffold13808	8714
scaffold22344	2763
scaffold23267	5456
scaffold23275	351
scaffold23670	352
scaffold24062	1115
scaffold24086	4652
scaffold25206	2697
scaffold28160	3598
scaffold29973	620
scaffold34534	635
scaffold35375	535
scaffold38513	2667
scaffold38605	2291
scaffold42070	2851
scaffold47514	2314
scaffold48013	2048
scaffold50885	2392
scaffold53653	1989
scaffold56369	658
scaffold56657	829
scaffold58752	1457
scaffold66978	1308
scaffold71144	1647
scaffold75214	572
contig197478	800
contig198472	898
contig199031	1030
contig200695	1388
contig211493	1059
contig215114	1286
contig227216	211
contig275762	645
contig305896	483
