# Supplementary material for: Rapture facilitates inexpensive and high-throughput parent-based tagging in salmonids
Source: PLoS One. 2020 Nov 11;15(11):e0239221. doi: 10.1371/journal.pone.0239221 (PMC7657533; doi:10.1371/journal.pone.0239221)
Supplement: S9 Table — Number of called genotypes of the 248 SNPs for each sample. Adult samples with less than 198 called and embryos with less than 2 called genotypes were removed for input into COLONY. (XLSX) [file pone.0239221.s009.xlsx]

## Sheet: Sheet1
Sample ID	Called Genotypes		Removed from Colony Input
S0001_AFF_F001	245
S0002_AFF_F002	246
S0003_AFF_F003	235
S0004_AFF_F004	241
S0005_AFF_F005	241
S0006_AFF_F006	195
S0007_AFF_F007	244
S0008_AFF_F008	244
S0009_AFF_F009	246
S0010_AFF_F010	242
S0011_AFF_F011	244
S0012_AFF_F012	244
S0013_AFF_F013	247
S0014_AFF_F014	241
S0015_AFF_F015	243
S0016_AFF_F016	246
S0017_AFF_F017	242
S0018_AFF_F018	244
S0019_AFF_F019	246
S0020_AFF_F020	244
S0021_AFF_F021	244
S0022_AFF_F022	247
S0023_AFF_F023	241
S0024_AFF_F024	240
S0025_AFF_F025	245
S0026_AFF_F026	247
S0027_AFF_F027	245
S0028_AFF_F028	244
S0029_AFF_F029	240
S0030_AFF_F030	228
S0031_AFF_F031	241
S0032_AFF_F032	242
S0033_AFF_F033	242
S0035_AFF_F035	244
S0036_AFF_F036	238
S0037_AFF_F037	240
S0038_AFF_F038	204
S0039_AFF_F039	103
S0040_AFF_F040	246
S0041_AFF_F041	59
S0042_AFF_F042	194
S0043_AFF_F043	134
S0044_AFF_F044	80
S0045_AFF_F045	77
S0046_AFF_F046	244
S0047_AFF_F047	187
S0048_AFF_F048	189
S0049_AFF_F049	48
S0050_AFF_F050	244
S0051_AFF_F051	247
S0052_AFF_F052	219
S0053_AFF_F053	246
S0055_AFF_F055	245
S0056_AFF_F056	185
S0057_AFF_F057	244
S0058_AFF_F058	245
S0059_AFF_F059	245
S0060_AFF_F060	244
S0061_AFF_F061	248
S0062_AFF_F062	248
S0063_AFF_F063	246
S0064_AFF_F064	244
S0065_AFF_F065	247
S0066_AFF_F066	248
S0067_AFF_F067	244
S0068_AFF_F068	247
S0069_AFF_F069	246
S0070_AFF_F070	246
S0071_AFF_F071	246
S0072_AFF_F072	246
S0073_AFF_F073	244
S0074_AFF_F074	246
S0075_AFF_F075	246
S0076_AFF_F076	243
S0077_AFF_F077	245
S0078_AFF_F078	244
S0079_AFF_F079	248
S0080_AFF_F080	248
S0081_AFF_F081	245
S0082_AFF_F082	247
S0083_AFF_F083	244
S0084_AFF_F084	246
S0085_AFF_F085	243
S0086_AFF_F086	248
S0087_AFF_F087	177
S0088_AFF_F088	103
S0089_AFF_F089	247
S0090_AFF_F090	50
S0091_AFF_F091	202
S0092_AFF_F092	149
S0093_AFF_F093	75
S0094_AFF_F094	97
S0095_AFF_F095	246
S0096_AFF_F096	203
S0097_AFF_F097	195
S0098_AFF_F098	56
S0099_AFF_F099	247
S0100_AFF_F100	244
S0101_AFF_F101	247
S0102_AFF_F102	247
S0103_AFF_F103	246
S0104_AFF_F104	246
S0105_AFF_F105	215
S0106_AFF_F106	222
S0107_AFF_F107	247
S0108_AFF_F108	246
S0109_AFF_F109	246
S0110_AFF_F110	247
S0111_AFF_F111	248
S0112_AFF_F112	244
S0113_AFF_F113	171
S0114_AFF_F114	211
S0115_AFF_F115	238
S0116_AFF_F116	247
S0117_AFF_F117	244
S0118_AFF_F118	247
S0119_AFF_F119	245
S0121_AFM_F011	239
S0122_AFM_F005	247
S0123_AFM_F002	245
S0124_AFM_F023	243
S0125_AFM_F044	236
S0126_AFM_F020	244
S0127_AFM_F036	45
S0128_AFM_F042	92
S0129_AFM_F056	246
S0130_AFM_F038	221
S0131_AFM_F027	247
S0132_AFM_F057	247
S0133_AFM_F013	248
S0134_AFM_F006	244
S0135_AFM_F014	244
S0136_AFM_F051	246
S0137_AFM_F018	247
S0138_AFM_F009	245
S0139_AFM_F008	241
S0140_AFM_F022	244
S0141_AFM_F007	245
S0142_AFM_F033	240
S0143_AFM_F032	246
S0144_AFM_F039	147
S0145_AFM_F026	244
S0146_AFM_F047	129
S0147_AFM_F041	93
S0148_AFM_F029	235
S0149_AFM_F046	158
S0150_AFM_F019	241
S0151_AFM_F024	243
S0152_AFM_F001	246
S0153_AFM_F003	247
S0154_AFM_F304	243
S0155_AFM_F305	244
S0156_AFM_F306	210
S0157_AFM_F307	245
S0158_AFM_F158	244
S0159_AFM_F309	245
S0160_AFM_F310	246
S0161_AFM_F037	223
S0162_AFM_F311	246
S0163_AFM_F312	243
S0164_AFM_F313	193
S0165_AFM_F314	99
S0166_AFM_F315	241
S0167_AFM_F316	246
S0168_AFF_F317	246
S0169_AFM_F318	242
S0170_AFM_F319	247
S0171_AFM_F321	245
S0172_AFM_F321	214
S0173_AFM_F322	83
S0174_AFM_F327	229
S0175_AFM_F324	245
S0176_AFM_F325	245
S0177_AFM_F326	243
S0178_AFM_F327	244
S0179_AFM_F328	247
S0180_AFM_F329	134
S0181_AFM_F330	216
S0182_AFM_F331	246
S0183_AFM_F332	246
S0184_AFM_F333	247
S0185_AFM_F334	110
S0186_AFM_F335	246
S0187_AFM_F336	244
S0188_AFM_F337	106
S0189_AFM_F338	243
S0190_AFM_F339	248
S0191_AFM_F340	245
S0192_AFM_F341	246
S0193_AFM_F342	245
S0194_AFM_F346	246
S0195_AFM_F344	248
S0196_AFM_F345	110
S0197_AFM_F346	242
S0198_AFM_F347	246
S0199_AFM_F348	247
S0200_AFM_F349	244
S0201_AFM_F350	241
S0202_AFM_F351	243
S0203_AFM_F352	245
S0204_AFM_F353	246
S0205_AFM_F354	190
S0206_AFM_F355	246
S0207_AFM_F356	247
S0208_AFM_F245	242
S0209_AFM_F246	243
S0210_AFM_F247	243
S0211_AFM_F248	171
S0212_AFM_F358	218
S0213_AFF_F213	151
S0214_AFF_F214	242
S0215_AFF_F215	247
S0216_AFF_F216	246
S0217_AFF_F217	247
S0218_AFF_F218	248
S0219_AFF_F219	41
S0220_AFF_F220	220
S0221_AFF_F221	207
S0222_AFF_F222	247
S0223_AFF_F368	244
S0224_AFF_F224	248
S0225_AFF_F225	245
S0226_AFF_F226	248
S0227_AFF_F227	235
S0228_AFF_F228	80
S0229_AFF_F229	135
S0230_AFF_F230	246
S0231_AFF_F231	247
S0232_AFF_F232	248
S0233_AFF_F233	247
S0234_AFF_F234	243
S0235_AFF_F235	246
S0236_AFF_F236	245
S0237_AFF_F237	245
S0238_AFF_F238	248
S0239_AFF_F239	246
S0240_AFF_F240	247
S0241_AFF_F241	245
S0242_AFF_F242	243
S0243_AFF_F243	247
S0244_AFF_F244	231
S0245_AFF_F245	236
S0246_AFF_F246	247
S0247_AFF_F247	247
S0248_AFF_F248	248
S0249_AFF_F249	244
S0250_AFF_F250	240
S0251_AFF_F251	247
S0252_AFF_F252	247
S0253_AFF_F253	244
S0254_AFF_F254	247
S0255_AFF_F255	247
S0256_AFF_F256	247
S0257_AFF_F257	239
S0258_AFF_F258	236
S0259_AFF_F259	237
S0260_AFF_F260	152
S0261_AFF_F261	220
S0262_AFF_F262	248
S0263_AFF_F263	248
S0264_AFF_F264	246
S0265_AFF_F265	245
S0266_AFF_F266	241
S0267_AFF_F267	246
S0268_AFF_F268	245
S0269_AFF_F269	208
S0270_AFF_F270	243
S0271_AFF_F271	247
S0272_AFF_F272	246
S0273_AFF_F273	245
S0274_AFF_F274	242
S0275_AFF_F275	239
S0276_AFF_F276	234
S0277_AFF_F277	241
S0278_AFF_F278	245
S0279_AFF_F279	246
S0280_AFF_F280	246
S0281_AFM_F280	225
S0283_AFM_F258	217
S0284_AFM_F259	181
S0285_AFM_F260	173
S0286_AFM_F261	247
S0287_AFM_F262	244
S0288_AFM_F263	246
S0289_AFM_F264	247
S0290_AFM_F265	246
S0291_AFM_F266	244
S0292_AFM_F267	239
S0293_AFM_F268	228
S0294_AFM_F269	245
S0295_AFM_F270	248
S0296_AFM_F271	248
S0297_AFM_F272	244
S0298_AFM_F273	235
S0299_AFM_F274	246
S0300_AFM_F275	242
S0301_AFM_F276	244
S0302_AFM_F277	236
S0303_AFM_F278	245
S0304_AFF_F304	248
S0305_AFF_F305	242
S0306_AFF_F306	239
S0307_AFF_F307	246
S0308_AFF_F308	243
S0309_AFF_F309	240
S0310_AFF_F310	230
S0311_AFF_F311	247
S0312_AFF_F312	245
S0313_AFF_F313	245
S0314_AFF_F314	245
S0315_AFF_F315	248
S0316_AFF_F316	121
S0317_AFF_F317	242
S0318_AFF_F318	227
S0319_AFF_F319	243
S0320_AFF_F320	246
S0321_AFF_F321	246
S0322_AFF_F322	244
S0323_AFF_F323	244
S0324_AFF_F324	246
S0325_AFF_F325	117
S0326_AFF_F326	225
S0327_AFF_F327	245
S0328_AFF_F328	247
S0329_AFF_F329	245
S0330_AFF_F330	246
S0331_AFF_F331	245
S0332_AFF_F332	248
S0333_AFF_F333	245
S0334_AFF_F334	246
S0335_AFF_F335	246
S0336_AFF_F336	247
S0337_AFF_F337	245
S0338_AFF_F338	245
S0339_AFF_F339	246
S0340_AFF_F340	248
S0341_AFF_F341	225
S0342_AFF_F342	228
S0343_AFF_F343	243
S0344_AFF_F344	246
S0345_AFF_F345	244
S0346_AFF_F346	246
S0347_AFF_F347	247
S0348_AFF_F348	246
S0349_AFF_F349	244
S0350_AFF_F350	242
S0351_AFF_F351	241
S0352_AFF_F352	246
S0353_AFF_F353	247
S0354_AFF_F354	246
S0355_AFF_F355	244
S0356_AFF_F356	245
S0357_AFF_F357	134
S0358_AFM_F212	200
S0359_AFM_F213	247
S0360_AFM_F214	248
S0361_AFM_F215	247
S0362_AFM_F216	245
S0363_AFM_F218	247
S0364_AFM_F219	244
S0365_AFM_F220	242
S0366_AFM_F221	160
S0367_AFM_F222	243
S0368_AFM_F223	245
S0369_AFM_F224	248
S0370_AFM_F225	248
S0371_AFM_F251	247
S0372_AFM_F252	245
S0373_AFM_F253	219
S0374_AFM_F251	242
S0375_AFM_F255	248
S0376_AFM_F256	246
S0377_AFM_F257	246
S0378_AFM_F250	246
S0379_AFM_F226	246
S0380_AFM_F227	242
S0381_AFM_F228	196
S0382_AFM_F229	247
S0383_AFM_F230	243
S0384_AFM_F231	247
S0385_AFM_F232	246
S0386_AFM_F234	246
S0387_AFM_F235	245
S0388_AFM_F236	246
S0389_AFM_F237	220
S0390_AFM_F238	246
S0391_AFM_F239	247
S0392_AFM_F240	245
S0393_AFM_F241	246
S0394_AFM_F242	247
S0395_AFM_F243	248
S0396_AFM_F244	246
S0397_AFM_F035	172
S0398_AFM_F016	244
S0399_AFM_F399	247
S0400_AFM_F012	248
S0401_AFM_F021	246
S0403_AFM_F053	246
S0404_AFM_F030	247
S0405_AFM_F049	139
S0406_AFM_F031	227
S0407_AFM_F025	246
S0408_AFM_F055	246
S0409_AFM_F052	247
S0410_AFM_F058	247
S0411_AFM_F010	244
S0412_AFM_F048	178
S0413_AFM_F064	247
S0414_AFM_F017	244
S0415_AFM_F104	246
S0416_AFM_F080	244
S0417_AFM_F043	215
S0418_AFM_F096	128
S0419_AFM_F112	246
S0420_AFM_F095	193
S0421_AFM_F077	247
S0422_AFM_F107	246
S0423_AFM_F074	246
S0424_AFM_F118	248
S0425_AFM_F106	246
S0426_AFM_F103	245
S0427_AFM_F078	247
S0428_AFM_F083	245
S0429_AFM_F061	246
S0430_AFM_F111	237
S0431_AFM_F114	247
S0432_AFM_F117	233
S0433_AFM_F087	209
S0434_AFM_F094	244
S0435_AFM_F093	244
S0436_AFM_F068	247
S0437_AFM_F101	248
S0438_AFM_F102	245
S0439_AFM_F116	245
S0440_AFM_F119	248
S0441_AFM_F063	246
S0442_AFM_F088	103
S0443_AFM_F076	241
S0444_AFM_F100	247
S0445_AFM_F065	245
S0446_AFM_F070	246
S0447_AFM_F092	212
S0448_AFM_F066	247
S0449_AFM_F098	114
S0450_AFM_F099	110
S0451_AFM_F110	234
S0452_AFM_F081	242
S0453_AFM_F075	248
S0454_AFM_F004	244
S0455_AFM_F115	238
S0456_AFM_F089	172
S0457_AFM_F109	247
S0458_AFM_F105	243
S0459_AFM_F113	240
S0460_AFM_F090	85
S0461_AFM_F072	246
S0462_AFM_F073	245
S0463_AFM_F062	244
S0464_AFM_F091	65
S0465_AFM_F071	246
S0466_AFM_F045	234
S0467_AFM_F082	243
S0468_AFM_F079	245
S0469_AFM_F067	247
S0470_AFM_F097	142
S0471_AFM_F085	45
S0472_AFM_F060	247
S0473_AFM_F059	247
S0474_AFM_F069	247
S0475_AFM_F086	240
S0476_AFM_F108	244
S0477_AFM_F040	191
S0478_AFM_F050	247
S0479_AFM_F015	243
S0480_AFM_F084	198
S0481_AFM_F028	244
S0482_ALM_U000	0
S0483_ALM_U000	1
S0484_ALF_U000	242
S0485_ALM_U000	246
S0486_ALF_U000	239
S0487_ALM_U000	240
S0488_ALF_U000	182
S0489_ALF_U000	236
S0490_ALF_U000	245
S0491_ALM_U000	244
S0492_ALM_U000	243
S0493_ALF_U000	244
S0494_ALM_U000	242
S0495_ALM_U000	189
S0496_ALF_U000	222
S0497_ALM_U000	209
S0498_ALM_U000	193
S0499_ALM_U000	246
S0500_ALF_U000	241
S0501_ALM_U000	229
S0502_ALM_U000	246
S0503_ALM_U000	242
S0504_ALM_U000	245
S0505_ALM_U000	230
S0506_ALM_U000	227
S0507_ALF_U000	236
S0508_ALF_U000	226
S0509_ALF_U000	246
S0510_ALF_U000	243
S0511_ALF_U000	242
S0512_ALF_U000	227
S0513_ALF_U000	162
S0514_ALM_U000	233
S0515_ALF_U000	235
S0516_ALM_U000	244
S0517_ALM_U000	229
S0518_ALM_U000	237
S0519_ALF_U000	129
S0520_ALF_U000	176
S0521_ALM_U000	161
S0522_ALM_U000	242
S0523_ALF_U000	247
S0524_ALU_U000	220
S0525_ALF_U000	243
S0526_ALM_U000	226
S0527_ALF_U000	245
S0528_ALF_U000	181
S0529_ALM_U000	242
S0530_ALF_U000	244
S0531_ALF_U000	246
S0532_ALM_U000	243
S0533_ALF_U000	195
S0534_ALU_U000	125
S0535_ALM_U000	205
S0536_ALM_U000	12
S0537_ALM_U000	238
S0538_ALF_U000	233
S0539_ALF_U000	83
S0540_ALF_U000	181
S0541_ALF_U000	235
S0542_ALM_U000	128
S0543_ALM_U000	239
S0544_ALF_U000	219
S0545_ALM_U000	208
S0546_ALM_U000	173
S0547_ALM_U000	215
S0548_ALM_U000	45
S0549_ALM_U000	175
S0550_ALF_U000	31
S0551_ALM_U000	248
S0552_ALM_U000	171
S0553_ALM_U000	137
S0554_ALM_U000	239
S0555_ALM_U000	243
S0556_ALM_U000	243
S0557_ALM_U000	241
S0558_ALM_U000	239
S0559_ALM_U000	194
S0560_ALM_U000	186
S0561_ALM_U000	197
S0562_ALM_U000	175
S0563_ALM_U000	204
S0564_ALM_U000	140
S0565_ALM_U000	194
S0566_ALM_U000	187
S0567_ALM_U000	65
S0568_ALM_U000	0
S0569_ALM_U000	238
S0570_ALM_U000	243
S0571_ALM_U000	242
S0572_ALF_U000	237
S0573_ALF_U000	199
S0574_ALM_U000	243
S0575_ALF_U000	213
S0576_ALF_U000	147
S0577_ALF_U000	224
S0824_EFU_F001	242
S0825_EFU_F002	243
S0826_EFU_F003	167
S0827_EFU_F005	246
S0828_EFU_F006	235
S0829_EFU_F008	89
S0830_EFU_F009	245
S0831_EFU_F011	243
S0832_EFU_F012	245
S0833_EFU_F013	241
S0834_EFU_F015	243
S0835_EFU_F017	240
S0836_EFU_F001	244
S0837_EFU_F002	233
S0838_EFU_F003	240
S0839_EFU_F005	243
S0840_EFU_F006	242
S0841_EFU_F008	246
S0842_EFU_F009	241
S0843_EFU_F011	236
S0844_EFU_F012	246
S0845_EFU_F013	240
S0846_EFU_F015	244
S0847_EFU_F017	242
S0848_EFU_F001	242
S0849_EFU_F002	242
S0850_EFU_F004	245
S0851_EFU_F005	246
S0852_EFU_F007	241
S0853_EFU_F008	242
S0854_EFU_F010	235
S0855_EFU_F011	27
S0856_EFU_F012	32
S0857_EFU_F014	244
S0858_EFU_F016	242
S0859_EFU_F017	241
S0860_EFU_F001	244
S0861_EFU_F002	241
S0862_EFU_F004	237
S0863_EFU_F005	243
S0864_EFU_F007	247
S0865_EFU_F008	243
S0866_EFU_F010	59
S0867_EFU_F011	240
S0868_EFU_F012	229
S0869_EFU_F014	241
S0870_EFU_F016	240
S0871_EFU_F017	244
S0872_EFU_F001	245
S0873_EFU_F003	246
S0874_EFU_F004	244
S0875_EFU_F006	230
S0876_EFU_F007	237
S0877_EFU_F008	233
S0878_EFU_F010	235
S0879_EFU_F011	132
S0880_EFU_F013	231
S0881_EFU_F014	242
S0882_EFU_F016	239
S0883_EFU_F017	193
S0884_EFU_F001	246
S0885_EFU_F003	244
S0886_EFU_F004	234
S0887_EFU_F006	240
S0888_EFU_F007	211
S0889_EFU_F009	189
S0890_EFU_F010	224
S0891_EFU_F011	0
S0892_EFU_F013	247
S0893_EFU_F014	52
S0894_EFU_F016	2
S0895_EFU_F018	102
S0896_EFU_F002	65
S0897_EFU_F003	47
S0898_EFU_F004	239
S0899_EFU_F006	2
S0900_EFU_F007	43
S0901_EFU_F009	33
S0902_EFU_F010	0
S0903_EFU_F012	35
S0904_EFU_F013	245
S0905_EFU_F014	58
S0906_EFU_F016	64
S0907_EFU_F018	2
S0908_EFU_F002	113
S0909_EFU_F003	33
S0910_EFU_F005	57
S0911_EFU_F006	28
S0912_EFU_F007	11
S0913_EFU_F009	85
S0914_EFU_F010	161
S0915_EFU_F012	0
S0916_EFU_F013	65
S0917_EFU_F015	45
S0918_EFU_F016	64
S0919_EFU_F018	50
S0920_EFU_F018	244
S0921_EFU_F019	246
S0922_EFU_F021	210
S0923_EFU_F022	244
S0924_EFU_F024	244
S0925_EFU_F025	124
S0926_EFU_F026	246
S0927_EFU_F028	246
S0928_EFU_F029	241
S0929_EFU_F031	247
S0930_EFU_F032	247
S0931_EFU_F033	226
S0932_EFU_F018	245
S0933_EFU_F020	202
S0934_EFU_F021	246
S0935_EFU_F022	2
S0936_EFU_F024	1
S0937_EFU_F025	245
S0938_EFU_F027	0
S0939_EFU_F028	8
S0940_EFU_F029	3
S0941_EFU_F031	237
S0942_EFU_F032	248
S0943_EFU_F033	246
S0944_EFU_F018	247
S0945_EFU_F020	0
S0946_EFU_F021	37
S0947_EFU_F022	5
S0948_EFU_F024	95
S0949_EFU_F025	3
S0950_EFU_F027	0
S0951_EFU_F028	42
S0952_EFU_F030	14
S0953_EFU_F031	1
S0954_EFU_F032	244
S0955_EFU_F035	247
S0956_EFU_F019	208
S0957_EFU_F020	3
S0958_EFU_F021	47
S0959_EFU_F023	7
S0960_EFU_F024	2
S0961_EFU_F026	131
S0962_EFU_F027	41
S0963_EFU_F028	116
S0964_EFU_F030	3
S0965_EFU_F031	0
S0966_EFU_F032	6
S0967_EFU_F035	203
S0968_EFU_F019	241
S0969_EFU_F020	0
S0970_EFU_F021	54
S0971_EFU_F023	2
S0972_EFU_F024	172
S0973_EFU_F026	2
S0974_EFU_F027	0
S0975_EFU_F029	1
S0976_EFU_F030	2
S0977_EFU_F031	0
S0978_EFU_F033	13
S0979_EFU_F035	245
S0980_EFU_F019	246
S0981_EFU_F020	38
S0982_EFU_F022	52
S0983_EFU_F023	0
S0984_EFU_F025	14
S0985_EFU_F026	8
S0986_EFU_F027	0
S0987_EFU_F029	0
S0988_EFU_F030	8
S0989_EFU_F031	1
S0990_EFU_F033	0
S0991_EFU_F035	194
S0992_EFU_F019	2
S0993_EFU_F020	68
S0994_EFU_F022	245
S0995_EFU_F023	0
S0996_EFU_F025	50
S0997_EFU_F026	0
S0998_EFU_F028	0
S0999_EFU_F029	5
S1000_EFU_F030	0
S1001_EFU_F032	1
S1002_EFU_F033	56
S1003_EFU_F035	12
S1004_EFU_F019	168
S1005_EFU_F021	0
S1006_EFU_F022	10
S1007_EFU_F023	11
S1008_EFU_F025	6
S1009_EFU_F026	150
S1010_EFU_F028	218
S1011_EFU_F029	123
S1012_EFU_F030	60
S1013_EFU_F032	40
S1014_EFU_F033	25
S1015_EFU_F035	16
S1016_EFU_F036	245
S1017_EFU_F037	244
S1018_EFU_F038	239
S1019_EFU_F040	243
S1020_EFU_F041	238
S1021_EFU_F044	234
S1022_EFU_F045	242
S1023_EFU_F046	222
S1024_EFU_F048	242
S1025_EFU_F049	241
S1026_EFU_F050	243
S1027_EFU_F051	227
S1028_EFU_F036	243
S1029_EFU_F037	243
S1030_EFU_F039	245
S1031_EFU_F040	245
S1032_EFU_F041	243
S1033_EFU_F044	246
S1034_EFU_F045	244
S1035_EFU_F047	236
S1036_EFU_F048	242
S1037_EFU_F049	242
S1038_EFU_F050	0
S1039_EFU_F051	242
S1040_EFU_F036	243
S1041_EFU_F037	241
S1042_EFU_F039	247
S1043_EFU_F040	242
S1044_EFU_F042	244
S1045_EFU_F044	241
S1046_EFU_F045	243
S1047_EFU_F047	241
S1048_EFU_F048	6
S1049_EFU_F049	242
S1050_EFU_F051	0
S1051_EFU_F052	242
S1052_EFU_F036	246
S1053_EFU_F037	241
S1054_EFU_F039	242
S1055_EFU_F040	0
S1056_EFU_F042	40
S1057_EFU_F044	244
S1058_EFU_F046	242
S1059_EFU_F047	242
S1060_EFU_F048	236
S1061_EFU_F050	246
S1062_EFU_F051	245
S1063_EFU_F052	241
S1064_EFU_F036	243
S1065_EFU_F038	0
S1066_EFU_F039	244
S1067_EFU_F041	0
S1068_EFU_F042	244
S1069_EFU_F044	240
S1070_EFU_F046	237
S1071_EFU_F047	235
S1072_EFU_F048	0
S1073_EFU_F050	241
S1074_EFU_F051	234
S1075_EFU_F052	7
S1076_EFU_F036	245
S1077_EFU_F038	245
S1078_EFU_F039	246
S1079_EFU_F041	237
S1080_EFU_F042	235
S1081_EFU_F044	242
S1082_EFU_F046	227
S1083_EFU_F047	242
S1084_EFU_F049	0
S1085_EFU_F050	234
S1086_EFU_F051	77
S1087_EFU_F052	241
S1088_EFU_F037	0
S1089_EFU_F038	191
S1090_EFU_F040	238
S1091_EFU_F041	97
S1092_EFU_F042	237
S1093_EFU_F045	196
S1094_EFU_F046	0
S1095_EFU_F047	92
S1096_EFU_F049	234
S1097_EFU_F050	229
S1098_EFU_F051	226
S1099_EFU_F052	88
S1100_EFU_F037	0
S1101_EFU_F038	177
S1102_EFU_F040	236
S1103_EFU_F041	147
S1104_EFU_F043	93
S1105_EFU_F045	237
S1106_EFU_F046	245
S1107_EFU_F048	247
S1108_EFU_F049	228
S1109_EFU_F050	213
S1110_EFU_F051	210
S1111_EFU_F052	185
S1112_EFU_F052	240
S1113_EFU_F053	246
S1114_EFU_F055	243
S1115_EFU_F056	242
S1116_EFU_F057	239
S1117_EFU_F058	225
S1118_EFU_F059	241
S1119_EFU_F060	245
S1120_EFU_F061	243
S1121_EFU_F062	243
S1122_EFU_F063	239
S1123_EFU_F065	246
S1124_EFU_F052	242
S1125_EFU_F054	240
S1126_EFU_F055	241
S1127_EFU_F056	238
S1128_EFU_F057	243
S1129_EFU_F058	244
S1130_EFU_F059	244
S1131_EFU_F060	245
S1132_EFU_F061	242
S1133_EFU_F062	240
S1134_EFU_F064	240
S1135_EFU_F065	241
S1136_EFU_F053	240
S1137_EFU_F054	236
S1138_EFU_F055	243
S1139_EFU_F056	0
S1140_EFU_F057	245
S1141_EFU_F058	245
S1142_EFU_F059	1
S1143_EFU_F060	0
S1144_EFU_F061	0
S1145_EFU_F063	89
S1146_EFU_F064	229
S1147_EFU_F065	242
S1148_EFU_F053	246
S1149_EFU_F054	239
S1150_EFU_F055	119
S1151_EFU_F056	192
S1152_EFU_F057	4
S1153_EFU_F058	148
S1154_EFU_F059	179
S1155_EFU_F061	0
S1156_EFU_F062	91
S1157_EFU_F063	80
S1158_EFU_F064	241
S1159_EFU_F065	244
S1160_EFU_F053	243
S1161_EFU_F054	242
S1162_EFU_F055	240
S1163_EFU_F056	231
S1164_EFU_F058	239
S1165_EFU_F059	0
S1166_EFU_F060	0
S1167_EFU_F061	239
S1168_EFU_F062	0
S1169_EFU_F063	0
S1170_EFU_F064	0
S1171_EFU_F065	236
S1172_EFU_F053	233
S1173_EFU_F054	243
S1174_EFU_F055	239
S1175_EFU_F056	229
S1176_EFU_F058	232
S1177_EFU_F059	246
S1178_EFU_F060	211
S1179_EFU_F061	244
S1180_EFU_F062	243
S1181_EFU_F063	214
S1182_EFU_F064	59
S1183_EFU_F065	244
S1184_EFU_F053	222
S1185_EFU_F054	129
S1186_EFU_F056	236
S1187_EFU_F057	67
S1188_EFU_F058	227
S1189_EFU_F059	203
S1190_EFU_F060	121
S1191_EFU_F061	170
S1192_EFU_F062	241
S1193_EFU_F063	206
S1194_EFU_F064	224
S1195_EFU_F065	71
S1196_EFU_F053	233
S1197_EFU_F055	202
S1198_EFU_F056	212
S1199_EFU_F057	114
S1200_EFU_F058	86
S1201_EFU_F059	233
S1202_EFU_F060	241
S1203_EFU_F061	247
S1204_EFU_F062	204
S1205_EFU_F063	192
S1206_EFU_F064	221
S1207_EFU_F065	186
S1208_EFU_F067	248
S1209_EFU_F068	245
S1210_EFU_F069	241
S1211_EFU_F070	243
S1212_EFU_F072	237
S1213_EFU_F073	211
S1214_EFU_F074	243
S1215_EFU_F075	236
S1216_EFU_F076	238
S1217_EFU_F077	211
S1218_EFU_F078	242
S1219_EFU_F079	244
S1220_EFU_F068	245
S1221_EFU_F069	244
S1222_EFU_F070	242
S1223_EFU_F071	245
S1224_EFU_F072	244
S1225_EFU_F073	237
S1226_EFU_F074	237
S1227_EFU_F075	236
S1228_EFU_F076	0
S1229_EFU_F077	243
S1230_EFU_F078	242
S1231_EFU_F079	242
S1232_EFU_F068	246
S1233_EFU_F069	241
S1234_EFU_F070	245
S1235_EFU_F071	240
S1236_EFU_F072	242
S1237_EFU_F073	245
S1238_EFU_F074	242
S1239_EFU_F075	241
S1240_EFU_F076	239
S1241_EFU_F077	0
S1242_EFU_F078	89
S1243_EFU_F079	185
S1244_EFU_F068	193
S1245_EFU_F069	245
S1246_EFU_F070	230
S1247_EFU_F071	226
S1248_EFU_F072	242
S1249_EFU_F073	0
S1250_EFU_F074	239
S1251_EFU_F075	241
S1252_EFU_F076	243
S1253_EFU_F077	0
S1254_EFU_F078	212
S1255_EFU_F079	243
S1256_EFU_F068	243
S1257_EFU_F069	232
S1258_EFU_F070	241
S1259_EFU_F071	232
S1260_EFU_F072	240
S1261_EFU_F073	241
S1262_EFU_F074	232
S1263_EFU_F075	235
S1264_EFU_F076	235
S1265_EFU_F077	0
S1266_EFU_F078	243
S1267_EFU_F079	242
S1268_EFU_F068	246
S1269_EFU_F069	239
S1270_EFU_F070	242
S1271_EFU_F071	232
S1272_EFU_F072	237
S1273_EFU_F073	243
S1274_EFU_F074	222
S1275_EFU_F075	242
S1276_EFU_F076	0
S1277_EFU_F077	228
S1278_EFU_F078	39
S1279_EFU_F079	246
S1280_EFU_F068	235
S1281_EFU_F069	188
S1282_EFU_F070	243
S1283_EFU_F071	87
S1284_EFU_F072	240
S1285_EFU_F073	203
S1286_EFU_F074	170
S1287_EFU_F075	166
S1288_EFU_F076	1
S1289_EFU_F077	236
S1290_EFU_F078	236
S1291_EFU_F080	100
S1292_EFU_F068	239
S1293_EFU_F069	216
S1294_EFU_F070	195
S1295_EFU_F072	149
S1296_EFU_F073	146
S1297_EFU_F074	233
S1298_EFU_F075	246
S1299_EFU_F076	174
S1300_EFU_F077	0
S1301_EFU_F078	216
S1302_EFU_F079	218
S1303_EFU_F080	184
S1304_EFU_F080	245
S1305_EFU_F081	235
S1306_EFU_F082	242
S1307_EFU_F083	240
S1308_EFU_F084	219
S1309_EFU_F086	217
S1310_EFU_F087	243
S1311_EFU_F088	246
S1312_EFU_F090	246
S1313_EFU_F091	244
S1314_EFU_F092	244
S1315_EFU_F093	243
S1316_EFU_F080	242
S1317_EFU_F081	244
S1318_EFU_F082	244
S1319_EFU_F083	237
S1320_EFU_F084	246
S1321_EFU_F086	241
S1322_EFU_F087	245
S1323_EFU_F088	244
S1324_EFU_F090	239
S1325_EFU_F091	247
S1326_EFU_F092	243
S1327_EFU_F093	231
S1328_EFU_F080	246
S1329_EFU_F081	225
S1330_EFU_F082	244
S1331_EFU_F083	244
S1332_EFU_F084	245
S1333_EFU_F087	244
S1334_EFU_F088	241
S1335_EFU_F089	245
S1336_EFU_F090	240
S1337_EFU_F091	240
S1338_EFU_F093	242
S1339_EFU_F094	242
S1340_EFU_F080	212
S1341_EFU_F081	242
S1342_EFU_F082	246
S1343_EFU_F083	245
S1344_EFU_F084	244
S1345_EFU_F087	241
S1346_EFU_F088	241
S1347_EFU_F089	247
S1348_EFU_F090	244
S1349_EFU_F091	240
S1350_EFU_F093	241
S1351_EFU_F094	240
S1352_EFU_F080	245
S1353_EFU_F081	246
S1354_EFU_F082	236
S1355_EFU_F083	240
S1356_EFU_F084	247
S1357_EFU_F087	233
S1358_EFU_F088	237
S1359_EFU_F089	244
S1360_EFU_F090	243
S1361_EFU_F092	240
S1362_EFU_F093	240
S1363_EFU_F094	48
S1364_EFU_F081	245
S1365_EFU_F082	245
S1366_EFU_F083	241
S1367_EFU_F084	240
S1368_EFU_F086	237
S1369_EFU_F087	227
S1370_EFU_F088	236
S1371_EFU_F089	242
S1372_EFU_F090	236
S1373_EFU_F092	218
S1374_EFU_F093	53
S1375_EFU_F094	239
S1376_EFU_F081	212
S1377_EFU_F082	170
S1378_EFU_F083	244
S1379_EFU_F084	67
S1380_EFU_F086	228
S1381_EFU_F087	146
S1382_EFU_F088	102
S1383_EFU_F089	173
S1384_EFU_F091	234
S1385_EFU_F092	204
S1386_EFU_F093	222
S1387_EFU_F094	72
S1388_EFU_F081	236
S1389_EFU_F082	172
S1390_EFU_F083	106
S1391_EFU_F084	97
S1392_EFU_F088	70
S1393_EFU_F087	222
S1394_EFU_F086	240
S1395_EFU_F089	1
S1396_EFU_F091	203
S1397_EFU_F092	153
S1398_EFU_F093	97
S1399_EFU_F094	104
S1400_EFU_F094	103
S1401_EFU_F095	1
S1402_EFU_F097	48
S1403_EFU_F099	158
S1404_EFU_F100	46
S1405_EFU_F101	86
S1406_EFU_F103	197
S1407_EFU_F104	181
S1408_EFU_F106	199
S1409_EFU_F107	157
S1410_EFU_F108	198
S1411_EFU_F110	236
S1412_EFU_F094	209
S1413_EFU_F096	226
S1414_EFU_F097	189
S1415_EFU_F099	217
S1416_EFU_F100	182
S1417_EFU_F101	82
S1418_EFU_F103	56
S1419_EFU_F104	226
S1420_EFU_F106	71
S1421_EFU_F107	123
S1422_EFU_F108	134
S1423_EFU_F110	189
S1424_EFU_F095	231
S1425_EFU_F096	50
S1426_EFU_F097	224
S1427_EFU_F099	239
S1428_EFU_F100	109
S1429_EFU_F101	183
S1430_EFU_F103	242
S1431_EFU_F105	239
S1432_EFU_F106	245
S1433_EFU_F107	231
S1434_EFU_F108	142
S1435_EFU_F110	230
S1436_EFU_F095	230
S1437_EFU_F096	173
S1438_EFU_F098	113
S1439_EFU_F099	0
S1440_EFU_F101	244
S1441_EFU_F103	234
S1442_EFU_F104	234
S1443_EFU_F105	230
S1444_EFU_F106	201
S1445_EFU_F107	231
S1446_EFU_F108	242
S1447_EFU_F111	239
S1448_EFU_F095	240
S1449_EFU_F096	246
S1450_EFU_F098	244
S1451_EFU_F099	174
S1452_EFU_F101	243
S1453_EFU_F103	227
S1454_EFU_F104	247
S1455_EFU_F105	232
S1456_EFU_F106	0
S1457_EFU_F107	212
S1458_EFU_F110	214
S1459_EFU_F111	61
S1460_EFU_F095	129
S1461_EFU_F096	230
S1462_EFU_F098	121
S1463_EFU_F100	170
S1464_EFU_F101	235
S1465_EFU_F103	129
S1466_EFU_F104	40
S1467_EFU_F105	214
S1468_EFU_F106	42
S1469_EFU_F108	19
S1470_EFU_F110	0
S1471_EFU_F111	64
S1472_EFU_F095	36
S1473_EFU_F097	0
S1474_EFU_F098	225
S1475_EFU_F100	5
S1476_EFU_F101	87
S1477_EFU_F103	4
S1478_EFU_F104	8
S1479_EFU_F105	7
S1480_EFU_F107	217
S1481_EFU_F108	6
S1482_EFU_F110	195
S1483_EFU_F111	1
S1484_EFU_F095	154
S1485_EFU_F097	67
S1486_EFU_F098	34
S1487_EFU_F100	45
S1488_EFU_F101	10
S1489_EFU_F103	82
S1490_EFU_F104	109
S1491_EFU_F105	228
S1492_EFU_F107	112
S1493_EFU_F108	49
S1494_EFU_F110	56
S1495_EFU_F111	41
S1496_EFU_F111	236
S1497_EFU_F113	243
S1498_EFU_F114	241
S1499_EFU_F115	226
S1500_EFU_F116	246
S1501_EFU_F117	213
S1502_EFU_F118	244
S1503_EFU_F119	247
S1504_EFU_F112	247
S1505_EFU_F113	247
S1506_EFU_F114	248
S1507_EFU_F115	244
S1508_EFU_F116	243
S1509_EFU_F117	248
S1510_EFU_F118	237
S1511_EFU_F119	237
S1512_EFU_F112	248
S1513_EFU_F113	246
S1514_EFU_F114	246
S1515_EFU_F115	245
S1516_EFU_F116	248
S1517_EFU_F117	229
S1518_EFU_F118	238
S1519_EFU_F112	245
S1520_EFU_F113	228
S1521_EFU_F114	239
S1522_EFU_F115	246
S1523_EFU_F116	246
S1524_EFU_F118	245
S1525_EFU_F119	235
S1526_EFU_F112	242
S1527_EFU_F113	243
S1528_EFU_F114	244
S1529_EFU_F116	51
S1530_EFU_F117	246
S1531_EFU_F118	216
S1532_EFU_F119	204
S1533_EFU_F112	243
S1534_EFU_F113	248
S1535_EFU_F114	248
S1536_EFU_F116	224
S1537_EFU_F117	248
S1538_EFU_F118	241
S1539_EFU_F119	168
S1540_EFU_F112	125
S1541_EFU_F113	109
S1542_EFU_F114	248
S1543_EFU_F116	62
S1544_EFU_F117	211
S1545_EFU_F118	70
S1546_EFU_F119	65
S1547_EFU_F113	138
S1548_EFU_F114	136
S1549_EFU_F115	140
S1550_EFU_F116	76
S1551_EFU_F117	64
S1552_EFU_F118	188
S1553_EFU_F119	247
