# Supplementary material for: Rapture facilitates inexpensive and high-throughput parent-based tagging in salmonids
Source: PLoS One. 2020 Nov 11;15(11):e0239221. doi: 10.1371/journal.pone.0239221 (PMC7657533; doi:10.1371/journal.pone.0239221)
Supplement: S11 Table — Expected output file from COLONY with no errors where every spawn and egg fertilization occurred as observed and all information input to COLONY was sufficient. (XLSX) [file pone.0239221.s011.xlsx]

## Sheet: Sheet1
OffspringID	InferredDad	InferredMum
S0824_EFU_F001	S0152_AFM_F001	S0001_AFF_F001
S0825_EFU_F002	S0123_AFM_F002	S0002_AFF_F002
S0826_EFU_F003	S0153_AFM_F003	S0003_AFF_F003
S0827_EFU_F005	S0122_AFM_F005	S0005_AFF_F005
S0828_EFU_F006	S0134_AFM_F006	S0006_AFF_F006
S0829_EFU_F008	S0139_AFM_F008	S0008_AFF_F008
S0830_EFU_F009	S0138_AFM_F009	S0009_AFF_F009
S0831_EFU_F011	S0121_AFM_F011	S0011_AFF_F011
S0832_EFU_F012	S0400_AFM_F012	S0012_AFF_F012
S0833_EFU_F013	S0133_AFM_F013	S0013_AFF_F013
S0834_EFU_F015	S0479_AFM_F015	S0015_AFF_F015
S0835_EFU_F017	S0414_AFM_F017	S0017_AFF_F017
S0836_EFU_F001	S0152_AFM_F001	S0001_AFF_F001
S0837_EFU_F002	S0123_AFM_F002	S0002_AFF_F002
S0838_EFU_F003	S0153_AFM_F003	S0003_AFF_F003
S0839_EFU_F005	S0122_AFM_F005	S0005_AFF_F005
S0840_EFU_F006	S0134_AFM_F006	S0006_AFF_F006
S0841_EFU_F008	S0139_AFM_F008	S0008_AFF_F008
S0842_EFU_F009	S0138_AFM_F009	S0009_AFF_F009
S0843_EFU_F011	S0121_AFM_F011	S0011_AFF_F011
S0844_EFU_F012	S0400_AFM_F012	S0012_AFF_F012
S0845_EFU_F013	S0133_AFM_F013	S0013_AFF_F013
S0846_EFU_F015	S0479_AFM_F015	S0015_AFF_F015
S0847_EFU_F017	S0414_AFM_F017	S0017_AFF_F017
S0848_EFU_F001	S0152_AFM_F001	S0001_AFF_F001
S0849_EFU_F002	S0123_AFM_F002	S0002_AFF_F002
S0850_EFU_F004	S0454_AFM_F004	S0004_AFF_F004
S0851_EFU_F005	S0122_AFM_F005	S0005_AFF_F005
S0852_EFU_F007	S0141_AFM_F007	S0007_AFF_F007
S0853_EFU_F008	S0139_AFM_F008	S0008_AFF_F008
S0854_EFU_F010	S0411_AFM_F010	S0010_AFF_F010
S0855_EFU_F011	S0121_AFM_F011	S0011_AFF_F011
S0856_EFU_F012	S0400_AFM_F012	S0012_AFF_F012
S0857_EFU_F014	S0135_AFM_F014	S0014_AFF_F014
S0858_EFU_F016	S0398_AFM_F016	S0016_AFF_F016
S0859_EFU_F017	S0414_AFM_F017	S0017_AFF_F017
S0860_EFU_F001	S0152_AFM_F001	S0001_AFF_F001
S0861_EFU_F002	S0123_AFM_F002	S0002_AFF_F002
S0862_EFU_F004	S0454_AFM_F004	S0004_AFF_F004
S0863_EFU_F005	S0122_AFM_F005	S0005_AFF_F005
S0864_EFU_F007	S0141_AFM_F007	S0007_AFF_F007
S0865_EFU_F008	S0139_AFM_F008	S0008_AFF_F008
S0866_EFU_F010	S0411_AFM_F010	S0010_AFF_F010
S0867_EFU_F011	S0121_AFM_F011	S0011_AFF_F011
S0868_EFU_F012	S0400_AFM_F012	S0012_AFF_F012
S0869_EFU_F014	S0135_AFM_F014	S0014_AFF_F014
S0870_EFU_F016	S0398_AFM_F016	S0016_AFF_F016
S0871_EFU_F017	S0414_AFM_F017	S0017_AFF_F017
S0872_EFU_F001	S0152_AFM_F001	S0001_AFF_F001
S0873_EFU_F003	S0153_AFM_F003	S0003_AFF_F003
S0874_EFU_F004	S0454_AFM_F004	S0004_AFF_F004
S0875_EFU_F006	S0134_AFM_F006	S0006_AFF_F006
S0876_EFU_F007	S0141_AFM_F007	S0007_AFF_F007
S0877_EFU_F008	S0139_AFM_F008	S0008_AFF_F008
S0878_EFU_F010	S0411_AFM_F010	S0010_AFF_F010
S0879_EFU_F011	S0121_AFM_F011	S0011_AFF_F011
S0880_EFU_F013	S0133_AFM_F013	S0013_AFF_F013
S0881_EFU_F014	S0135_AFM_F014	S0014_AFF_F014
S0882_EFU_F016	S0398_AFM_F016	S0016_AFF_F016
S0883_EFU_F017	S0414_AFM_F017	S0017_AFF_F017
S0884_EFU_F001	S0152_AFM_F001	S0001_AFF_F001
S0885_EFU_F003	S0153_AFM_F003	S0003_AFF_F003
S0886_EFU_F004	S0454_AFM_F004	S0004_AFF_F004
S0887_EFU_F006	S0134_AFM_F006	S0006_AFF_F006
S0888_EFU_F007	S0141_AFM_F007	S0007_AFF_F007
S0889_EFU_F009	S0138_AFM_F009	S0009_AFF_F009
S0890_EFU_F010	S0411_AFM_F010	S0010_AFF_F010
S0892_EFU_F013	S0133_AFM_F013	S0013_AFF_F013
S0893_EFU_F014	S0135_AFM_F014	S0014_AFF_F014
S0894_EFU_F016	S0398_AFM_F016	S0016_AFF_F016
S0895_EFU_F018	S0137_AFM_F018	S0018_AFF_F018
S0896_EFU_F002	S0123_AFM_F002	S0002_AFF_F002
S0897_EFU_F003	S0153_AFM_F003	S0003_AFF_F003
S0898_EFU_F004	S0454_AFM_F004	S0004_AFF_F004
S0899_EFU_F006	S0134_AFM_F006	S0006_AFF_F006
S0900_EFU_F007	S0141_AFM_F007	S0007_AFF_F007
S0901_EFU_F009	S0138_AFM_F009	S0009_AFF_F009
S0903_EFU_F012	S0400_AFM_F012	S0012_AFF_F012
S0904_EFU_F013	S0133_AFM_F013	S0013_AFF_F013
S0905_EFU_F014	S0135_AFM_F014	S0014_AFF_F014
S0906_EFU_F016	S0398_AFM_F016	S0016_AFF_F016
S0908_EFU_F002	S0123_AFM_F002	S0002_AFF_F002
S0909_EFU_F003	S0153_AFM_F003	S0003_AFF_F003
S0910_EFU_F005	S0122_AFM_F005	S0005_AFF_F005
S0911_EFU_F006	S0134_AFM_F006	S0006_AFF_F006
S0912_EFU_F007	S0141_AFM_F007	S0007_AFF_F007
S0913_EFU_F009	S0138_AFM_F009	S0009_AFF_F009
S0914_EFU_F010	S0411_AFM_F010	S0010_AFF_F010
S0916_EFU_F013	S0133_AFM_F013	S0013_AFF_F013
S0917_EFU_F015	S0479_AFM_F015	S0015_AFF_F015
S0918_EFU_F016	S0398_AFM_F016	S0016_AFF_F016
S0919_EFU_F018	S0137_AFM_F018	S0018_AFF_F018
S0920_EFU_F018	S0137_AFM_F018	S0018_AFF_F018
S0921_EFU_F019	S0150_AFM_F019	S0019_AFF_F019
S0922_EFU_F021	S0401_AFM_F021	S0021_AFF_F021
S0923_EFU_F022	S0140_AFM_F022	S0022_AFF_F022
S0924_EFU_F024	S0151_AFM_F024	S0024_AFF_F024
S0925_EFU_F025	S0407_AFM_F025	S0025_AFF_F025
S0926_EFU_F026	S0145_AFM_F026	S0026_AFF_F026
S0927_EFU_F028	S0481_AFM_F028	S0028_AFF_F028
S0928_EFU_F029	S0148_AFM_F029	S0029_AFF_F029
S0929_EFU_F031	S0406_AFM_F031	S0031_AFF_F031
S0930_EFU_F032	S0143_AFM_F032	S0032_AFF_F032
S0931_EFU_F033	S0142_AFM_F033	S0033_AFF_F033
S0932_EFU_F018	S0137_AFM_F018	S0018_AFF_F018
S0933_EFU_F020	S0126_AFM_F020	S0020_AFF_F020
S0934_EFU_F021	S0401_AFM_F021	S0021_AFF_F021
S0935_EFU_F022	S0140_AFM_F022	S0022_AFF_F022
S0937_EFU_F025	S0407_AFM_F025	S0025_AFF_F025
S0939_EFU_F028	S0481_AFM_F028	S0028_AFF_F028
S0940_EFU_F029	S0148_AFM_F029	S0029_AFF_F029
S0941_EFU_F031	S0406_AFM_F031	S0031_AFF_F031
S0942_EFU_F032	S0143_AFM_F032	S0032_AFF_F032
S0943_EFU_F033	S0142_AFM_F033	S0033_AFF_F033
S0944_EFU_F018	S0137_AFM_F018	S0018_AFF_F018
S0946_EFU_F021	S0401_AFM_F021	S0021_AFF_F021
S0947_EFU_F022	S0140_AFM_F022	S0022_AFF_F022
S0948_EFU_F024	S0151_AFM_F024	S0024_AFF_F024
S0949_EFU_F025	S0407_AFM_F025	S0025_AFF_F025
S0951_EFU_F028	S0481_AFM_F028	S0028_AFF_F028
S0952_EFU_F030	S0404_AFM_F030	S0030_AFF_F030
S0954_EFU_F032	S0143_AFM_F032	S0032_AFF_F032
S0955_EFU_F035	*	S0035_AFF_F035
S0956_EFU_F019	S0150_AFM_F019	S0019_AFF_F019
S0957_EFU_F020	S0126_AFM_F020	S0020_AFF_F020
S0958_EFU_F021	S0401_AFM_F021	S0021_AFF_F021
S0959_EFU_F023	S0124_AFM_F023	S0023_AFF_F023
S0960_EFU_F024	S0151_AFM_F024	S0024_AFF_F024
S0961_EFU_F026	S0145_AFM_F026	S0026_AFF_F026
S0962_EFU_F027	S0131_AFM_F027	S0027_AFF_F027
S0963_EFU_F028	S0481_AFM_F028	S0028_AFF_F028
S0964_EFU_F030	S0404_AFM_F030	S0030_AFF_F030
S0966_EFU_F032	S0143_AFM_F032	S0032_AFF_F032
S0967_EFU_F035	*	S0035_AFF_F035
S0968_EFU_F019	S0150_AFM_F019	S0019_AFF_F019
S0970_EFU_F021	S0401_AFM_F021	S0021_AFF_F021
S0971_EFU_F023	S0124_AFM_F023	S0023_AFF_F023
S0972_EFU_F024	S0151_AFM_F024	S0024_AFF_F024
S0973_EFU_F026	S0145_AFM_F026	S0026_AFF_F026
S0976_EFU_F030	S0404_AFM_F030	S0030_AFF_F030
S0978_EFU_F033	S0142_AFM_F033	S0033_AFF_F033
S0979_EFU_F035	*	S0035_AFF_F035
S0980_EFU_F019	S0150_AFM_F019	S0019_AFF_F019
S0981_EFU_F020	S0126_AFM_F020	S0020_AFF_F020
S0982_EFU_F022	S0140_AFM_F022	S0022_AFF_F022
S0984_EFU_F025	S0407_AFM_F025	S0025_AFF_F025
S0985_EFU_F026	S0145_AFM_F026	S0026_AFF_F026
S0988_EFU_F030	S0404_AFM_F030	S0030_AFF_F030
S0991_EFU_F035	*	S0035_AFF_F035
S0992_EFU_F019	S0150_AFM_F019	S0019_AFF_F019
S0993_EFU_F020	S0126_AFM_F020	S0020_AFF_F020
S0994_EFU_F022	S0140_AFM_F022	S0022_AFF_F022
S0996_EFU_F025	S0407_AFM_F025	S0025_AFF_F025
S0999_EFU_F029	S0148_AFM_F029	S0029_AFF_F029
S1002_EFU_F033	S0142_AFM_F033	S0033_AFF_F033
S1003_EFU_F035	*	S0035_AFF_F035
S1004_EFU_F019	S0150_AFM_F019	S0019_AFF_F019
S1006_EFU_F022	S0140_AFM_F022	S0022_AFF_F022
S1007_EFU_F023	S0124_AFM_F023	S0023_AFF_F023
S1008_EFU_F025	S0407_AFM_F025	S0025_AFF_F025
S1009_EFU_F026	S0145_AFM_F026	S0026_AFF_F026
S1010_EFU_F028	S0481_AFM_F028	S0028_AFF_F028
S1011_EFU_F029	S0148_AFM_F029	S0029_AFF_F029
S1012_EFU_F030	S0404_AFM_F030	S0030_AFF_F030
S1013_EFU_F032	S0143_AFM_F032	S0032_AFF_F032
S1014_EFU_F033	S0142_AFM_F033	S0033_AFF_F033
S1015_EFU_F035	*	S0035_AFF_F035
S1016_EFU_F036	*	S0036_AFF_F036
S1017_EFU_F037	S0161_AFM_F037	S0037_AFF_F037
S1018_EFU_F038	S0130_AFM_F038	S0038_AFF_F038
S1019_EFU_F040	#	S0040_AFF_F040
S1020_EFU_F041	*	#
S1021_EFU_F044	S0125_AFM_F044	#
S1022_EFU_F045	S0466_AFM_F045	#
S1023_EFU_F046	S0149_AFM_F046	S0046_AFF_F046
S1024_EFU_F048	*	#
S1025_EFU_F049	*	#
S1026_EFU_F050	S0478_AFM_F050	S0050_AFF_F050
S1027_EFU_F051	S0136_AFM_F051	S0051_AFF_F051
S1028_EFU_F036	*	S0036_AFF_F036
S1029_EFU_F037	S0161_AFM_F037	S0037_AFF_F037
S1030_EFU_F039	*	#
S1031_EFU_F040	*	S0040_AFF_F040
S1032_EFU_F041	*	#
S1033_EFU_F044	S0125_AFM_F044	#
S1034_EFU_F045	S0466_AFM_F045	#
S1035_EFU_F047	*	#
S1036_EFU_F048	*	#
S1037_EFU_F049	*	#
S1039_EFU_F051	S0136_AFM_F051	S0051_AFF_F051
S1040_EFU_F036	*	S0036_AFF_F036
S1041_EFU_F037	S0161_AFM_F037	S0037_AFF_F037
S1042_EFU_F039	*	#
S1043_EFU_F040	*	S0040_AFF_F040
S1044_EFU_F042	*	#
S1045_EFU_F044	S0125_AFM_F044	#
S1046_EFU_F045	S0466_AFM_F045	#
S1047_EFU_F047	*	#
S1048_EFU_F048	*	#
S1049_EFU_F049	*	#
S1051_EFU_F052	S0409_AFM_F052	S0052_AFF_F052
S1052_EFU_F036	*	S0036_AFF_F036
S1053_EFU_F037	S0161_AFM_F037	S0037_AFF_F037
S1054_EFU_F039	*	#
S1056_EFU_F042	*	#
S1057_EFU_F044	S0125_AFM_F044	#
S1058_EFU_F046	*	S0046_AFF_F046
S1059_EFU_F047	*	#
S1060_EFU_F048	*	#
S1061_EFU_F050	S0478_AFM_F050	S0050_AFF_F050
S1062_EFU_F051	S0136_AFM_F051	S0051_AFF_F051
S1063_EFU_F052	S0409_AFM_F052	S0052_AFF_F052
S1064_EFU_F036	*	S0036_AFF_F036
S1066_EFU_F039	*	#
S1068_EFU_F042	*	#
S1069_EFU_F044	S0125_AFM_F044	#
S1070_EFU_F046	*	S0046_AFF_F046
S1071_EFU_F047	*	#
S1073_EFU_F050	S0478_AFM_F050	S0050_AFF_F050
S1074_EFU_F051	S0136_AFM_F051	S0051_AFF_F051
S1075_EFU_F052	S0409_AFM_F052	S0052_AFF_F052
S1076_EFU_F036	*	S0036_AFF_F036
S1077_EFU_F038	S0130_AFM_F038	S0038_AFF_F038
S1078_EFU_F039	*	#
S1079_EFU_F041	*	#
S1080_EFU_F042	*	#
S1081_EFU_F044	S0125_AFM_F044	#
S1082_EFU_F046	*	S0046_AFF_F046
S1083_EFU_F047	*	#
S1085_EFU_F050	S0478_AFM_F050	S0050_AFF_F050
S1086_EFU_F051	S0136_AFM_F051	S0051_AFF_F051
S1087_EFU_F052	S0409_AFM_F052	S0052_AFF_F052
S1089_EFU_F038	S0130_AFM_F038	S0038_AFF_F038
S1090_EFU_F040	*	S0040_AFF_F040
S1091_EFU_F041	*	#
S1092_EFU_F042	*	#
S1093_EFU_F045	S0466_AFM_F045	#
S1095_EFU_F047	*	#
S1096_EFU_F049	*	#
S1097_EFU_F050	S0478_AFM_F050	S0050_AFF_F050
S1098_EFU_F051	S0136_AFM_F051	S0051_AFF_F051
S1099_EFU_F052	S0409_AFM_F052	S0052_AFF_F052
S1101_EFU_F038	S0130_AFM_F038	S0038_AFF_F038
S1102_EFU_F040	*	S0040_AFF_F040
S1103_EFU_F041	*	#
S1104_EFU_F043	S0417_AFM_F043	#
S1105_EFU_F045	S0466_AFM_F045	#
S1106_EFU_F046	*	S0046_AFF_F046
S1107_EFU_F048	*	#
S1108_EFU_F049	*	#
S1109_EFU_F050	S0478_AFM_F050	S0050_AFF_F050
S1110_EFU_F051	S0136_AFM_F051	S0051_AFF_F051
S1111_EFU_F052	S0409_AFM_F052	S0052_AFF_F052
S1112_EFU_F052	S0409_AFM_F052	S0052_AFF_F052
S1113_EFU_F053	S0403_AFM_F053	S0053_AFF_F053
S1114_EFU_F055	S0408_AFM_F055	S0055_AFF_F055
S1115_EFU_F056	S0129_AFM_F056	#
S1116_EFU_F057	S0132_AFM_F057	S0057_AFF_F057
S1117_EFU_F058	S0410_AFM_F058	S0058_AFF_F058
S1118_EFU_F059	S0473_AFM_F059	S0059_AFF_F059
S1119_EFU_F060	S0472_AFM_F060	S0060_AFF_F060
S1120_EFU_F061	S0429_AFM_F061	S0061_AFF_F061
S1121_EFU_F062	S0463_AFM_F062	S0062_AFF_F062
S1122_EFU_F063	S0441_AFM_F063	S0063_AFF_F063
S1123_EFU_F065	S0445_AFM_F065	S0065_AFF_F065
S1124_EFU_F052	S0409_AFM_F052	S0052_AFF_F052
S1125_EFU_F054	S0448_AFM_F066	S0066_AFF_F066
S1126_EFU_F055	S0408_AFM_F055	S0055_AFF_F055
S1127_EFU_F056	S0129_AFM_F056	#
S1128_EFU_F057	S0132_AFM_F057	S0057_AFF_F057
S1129_EFU_F058	S0410_AFM_F058	S0058_AFF_F058
S1130_EFU_F059	S0473_AFM_F059	S0059_AFF_F059
S1131_EFU_F060	S0472_AFM_F060	S0060_AFF_F060
S1132_EFU_F061	S0429_AFM_F061	S0061_AFF_F061
S1133_EFU_F062	*	S0062_AFF_F062
S1134_EFU_F064	S0413_AFM_F064	S0064_AFF_F064
S1135_EFU_F065	S0445_AFM_F065	S0065_AFF_F065
S1136_EFU_F053	S0403_AFM_F053	S0053_AFF_F053
S1137_EFU_F054	S0448_AFM_F066	S0066_AFF_F066
S1138_EFU_F055	S0408_AFM_F055	S0055_AFF_F055
S1140_EFU_F057	S0132_AFM_F057	S0057_AFF_F057
S1141_EFU_F058	S0410_AFM_F058	S0058_AFF_F058
S1145_EFU_F063	S0441_AFM_F063	S0063_AFF_F063
S1146_EFU_F064	S0413_AFM_F064	S0064_AFF_F064
S1147_EFU_F065	S0445_AFM_F065	S0065_AFF_F065
S1148_EFU_F053	S0403_AFM_F053	S0053_AFF_F053
S1149_EFU_F054	S0448_AFM_F066	S0066_AFF_F066
S1150_EFU_F055	S0408_AFM_F055	S0055_AFF_F055
S1151_EFU_F056	S0129_AFM_F056	#
S1152_EFU_F057	S0132_AFM_F057	S0057_AFF_F057
S1153_EFU_F058	S0410_AFM_F058	S0058_AFF_F058
S1154_EFU_F059	S0473_AFM_F059	S0059_AFF_F059
S1156_EFU_F062	S0463_AFM_F062	S0062_AFF_F062
S1157_EFU_F063	S0441_AFM_F063	S0063_AFF_F063
S1158_EFU_F064	S0413_AFM_F064	S0064_AFF_F064
S1159_EFU_F065	S0445_AFM_F065	S0065_AFF_F065
S1160_EFU_F053	S0403_AFM_F053	S0053_AFF_F053
S1161_EFU_F054	S0448_AFM_F066	S0066_AFF_F066
S1162_EFU_F055	S0408_AFM_F055	S0055_AFF_F055
S1163_EFU_F056	S0129_AFM_F056	#
S1164_EFU_F058	S0410_AFM_F058	S0058_AFF_F058
S1167_EFU_F061	S0429_AFM_F061	S0061_AFF_F061
S1171_EFU_F065	S0445_AFM_F065	S0065_AFF_F065
S1172_EFU_F053	S0403_AFM_F053	S0053_AFF_F053
S1173_EFU_F054	S0448_AFM_F066	S0066_AFF_F066
S1174_EFU_F055	S0408_AFM_F055	S0055_AFF_F055
S1175_EFU_F056	S0129_AFM_F056	#
S1176_EFU_F058	S0410_AFM_F058	S0058_AFF_F058
S1177_EFU_F059	S0473_AFM_F059	S0059_AFF_F059
S1178_EFU_F060	S0472_AFM_F060	S0060_AFF_F060
S1179_EFU_F061	S0429_AFM_F061	S0061_AFF_F061
S1180_EFU_F062	S0463_AFM_F062	S0062_AFF_F062
S1181_EFU_F063	S0441_AFM_F063	S0063_AFF_F063
S1182_EFU_F064	S0413_AFM_F064	S0064_AFF_F064
S1183_EFU_F065	S0445_AFM_F065	S0065_AFF_F065
S1184_EFU_F053	S0403_AFM_F053	S0053_AFF_F053
S1185_EFU_F054	S0448_AFM_F066	S0066_AFF_F066
S1186_EFU_F056	S0129_AFM_F056	#
S1187_EFU_F057	S0132_AFM_F057	S0057_AFF_F057
S1188_EFU_F058	S0410_AFM_F058	S0058_AFF_F058
S1189_EFU_F059	S0473_AFM_F059	S0059_AFF_F059
S1190_EFU_F060	S0472_AFM_F060	S0060_AFF_F060
S1191_EFU_F061	S0429_AFM_F061	S0061_AFF_F061
S1192_EFU_F062	S0463_AFM_F062	S0062_AFF_F062
S1193_EFU_F063	S0441_AFM_F063	S0063_AFF_F063
S1194_EFU_F064	S0413_AFM_F064	S0064_AFF_F064
S1195_EFU_F065	S0445_AFM_F065	S0065_AFF_F065
S1196_EFU_F053	S0403_AFM_F053	S0053_AFF_F053
S1197_EFU_F055	S0408_AFM_F055	S0055_AFF_F055
S1198_EFU_F056	S0129_AFM_F056	#
S1199_EFU_F057	S0132_AFM_F057	S0057_AFF_F057
S1200_EFU_F058	S0410_AFM_F058	S0058_AFF_F058
S1201_EFU_F059	S0473_AFM_F059	S0059_AFF_F059
S1202_EFU_F060	S0472_AFM_F060	S0060_AFF_F060
S1203_EFU_F061	S0429_AFM_F061	S0061_AFF_F061
S1204_EFU_F062	S0463_AFM_F062	S0062_AFF_F062
S1205_EFU_F063	S0441_AFM_F063	S0063_AFF_F063
S1206_EFU_F064	S0413_AFM_F064	S0064_AFF_F064
S1207_EFU_F065	S0445_AFM_F065	S0065_AFF_F065
S1208_EFU_F067	S0469_AFM_F067	S0067_AFF_F067
S1209_EFU_F068	S0436_AFM_F068	S0068_AFF_F068
S1210_EFU_F069	S0474_AFM_F069	S0069_AFF_F069
S1211_EFU_F070	S0446_AFM_F070	S0070_AFF_F070
S1212_EFU_F072	S0461_AFM_F072	S0072_AFF_F072
S1213_EFU_F073	S0462_AFM_F073	S0073_AFF_F073
S1214_EFU_F074	S0423_AFM_F074	S0074_AFF_F074
S1215_EFU_F075	S0453_AFM_F075	S0075_AFF_F075
S1216_EFU_F076	S0443_AFM_F076	S0076_AFF_F076
S1217_EFU_F077	S0421_AFM_F077	S0077_AFF_F077
S1218_EFU_F078	S0427_AFM_F078	S0078_AFF_F078
S1219_EFU_F079	S0468_AFM_F079	S0079_AFF_F079
S1220_EFU_F068	S0436_AFM_F068	S0068_AFF_F068
S1221_EFU_F069	S0474_AFM_F069	S0069_AFF_F069
S1222_EFU_F070	S0446_AFM_F070	S0070_AFF_F070
S1223_EFU_F071	S0465_AFM_F071	S0071_AFF_F071
S1224_EFU_F072	S0461_AFM_F072	S0072_AFF_F072
S1225_EFU_F073	S0462_AFM_F073	S0073_AFF_F073
S1226_EFU_F074	S0423_AFM_F074	S0074_AFF_F074
S1227_EFU_F075	S0453_AFM_F075	S0075_AFF_F075
S1229_EFU_F077	S0421_AFM_F077	S0077_AFF_F077
S1230_EFU_F078	S0427_AFM_F078	S0078_AFF_F078
S1231_EFU_F079	S0468_AFM_F079	S0079_AFF_F079
S1232_EFU_F068	S0436_AFM_F068	S0068_AFF_F068
S1233_EFU_F069	S0474_AFM_F069	S0069_AFF_F069
S1234_EFU_F070	S0446_AFM_F070	S0070_AFF_F070
S1235_EFU_F071	S0465_AFM_F071	S0071_AFF_F071
S1236_EFU_F072	S0461_AFM_F072	S0072_AFF_F072
S1237_EFU_F073	S0462_AFM_F073	S0073_AFF_F073
S1238_EFU_F074	S0423_AFM_F074	S0074_AFF_F074
S1239_EFU_F075	S0453_AFM_F075	S0075_AFF_F075
S1240_EFU_F076	S0443_AFM_F076	S0076_AFF_F076
S1242_EFU_F078	S0427_AFM_F078	S0078_AFF_F078
S1243_EFU_F079	S0468_AFM_F079	S0079_AFF_F079
S1244_EFU_F068	S0436_AFM_F068	S0068_AFF_F068
S1245_EFU_F069	S0474_AFM_F069	S0069_AFF_F069
S1246_EFU_F070	S0446_AFM_F070	S0070_AFF_F070
S1247_EFU_F071	S0465_AFM_F071	S0071_AFF_F071
S1248_EFU_F072	S0461_AFM_F072	S0072_AFF_F072
S1250_EFU_F074	S0423_AFM_F074	S0074_AFF_F074
S1251_EFU_F075	S0453_AFM_F075	S0075_AFF_F075
S1252_EFU_F076	S0443_AFM_F076	S0076_AFF_F076
S1254_EFU_F078	S0427_AFM_F078	S0078_AFF_F078
S1255_EFU_F079	S0468_AFM_F079	S0079_AFF_F079
S1256_EFU_F068	S0436_AFM_F068	S0068_AFF_F068
S1257_EFU_F069	S0474_AFM_F069	S0069_AFF_F069
S1258_EFU_F070	S0446_AFM_F070	S0070_AFF_F070
S1259_EFU_F071	S0465_AFM_F071	S0071_AFF_F071
S1260_EFU_F072	S0461_AFM_F072	S0072_AFF_F072
S1261_EFU_F073	S0462_AFM_F073	S0073_AFF_F073
S1262_EFU_F074	S0423_AFM_F074	S0074_AFF_F074
S1263_EFU_F075	S0453_AFM_F075	S0075_AFF_F075
S1264_EFU_F076	S0443_AFM_F076	S0076_AFF_F076
S1266_EFU_F078	S0427_AFM_F078	S0078_AFF_F078
S1267_EFU_F079	S0468_AFM_F079	S0079_AFF_F079
S1268_EFU_F068	S0436_AFM_F068	S0068_AFF_F068
S1269_EFU_F069	S0474_AFM_F069	S0069_AFF_F069
S1270_EFU_F070	S0446_AFM_F070	S0070_AFF_F070
S1271_EFU_F071	S0465_AFM_F071	S0071_AFF_F071
S1272_EFU_F072	S0461_AFM_F072	S0072_AFF_F072
S1273_EFU_F073	S0462_AFM_F073	S0073_AFF_F073
S1274_EFU_F074	S0423_AFM_F074	S0074_AFF_F074
S1275_EFU_F075	S0453_AFM_F075	S0075_AFF_F075
S1277_EFU_F077	S0421_AFM_F077	S0077_AFF_F077
S1278_EFU_F078	S0427_AFM_F078	S0078_AFF_F078
S1279_EFU_F079	S0468_AFM_F079	S0079_AFF_F079
S1280_EFU_F068	S0436_AFM_F068	S0068_AFF_F068
S1281_EFU_F069	S0474_AFM_F069	S0069_AFF_F069
S1282_EFU_F070	S0446_AFM_F070	S0070_AFF_F070
S1283_EFU_F071	S0465_AFM_F071	S0071_AFF_F071
S1284_EFU_F072	S0461_AFM_F072	S0072_AFF_F072
S1285_EFU_F073	S0462_AFM_F073	S0073_AFF_F073
S1286_EFU_F074	S0423_AFM_F074	S0074_AFF_F074
S1287_EFU_F075	S0453_AFM_F075	S0075_AFF_F075
S1289_EFU_F077	S0421_AFM_F077	S0077_AFF_F077
S1290_EFU_F078	S0427_AFM_F078	S0078_AFF_F078
S1291_EFU_F080	S0416_AFM_F080	S0080_AFF_F080
S1292_EFU_F068	S0436_AFM_F068	S0068_AFF_F068
S1293_EFU_F069	S0474_AFM_F069	S0069_AFF_F069
S1294_EFU_F070	S0446_AFM_F070	S0070_AFF_F070
S1295_EFU_F072	S0461_AFM_F072	S0072_AFF_F072
S1296_EFU_F073	S0462_AFM_F073	S0073_AFF_F073
S1297_EFU_F074	S0423_AFM_F074	S0074_AFF_F074
S1298_EFU_F075	S0453_AFM_F075	S0075_AFF_F075
S1299_EFU_F076	S0443_AFM_F076	S0076_AFF_F076
S1301_EFU_F078	S0427_AFM_F078	S0078_AFF_F078
S1302_EFU_F079	S0468_AFM_F079	S0079_AFF_F079
S1303_EFU_F080	S0416_AFM_F080	S0080_AFF_F080
S1304_EFU_F080	S0416_AFM_F080	S0080_AFF_F080
S1305_EFU_F081	S0452_AFM_F081	S0081_AFF_F081
S1306_EFU_F082	S0467_AFM_F082	S0082_AFF_F082
S1307_EFU_F083	S0428_AFM_F083	S0083_AFF_F083
S1308_EFU_F084	S0480_AFM_F084	S0084_AFF_F084
S1309_EFU_F086	S0475_AFM_F086	S0086_AFF_F086
S1310_EFU_F087	S0433_AFM_F087	#
S1311_EFU_F088	*	#
S1312_EFU_F090	*	#
S1313_EFU_F091	*	S0091_AFF_F091
S1314_EFU_F092	S0447_AFM_F092	#
S1315_EFU_F093	S0435_AFM_F093	#
S1316_EFU_F080	S0416_AFM_F080	S0080_AFF_F080
S1317_EFU_F081	S0452_AFM_F081	S0081_AFF_F081
S1318_EFU_F082	S0467_AFM_F082	S0082_AFF_F082
S1319_EFU_F083	S0428_AFM_F083	S0083_AFF_F083
S1320_EFU_F084	S0480_AFM_F084	S0084_AFF_F084
S1321_EFU_F086	S0475_AFM_F086	S0086_AFF_F086
S1322_EFU_F087	S0433_AFM_F087	#
S1323_EFU_F088	*	#
S1324_EFU_F090	*	#
S1325_EFU_F091	*	S0091_AFF_F091
S1326_EFU_F092	S0447_AFM_F092	#
S1327_EFU_F093	S0435_AFM_F093	#
S1328_EFU_F080	S0416_AFM_F080	S0080_AFF_F080
S1329_EFU_F081	S0452_AFM_F081	S0081_AFF_F081
S1330_EFU_F082	S0467_AFM_F082	S0082_AFF_F082
S1331_EFU_F083	S0428_AFM_F083	S0083_AFF_F083
S1332_EFU_F084	S0480_AFM_F084	S0084_AFF_F084
S1333_EFU_F087	S0433_AFM_F087	#
S1334_EFU_F088	*	#
S1335_EFU_F089	*	S0089_AFF_F089
S1336_EFU_F090	*	#
S1337_EFU_F091	*	S0091_AFF_F091
S1338_EFU_F093	S0435_AFM_F093	#
S1339_EFU_F094	S0434_AFM_F094	#
S1340_EFU_F080	S0416_AFM_F080	S0080_AFF_F080
S1341_EFU_F081	S0452_AFM_F081	S0081_AFF_F081
S1342_EFU_F082	S0467_AFM_F082	S0082_AFF_F082
S1343_EFU_F083	S0428_AFM_F083	S0083_AFF_F083
S1344_EFU_F084	S0480_AFM_F084	S0084_AFF_F084
S1345_EFU_F087	S0433_AFM_F087	#
S1346_EFU_F088	*	#
S1347_EFU_F089	*	S0089_AFF_F089
S1348_EFU_F090	*	#
S1349_EFU_F091	*	S0091_AFF_F091
S1350_EFU_F093	S0435_AFM_F093	#
S1351_EFU_F094	S0434_AFM_F094	#
S1352_EFU_F080	S0416_AFM_F080	S0080_AFF_F080
S1353_EFU_F081	S0452_AFM_F081	S0081_AFF_F081
S1354_EFU_F082	S0467_AFM_F082	S0082_AFF_F082
S1355_EFU_F083	S0428_AFM_F083	S0083_AFF_F083
S1356_EFU_F084	S0480_AFM_F084	S0084_AFF_F084
S1357_EFU_F087	S0433_AFM_F087	#
S1358_EFU_F088	*	#
S1359_EFU_F089	*	S0089_AFF_F089
S1360_EFU_F090	*	#
S1361_EFU_F092	S0447_AFM_F092	#
S1362_EFU_F093	S0435_AFM_F093	#
S1363_EFU_F094	S0434_AFM_F094	#
S1364_EFU_F081	S0452_AFM_F081	S0081_AFF_F081
S1365_EFU_F082	S0467_AFM_F082	S0082_AFF_F082
S1366_EFU_F083	S0428_AFM_F083	S0083_AFF_F083
S1367_EFU_F084	S0480_AFM_F084	S0084_AFF_F084
S1368_EFU_F086	S0475_AFM_F086	S0086_AFF_F086
S1369_EFU_F087	S0433_AFM_F087	#
S1370_EFU_F088	*	#
S1371_EFU_F089	*	S0089_AFF_F089
S1372_EFU_F090	*	#
S1373_EFU_F092	S0447_AFM_F092	#
S1374_EFU_F093	S0435_AFM_F093	#
S1375_EFU_F094	S0434_AFM_F094	#
S1376_EFU_F081	S0452_AFM_F081	S0081_AFF_F081
S1377_EFU_F082	S0467_AFM_F082	S0082_AFF_F082
S1378_EFU_F083	S0428_AFM_F083	S0083_AFF_F083
S1379_EFU_F084	S0480_AFM_F084	S0084_AFF_F084
S1380_EFU_F086	S0475_AFM_F086	S0086_AFF_F086
S1381_EFU_F087	S0433_AFM_F087	#
S1382_EFU_F088	*	#
S1383_EFU_F089	*	S0089_AFF_F089
S1384_EFU_F091	*	S0091_AFF_F091
S1385_EFU_F092	S0447_AFM_F092	#
S1386_EFU_F093	S0435_AFM_F093	#
S1387_EFU_F094	S0434_AFM_F094	#
S1388_EFU_F081	S0452_AFM_F081	S0081_AFF_F081
S1389_EFU_F082	S0467_AFM_F082	S0082_AFF_F082
S1390_EFU_F083	S0428_AFM_F083	S0083_AFF_F083
S1391_EFU_F084	S0480_AFM_F084	S0084_AFF_F084
S1392_EFU_F088	S0475_AFM_F086	S0086_AFF_F086
S1393_EFU_F087	S0433_AFM_F087	#
S1394_EFU_F086	S0475_AFM_F086	S0086_AFF_F086
S1396_EFU_F091	*	S0091_AFF_F091
S1397_EFU_F092	S0447_AFM_F092	#
S1398_EFU_F093	S0435_AFM_F093	#
S1399_EFU_F094	S0434_AFM_F094	#
S1400_EFU_F094	S0434_AFM_F094	#
S1402_EFU_F097	*	#
S1403_EFU_F099	*	S0099_AFF_F099
S1404_EFU_F100	S0444_AFM_F100	S0100_AFF_F100
S1405_EFU_F101	S0437_AFM_F101	S0101_AFF_F101
S1406_EFU_F103	S0426_AFM_F103	S0103_AFF_F103
S1407_EFU_F104	*	S0104_AFF_F104
S1408_EFU_F106	S0425_AFM_F106	S0106_AFF_F106
S1409_EFU_F107	S0422_AFM_F107	S0107_AFF_F107
S1410_EFU_F108	S0476_AFM_F108	S0108_AFF_F108
S1411_EFU_F110	S0451_AFM_F110	S0110_AFF_F110
S1412_EFU_F094	S0434_AFM_F094	#
S1413_EFU_F096	*	S0096_AFF_F096
S1414_EFU_F097	*	#
S1415_EFU_F099	*	S0099_AFF_F099
S1416_EFU_F100	S0444_AFM_F100	S0100_AFF_F100
S1417_EFU_F101	S0437_AFM_F101	S0101_AFF_F101
S1418_EFU_F103	S0426_AFM_F103	S0103_AFF_F103
S1419_EFU_F104	S0415_AFM_F104	S0104_AFF_F104
S1420_EFU_F106	S0425_AFM_F106	S0106_AFF_F106
S1421_EFU_F107	S0422_AFM_F107	S0107_AFF_F107
S1422_EFU_F108	S0476_AFM_F108	S0108_AFF_F108
S1423_EFU_F110	S0451_AFM_F110	S0110_AFF_F110
S1424_EFU_F095	S0420_AFM_F095	S0095_AFF_F095
S1425_EFU_F096	*	#
S1426_EFU_F097	*	#
S1427_EFU_F099	*	S0099_AFF_F099
S1428_EFU_F100	S0444_AFM_F100	S0100_AFF_F100
S1429_EFU_F101	S0437_AFM_F101	S0101_AFF_F101
S1430_EFU_F103	S0426_AFM_F103	S0103_AFF_F103
S1431_EFU_F105	S0458_AFM_F105	S0105_AFF_F105
S1432_EFU_F106	S0425_AFM_F106	S0106_AFF_F106
S1433_EFU_F107	S0422_AFM_F107	S0107_AFF_F107
S1434_EFU_F108	S0476_AFM_F108	S0108_AFF_F108
S1435_EFU_F110	S0451_AFM_F110	S0110_AFF_F110
S1436_EFU_F095	S0420_AFM_F095	S0095_AFF_F095
S1437_EFU_F096	*	S0096_AFF_F096
S1438_EFU_F098	*	S0098_AFF_F098
S1440_EFU_F101	S0437_AFM_F101	S0101_AFF_F101
S1441_EFU_F103	S0426_AFM_F103	S0103_AFF_F103
S1442_EFU_F104	S0415_AFM_F104	S0104_AFF_F104
S1443_EFU_F105	S0458_AFM_F105	S0105_AFF_F105
S1444_EFU_F106	S0425_AFM_F106	S0106_AFF_F106
S1445_EFU_F107	S0422_AFM_F107	S0107_AFF_F107
S1446_EFU_F108	S0476_AFM_F108	S0108_AFF_F108
S1447_EFU_F111	S0430_AFM_F111	S0111_AFF_F111
S1448_EFU_F095	S0420_AFM_F095	S0095_AFF_F095
S1449_EFU_F096	*	S0096_AFF_F096
S1450_EFU_F098	*	S0098_AFF_F098
S1451_EFU_F099	*	S0099_AFF_F099
S1452_EFU_F101	S0437_AFM_F101	S0101_AFF_F101
S1453_EFU_F103	S0426_AFM_F103	S0103_AFF_F103
S1454_EFU_F104	*	S0104_AFF_F104
S1455_EFU_F105	S0458_AFM_F105	S0105_AFF_F105
S1457_EFU_F107	S0422_AFM_F107	S0107_AFF_F107
S1458_EFU_F110	S0451_AFM_F110	S0110_AFF_F110
S1459_EFU_F111	S0430_AFM_F111	S0111_AFF_F111
S1460_EFU_F095	S0420_AFM_F095	S0095_AFF_F095
S1461_EFU_F096	*	S0096_AFF_F096
S1462_EFU_F098	*	S0098_AFF_F098
S1463_EFU_F100	S0444_AFM_F100	S0100_AFF_F100
S1464_EFU_F101	S0436_AFM_F068	S0101_AFF_F101
S1465_EFU_F103	S0426_AFM_F103	S0103_AFF_F103
S1466_EFU_F104	S0415_AFM_F104	S0104_AFF_F104
S1467_EFU_F105	S0458_AFM_F105	S0105_AFF_F105
S1468_EFU_F106	S0425_AFM_F106	S0106_AFF_F106
S1469_EFU_F108	S0476_AFM_F108	S0108_AFF_F108
S1471_EFU_F111	S0430_AFM_F111	S0111_AFF_F111
S1472_EFU_F095	S0420_AFM_F095	S0095_AFF_F095
S1474_EFU_F098	*	S0098_AFF_F098
S1475_EFU_F100	S0444_AFM_F100	S0100_AFF_F100
S1476_EFU_F101	S0437_AFM_F101	S0101_AFF_F101
S1477_EFU_F103	S0426_AFM_F103	S0103_AFF_F103
S1478_EFU_F104	S0415_AFM_F104	S0104_AFF_F104
S1479_EFU_F105	S0458_AFM_F105	S0105_AFF_F105
S1480_EFU_F107	S0422_AFM_F107	S0107_AFF_F107
S1481_EFU_F108	S0476_AFM_F108	S0108_AFF_F108
S1482_EFU_F110	S0451_AFM_F110	S0110_AFF_F110
S1484_EFU_F095	S0420_AFM_F095	S0095_AFF_F095
S1485_EFU_F097	*	#
S1486_EFU_F098	*	S0098_AFF_F098
S1487_EFU_F100	S0444_AFM_F100	S0100_AFF_F100
S1488_EFU_F101	S0437_AFM_F101	S0101_AFF_F101
S1489_EFU_F103	S0426_AFM_F103	S0103_AFF_F103
S1490_EFU_F104	S0415_AFM_F104	S0104_AFF_F104
S1491_EFU_F105	S0458_AFM_F105	S0105_AFF_F105
S1492_EFU_F107	S0422_AFM_F107	S0107_AFF_F107
S1493_EFU_F108	S0476_AFM_F108	S0108_AFF_F108
S1494_EFU_F110	S0451_AFM_F110	S0110_AFF_F110
S1495_EFU_F111	S0430_AFM_F111	S0111_AFF_F111
S1496_EFU_F111	S0430_AFM_F111	S0111_AFF_F111
S1497_EFU_F113	S0459_AFM_F113	#
S1498_EFU_F114	S0431_AFM_F114	S0114_AFF_F114
S1499_EFU_F115	S0455_AFM_F115	S0115_AFF_F115
S1500_EFU_F116	S0439_AFM_F116	S0116_AFF_F116
S1501_EFU_F117	S0432_AFM_F117	S0432_AFM_F117
S1502_EFU_F118	S0424_AFM_F118	S0118_AFF_F118
S1503_EFU_F119	S0440_AFM_F119	S0119_AFF_F119
S1504_EFU_F112	S0419_AFM_F112	S0112_AFF_F112
S1505_EFU_F113	S0459_AFM_F113	#
S1506_EFU_F114	S0431_AFM_F114	S0114_AFF_F114
S1507_EFU_F115	S0455_AFM_F115	S0115_AFF_F115
S1508_EFU_F116	S0439_AFM_F116	S0116_AFF_F116
S1509_EFU_F117	S0432_AFM_F117	S0432_AFM_F117
S1510_EFU_F118	S0424_AFM_F118	S0118_AFF_F118
S1511_EFU_F119	S0440_AFM_F119	S0119_AFF_F119
S1512_EFU_F112	S0419_AFM_F112	S0112_AFF_F112
S1513_EFU_F113	S0459_AFM_F113	#
S1514_EFU_F114	S0431_AFM_F114	S0114_AFF_F114
S1515_EFU_F115	S0455_AFM_F115	S0115_AFF_F115
S1516_EFU_F116	S0439_AFM_F116	S0116_AFF_F116
S1517_EFU_F117	S0432_AFM_F117	S0432_AFM_F117
S1518_EFU_F118	S0424_AFM_F118	S0118_AFF_F118
S1519_EFU_F112	S0419_AFM_F112	S0112_AFF_F112
S1520_EFU_F113	S0459_AFM_F113	#
S1521_EFU_F114	S0431_AFM_F114	S0114_AFF_F114
S1522_EFU_F115	S0455_AFM_F115	S0115_AFF_F115
S1523_EFU_F116	S0439_AFM_F116	S0116_AFF_F116
S1524_EFU_F118	S0424_AFM_F118	S0118_AFF_F118
S1525_EFU_F119	S0440_AFM_F119	S0119_AFF_F119
S1526_EFU_F112	S0419_AFM_F112	S0112_AFF_F112
S1527_EFU_F113	S0459_AFM_F113	#
S1528_EFU_F114	S0431_AFM_F114	S0114_AFF_F114
S1529_EFU_F116	S0439_AFM_F116	S0116_AFF_F116
S1530_EFU_F117	S0432_AFM_F117	S0432_AFM_F117
S1531_EFU_F118	S0424_AFM_F118	S0118_AFF_F118
S1532_EFU_F119	S0440_AFM_F119	S0119_AFF_F119
S1533_EFU_F112	S0419_AFM_F112	S0112_AFF_F112
S1534_EFU_F113	S0459_AFM_F113	#
S1535_EFU_F114	S0431_AFM_F114	S0114_AFF_F114
S1536_EFU_F116	S0439_AFM_F116	S0116_AFF_F116
S1537_EFU_F117	S0432_AFM_F117	S0432_AFM_F117
S1538_EFU_F118	S0424_AFM_F118	S0118_AFF_F118
S1539_EFU_F119	S0440_AFM_F119	S0119_AFF_F119
S1540_EFU_F112	S0419_AFM_F112	S0112_AFF_F112
S1541_EFU_F113	S0459_AFM_F113	#
S1542_EFU_F114	S0431_AFM_F114	S0114_AFF_F114
S1543_EFU_F116	S0439_AFM_F116	S0116_AFF_F116
S1544_EFU_F117	S0432_AFM_F117	S0432_AFM_F117
S1545_EFU_F118	S0424_AFM_F118	S0118_AFF_F118
S1546_EFU_F119	S0440_AFM_F119	S0119_AFF_F119
S1547_EFU_F113	*	#
S1548_EFU_F114	S0431_AFM_F114	S0114_AFF_F114
S1549_EFU_F115	S0455_AFM_F115	S0115_AFF_F115
S1550_EFU_F116	S0439_AFM_F116	S0116_AFF_F116
S1551_EFU_F117	S0432_AFM_F117	S0432_AFM_F117
S1552_EFU_F118	S0424_AFM_F118	S0118_AFF_F118
S1553_EFU_F119	S0440_AFM_F119	S0119_AFF_F119
