# Supplementary material for: Rapture facilitates inexpensive and high-throughput parent-based tagging in salmonids
Source: PLoS One. 2020 Nov 11;15(11):e0239221. doi: 10.1371/journal.pone.0239221 (PMC7657533; doi:10.1371/journal.pone.0239221)
Supplement: S13 Table — Error analysis for male and female parent assignment to offspring. (XLSX) [file pone.0239221.s013.xlsx]

## Sheet: Sheet1
Offspring ID	Family	Male	Female	Number of Called Genotypes	Percent Called Genotypes	Male Error	Female Error	Oder Difference	Order Difference	Notes
S0894_EFU_F016	016			2	0.00806452	2	2
S0899_EFU_F006	006			2	0.00806452	2	2
S0907_EFU_F018	018			2	0.00806452	1	1
S0935_EFU_F022	022	S0414_AFM_F017	S0017_AFF_F017	2	0.00806452	3	3	-79	-79
S0960_EFU_F024	024			2	0.00806452	1	1	-2	-2
S0971_EFU_F023	023	S0480_AFM_F084	S0084_AFF_F084	2	0.00806452	3	3	-80	-80
S0973_EFU_F026	026	S0472_AFM_F060	S0089_AFF_F089	2	0.00806452	3	3	-86	-60
S0976_EFU_F030	030	*	#	2	0.00806452	1	1
S0992_EFU_F019	019	S0136_AFM_F051	S0051_AFF_F051	2	0.00806452	3	3	-14	-14
S0940_EFU_F029	029	S0153_AFM_F003	S0003_AFF_F003	3	0.0120968	3	3	6	6
S0949_EFU_F025	025	*	#	3	0.0120968	1	1
S0957_EFU_F020	020	S0452_AFM_F081	S0081_AFF_F081	3	0.0120968	3	3	-8	-8
S0964_EFU_F030	030			3	0.0120968	1	1
S1152_EFU_F057	057	S0422_AFM_F107	S0079_AFF_F079	4	0.016129	3	3	-39	-20
S1477_EFU_F103	103	S0428_AFM_F083	S0061_AFF_F061	4	0.016129	3	3	-2	1
S0947_EFU_F022	022	S0453_AFM_F075	S0081_AFF_F081	5	0.0201613	3	3	-22	-23
S0999_EFU_F029	029	S0148_AFM_F029	S0029_AFF_F029	5	0.0201613	0	0
S1475_EFU_F100	100	S0129_AFM_F056	#	5	0.0201613	3	2	19
S0966_EFU_F032	032	*	S0036_AFF_F036	6	0.0241935	1	3
S1008_EFU_F025	025	S0443_AFM_F076	S0076_AFF_F076	6	0.0241935	3	3	62	62
S1048_EFU_F048	048	*	#	6	0.0241935	0	0
S1481_EFU_F108	108	S0466_AFM_F045	S0060_AFF_F060	6	0.0241935	3	3	15	4
S0959_EFU_F023	023	*	S0062_AFF_F062	7	0.0282258	1	3		-50
S1075_EFU_F052	052	S0422_AFM_F107	S0079_AFF_F079	7	0.0282258	3	3	39	20
S1479_EFU_F105	105			7	0.0282258	2	2
S0939_EFU_F028	028	*	S0036_AFF_F036	8	0.0322581	1	3		85
S0985_EFU_F026	026			8	0.0322581	1	1
S0988_EFU_F030	030	*	#	8	0.0322581	1	1
S1478_EFU_F104	104	S0433_AFM_F087	#	8	0.0322581	3	2
S1006_EFU_F022	022	S0481_AFM_F028	S0028_AFF_F028	10	0.0403226	3	3	-99	-99
S1488_EFU_F101	101	S0125_AFM_F044	#	10	0.0403226	3	2	22
S0912_EFU_F007	007	S0424_AFM_F118	S0074_AFF_F074	11	0.0443548	3	3	-52	-53
S1007_EFU_F023	023	S0400_AFM_F012	S0021_AFF_F021	11	0.0443548	3	3	-85	-84
S1003_EFU_F035	035	S0429_AFM_F061	S0103_AFF_F103	12	0.0483871	3	3	59	56
S0978_EFU_F033	033	*	S0095_AFF_F095	13	0.0524194	1	3		-61
S0952_EFU_F030	030	S0434_AFM_F094	#	14	0.0564516	3	1	58
S0984_EFU_F025	025		S0025_AFF_F025	14	0.0564516	1	0	-2
S1015_EFU_F035	035			16	0.0645161	2	2
S1469_EFU_F108	108	S0424_AFM_F118	#	19	0.0766129	3	2
S1014_EFU_F033	033	S0142_AFM_F033	S0033_AFF_F033	25	0.100806	0	0
S0855_EFU_F011	011	S0433_AFM_F087	#	27	0.108871	3	1
S0911_EFU_F006	006	S0134_AFM_F006	#	28	0.112903	0	0
S0856_EFU_F012	012	S0400_AFM_F012	S0012_AFF_F012	32	0.129032	0	0
S0901_EFU_F009	009	S0138_AFM_F009	S0009_AFF_F009	33	0.133065	0	0
S0909_EFU_F003	003	S0161_AFM_F037	S0003_AFF_F003	33	0.133065	3	0	-1
S1486_EFU_F098	098	*		34	0.137097	0	0
S0903_EFU_F012	012	S0400_AFM_F012	S0012_AFF_F012	35	0.141129	0	0
S1472_EFU_F095	095	*	S0095_AFF_F095	36	0.145161	0	0
S0946_EFU_F021	021	S0401_AFM_F021	S0021_AFF_F021	37	0.149194	0	0
S0981_EFU_F020	020	S0126_AFM_F020	S0020_AFF_F020	38	0.153226	0	0
S1278_EFU_F078	078	S0426_AFM_F103	S0078_AFF_F078	39	0.157258	3	0	-1
S1013_EFU_F032	032	*	#	40	0.16129	2	2
S1056_EFU_F042	042	*	#	40	0.16129	0	0
S1466_EFU_F104	104	S0415_AFM_F104	S0104_AFF_F104	40	0.16129	0	0
S0962_EFU_F027	027	*	#	41	0.165323	1	1
S1495_EFU_F111	111	S0409_AFM_F052	S0072_AFF_F072	41	0.165323	3	3	-47	-20
S0951_EFU_F028	028	S0435_AFM_F093	#	42	0.169355	3	1	72
S1468_EFU_F106	106	S0425_AFM_F106	S0106_AFF_F106	42	0.169355	0	0
S0900_EFU_F007	007	S0141_AFM_F007	S0007_AFF_F007	43	0.173387	0	0
S0917_EFU_F015	015	S0479_AFM_F015	S0015_AFF_F015	45	0.181452	0	0
S1487_EFU_F100	100	S0444_AFM_F100	S0070_AFF_F070	45	0.181452	0	3		2
S1404_EFU_F100	100	S0444_AFM_F100	S0100_AFF_F100	46	0.185484	0	0
S0897_EFU_F003	003	S0153_AFM_F003	S0003_AFF_F003	47	0.189516	0	0
S0958_EFU_F021	021	S0401_AFM_F021	S0021_AFF_F021	47	0.189516	0	0
S1363_EFU_F094	094	*	S0035_AFF_F035	48	0.193548	2	3		-63
S1402_EFU_F097	097	*	#	48	0.193548	0	0
S1493_EFU_F108	108	S0476_AFM_F108	S0108_AFF_F108	49	0.197581	0	0
S0919_EFU_F018	018	S0137_AFM_F018	S0018_AFF_F018	50	0.201613	0	0
S0996_EFU_F025	025		S0025_AFF_F025	50	0.201613	1	0	-2
S1425_EFU_F096	096	*	#	50	0.201613	0	2
S1529_EFU_F116	116	S0439_AFM_F116	S0116_AFF_F116	51	0.205645	0	0
S0893_EFU_F014	014	S0135_AFM_F014	S0014_AFF_F014	52	0.209677	0	0
S0982_EFU_F022	022	*	S0018_AFF_F018	52	0.209677	1	3		-3
S1374_EFU_F093	093	S0435_AFM_F093	#	53	0.21371	0	0
S0970_EFU_F021	021	S0401_AFM_F021	S0021_AFF_F021	54	0.217742	0	0
S1002_EFU_F033	033		S0029_AFF_F029	56	0.225806	1	0	6
S1418_EFU_F103	103	S0426_AFM_F103	S0103_AFF_F103	56	0.225806	0	0
S1494_EFU_F110	110	S0451_AFM_F110	S0110_AFF_F110	56	0.225806	0	0
S0910_EFU_F005	005	S0122_AFM_F005	S0005_AFF_F005	57	0.229839	0	0
S0905_EFU_F014	014	S0135_AFM_F014	S0014_AFF_F014	58	0.233871	0	0
S0866_EFU_F010	010	S0411_AFM_F010	S0010_AFF_F010	59	0.237903	0	0
S1182_EFU_F064	064	S0413_AFM_F064	S0064_AFF_F064	59	0.237903	0	0
S1012_EFU_F030	030	*	S0035_AFF_F035	60	0.241935	2	3		-6
S1459_EFU_F111	111	S0430_AFM_F111	S0111_AFF_F111	61	0.245968	0	0
S1543_EFU_F116	116	S0439_AFM_F116	S0116_AFF_F116	62	0.25	0	0
S0906_EFU_F016	016	S0415_AFM_F104	#	64	0.258065	3	1	27
S0918_EFU_F016	016	S0398_AFM_F016	S0016_AFF_F016	64	0.258065	0	0
S1471_EFU_F111	111	S0138_AFM_F009	S0009_AFF_F009	64	0.258065	3	3	43	43
S1551_EFU_F117	117	S0431_AFM_F114	S0118_AFF_F118	64	0.258065	3	3	-1		contamination
S0896_EFU_F002	002	S0123_AFM_F002	S0002_AFF_F002	65	0.262097	0	0
S0916_EFU_F013	013	S0133_AFM_F013	S0013_AFF_F013	65	0.262097	0	0
S1546_EFU_F119	119	S0440_AFM_F119	S0119_AFF_F119	65	0.262097	0	0
S1187_EFU_F057	057	S0132_AFM_F057	S0057_AFF_F057	67	0.270161	0	0
S1379_EFU_F084	084	S0480_AFM_F084	S0084_AFF_F084	67	0.270161	0	0
S1485_EFU_F097	097	*	#	67	0.270161	0	0
S0993_EFU_F020	020	S0126_AFM_F020	S0020_AFF_F020	68	0.274194	0	0
S1392_EFU_F088	088	S0475_AFM_F086	S0086_AFF_F086	70	0.282258	3	3	-51
S1545_EFU_F118	118	S0424_AFM_F118	#	70	0.282258	0	2			contamination
S1195_EFU_F065	065	S0445_AFM_F065	S0065_AFF_F065	71	0.28629	0	0
S1420_EFU_F106	106	S0425_AFM_F106	S0106_AFF_F106	71	0.28629	0	0
S1387_EFU_F094	094	S0433_AFM_F087	#	72	0.290323	3	0	-1
S1550_EFU_F116	116	S0439_AFM_F116	S0116_AFF_F116	76	0.306452	0	0
S1086_EFU_F051	051	S0135_AFM_F014	S0051_AFF_F051	77	0.310484	3	0	-1
S1157_EFU_F063	063	S0441_AFM_F063	S0063_AFF_F063	80	0.322581	0	0
S1417_EFU_F101	101	S0437_AFM_F101	S0101_AFF_F101	82	0.330645	0	0
S1489_EFU_F103	103	S0426_AFM_F103	S0103_AFF_F103	82	0.330645	0	0
S0913_EFU_F009	009	S0138_AFM_F009	S0009_AFF_F009	85	0.342742	0	0
S1200_EFU_F058	058	S0410_AFM_F058	S0058_AFF_F058	86	0.346774	0	0
S1405_EFU_F101	101	S0437_AFM_F101	S0101_AFF_F101	86	0.346774	0	0
S1283_EFU_F071	071	S0465_AFM_F071	S0071_AFF_F071	87	0.350806	0	0
S1476_EFU_F101	101	S0437_AFM_F101	S0101_AFF_F101	87	0.350806	0	0
S1099_EFU_F052	052	S0409_AFM_F052	S0052_AFF_F052	88	0.354839	0	0
S0829_EFU_F008	008	S0139_AFM_F008	S0008_AFF_F008	89	0.358871	0	0
S1145_EFU_F063	063	S0441_AFM_F063	S0063_AFF_F063	89	0.358871	0	0
S1242_EFU_F078	078	S0426_AFM_F103	S0078_AFF_F078	89	0.358871	3	0	-1
S1156_EFU_F062	062	*	S0062_AFF_F062	91	0.366935	2	0	-1
S1095_EFU_F047	047	*	#	92	0.370968	0	0
S1104_EFU_F043	043	S0409_AFM_F052	S0072_AFF_F072	93	0.375	3	3	-18	9
S0948_EFU_F024	024	S0151_AFM_F024	S0024_AFF_F024	95	0.383065	0	0
S1091_EFU_F041	041	*	#	97	0.391129	0	0
S1391_EFU_F084	084	S0480_AFM_F084	S0084_AFF_F084	97	0.391129	0	0
S1398_EFU_F093	093	S0435_AFM_F093	#	97	0.391129	0	0
S1291_EFU_F080	080	S0415_AFM_F104	S0080_AFF_F080	100	0.403226	3	0	-1
S0895_EFU_F018	018	S0137_AFM_F018	S0018_AFF_F018	102	0.41129	0	0
S1382_EFU_F088	088	*	#	102	0.41129	0	0
S1400_EFU_F094	094	S0433_AFM_F087	#	103	0.415323	3	0	-1
S1399_EFU_F094	094	S0433_AFM_F087	#	104	0.419355	3	0	-1
S1390_EFU_F083	083	S0428_AFM_F083	S0083_AFF_F083	106	0.427419	0	0
S1428_EFU_F100	100	S0444_AFM_F100	S0100_AFF_F100	109	0.439516	0	0
S1490_EFU_F104	104	*	S0104_AFF_F104	109	0.439516	2	0	-1
S1541_EFU_F113	113	S0459_AFM_F113	#	109	0.439516	0	0
S1492_EFU_F107	107	S0422_AFM_F107	S0107_AFF_F107	112	0.451613	0	0
S0908_EFU_F002	002	S0123_AFM_F002	S0002_AFF_F002	113	0.455645	0	0
S1438_EFU_F098	098	*	#	113	0.455645	0	0
S1199_EFU_F057	057	S0132_AFM_F057	S0057_AFF_F057	114	0.459677	0	0
S0963_EFU_F028	028	S0481_AFM_F028	S0028_AFF_F028	116	0.467742	0	0
S1150_EFU_F055	055	S0408_AFM_F055	S0055_AFF_F055	119	0.479839	0	0
S1190_EFU_F060	060	S0472_AFM_F060	S0060_AFF_F060	121	0.487903	0	0
S1462_EFU_F098	098	*	#	121	0.487903	0	0
S1011_EFU_F029	029	S0148_AFM_F029	S0029_AFF_F029	123	0.495968	0	0
S1421_EFU_F107	107	S0422_AFM_F107	S0107_AFF_F107	123	0.495968	0	0
S0925_EFU_F025	025	S0407_AFM_F025	S0025_AFF_F025	124	0.5	0	0
S1540_EFU_F112	112	S0419_AFM_F112	S0112_AFF_F112	125	0.504032	0	0
S1185_EFU_F054	054	S0448_AFM_F066	S0066_AFF_F066	129	0.520161	0	0
S1460_EFU_F095	095	*	S0095_AFF_F095	129	0.520161	0	0
S1465_EFU_F103	103	S0476_AFM_F108	S0108_AFF_F108	129	0.520161	3	3	-36	-36
S0961_EFU_F026	026	S0145_AFM_F026	S0026_AFF_F026	131	0.528226	0	0
S0879_EFU_F011	011	S0121_AFM_F011	S0011_AFF_F011	132	0.532258	0	0
S1422_EFU_F108	108	S0476_AFM_F108	S0108_AFF_F108	134	0.540323	0	0
S1548_EFU_F114	114	S0431_AFM_F114	S0114_AFF_F114	136	0.548387	0	0
S1547_EFU_F113	113	*	#	138	0.556452	2	0	-1
S1549_EFU_F115	115	*	S0115_AFF_F115	140	0.564516	2	0	-1
S1434_EFU_F108	108	S0476_AFM_F108	S0108_AFF_F108	142	0.572581	0	0
S1296_EFU_F073	073	S0462_AFM_F073	S0073_AFF_F073	146	0.58871	0	0
S1381_EFU_F087	087	S0432_AFM_F117	#	146	0.58871	3	0	-1
S1103_EFU_F041	041	*	#	147	0.592742	0	0
S1153_EFU_F058	058	S0410_AFM_F058	S0058_AFF_F058	148	0.596774	0	0
S1295_EFU_F072	072	S0461_AFM_F072	S0072_AFF_F072	149	0.600806	0	0
S1009_EFU_F026	026	S0145_AFM_F026	S0026_AFF_F026	150	0.604839	0	0
S1397_EFU_F092	092	S0447_AFM_F092	#	153	0.616935	0	0
S1484_EFU_F095	095	*	S0095_AFF_F095	154	0.620968	0	0
S1409_EFU_F107	107	S0422_AFM_F107	S0107_AFF_F107	157	0.633065	0	0
S1403_EFU_F099	099	*	S0099_AFF_F099	158	0.637097	0	0
S0914_EFU_F010	010	S0411_AFM_F010	S0010_AFF_F010	161	0.649194	0	0
S1287_EFU_F075	075	S0453_AFM_F075	S0075_AFF_F075	166	0.669355	0	0
S0826_EFU_F003	003	S0161_AFM_F037	S0003_AFF_F003	167	0.673387	3	0	-1
S1004_EFU_F019	019	*	S0019_AFF_F019	168	0.677419	1	0	-1
S1539_EFU_F119	119	S0440_AFM_F119	S0119_AFF_F119	168	0.677419	0	0
S1191_EFU_F061	061	S0429_AFM_F061	S0061_AFF_F061	170	0.685484	0	0
S1286_EFU_F074	074	S0423_AFM_F074	S0074_AFF_F074	170	0.685484	0	0
S1377_EFU_F082	082	S0467_AFM_F082	S0082_AFF_F082	170	0.685484	0	0
S1463_EFU_F100	100	S0444_AFM_F100	S0100_AFF_F100	170	0.685484	0	0
S0972_EFU_F024	024	S0151_AFM_F024	S0024_AFF_F024	172	0.693548	0	0
S1389_EFU_F082	082	S0467_AFM_F082	S0082_AFF_F082	172	0.693548	0	0
S1383_EFU_F089	089	S0421_AFM_F077	S0089_AFF_F089	173	0.697581	3	0	-1
S1437_EFU_F096	096	*	S0096_AFF_F096	173	0.697581	0	0
S1299_EFU_F076	076	*	S0076_AFF_F076	174	0.701613	2	0	-1
S1451_EFU_F099	099	*	S0099_AFF_F099	174	0.701613	0	0
S1101_EFU_F038	038	S0130_AFM_F038	S0038_AFF_F038	177	0.71371	0	0
S1154_EFU_F059	059	S0473_AFM_F059	S0059_AFF_F059	179	0.721774	0	0
S1407_EFU_F104	104	*	S0104_AFF_F104	181	0.729839	2	0	-1
S1416_EFU_F100	100	S0444_AFM_F100	S0100_AFF_F100	182	0.733871	0	0
S1429_EFU_F101	101	S0437_AFM_F101	S0101_AFF_F101	183	0.737903	0	0
S1303_EFU_F080	080	S0415_AFM_F104	S0080_AFF_F080	184	0.741935	3	0	-1
S1111_EFU_F052	052	S0409_AFM_F052	S0052_AFF_F052	185	0.745968	0	0
S1243_EFU_F079	079	S0468_AFM_F079	S0079_AFF_F079	185	0.745968	0	0
S1207_EFU_F065	065	S0445_AFM_F065	S0065_AFF_F065	186	0.75	0	0
S1281_EFU_F069	069	S0474_AFM_F069	S0069_AFF_F069	188	0.758065	0	0
S1552_EFU_F118	118	S0424_AFM_F118	#	188	0.758065	0	2			contamination
S0889_EFU_F009	009	S0138_AFM_F009	S0009_AFF_F009	189	0.762097	0	0
S1414_EFU_F097	097	*	#	189	0.762097	0	0
S1423_EFU_F110	110	S0451_AFM_F110	S0110_AFF_F110	189	0.762097	0	0
S1089_EFU_F038	038	S0130_AFM_F038	S0038_AFF_F038	191	0.770161	0	0
S1151_EFU_F056	056	S0129_AFM_F056	#	192	0.774194	0	0
S1205_EFU_F063	063	S0441_AFM_F063	S0063_AFF_F063	192	0.774194	0	0
S0883_EFU_F017	017	S0414_AFM_F017	S0017_AFF_F017	193	0.778226	0	0
S1244_EFU_F068	068	S0436_AFM_F068	S0068_AFF_F068	193	0.778226	0	0
S0991_EFU_F035	035	*	S0035_AFF_F035	194	0.782258	0	0
S1294_EFU_F070	070	S0446_AFM_F070	S0070_AFF_F070	195	0.78629	0	0
S1482_EFU_F110	110	S0451_AFM_F110	S0110_AFF_F110	195	0.78629	0	0
S1093_EFU_F045	045	S0466_AFM_F045	#	196	0.790323	0	0
S1406_EFU_F103	103	S0426_AFM_F103	S0103_AFF_F103	197	0.794355	0	0
S1410_EFU_F108	108	S0476_AFM_F108	S0108_AFF_F108	198	0.798387	0	0
S1408_EFU_F106	106	S0425_AFM_F106	S0106_AFF_F106	199	0.802419	0	0
S1444_EFU_F106	106	S0425_AFM_F106	S0106_AFF_F106	201	0.810484	0	0
S0933_EFU_F020	020	S0126_AFM_F020	S0020_AFF_F020	202	0.814516	0	0
S1197_EFU_F055	055	S0408_AFM_F055	S0055_AFF_F055	202	0.814516	0	0
S0967_EFU_F035	035	*	S0035_AFF_F035	203	0.818548	0	0
S1189_EFU_F059	059	S0473_AFM_F059	S0059_AFF_F059	203	0.818548	0	0
S1285_EFU_F073	073	S0462_AFM_F073	S0073_AFF_F073	203	0.818548	0	0
S1396_EFU_F091	091	*	S0091_AFF_F091	203	0.818548	0	0
S1204_EFU_F062	062	*	S0062_AFF_F062	204	0.822581	3	0	-1
S1385_EFU_F092	092	S0446_AFM_F070	#	204	0.822581	3	0	-1
S1532_EFU_F119	119	S0439_AFM_F116	S0119_AFF_F119	204	0.822581	3	0	-1
S1193_EFU_F063	063	S0441_AFM_F063	S0063_AFF_F063	206	0.830645	0	0
S0956_EFU_F019	019	*	S0019_AFF_F019	208	0.83871	1	0	-1
S1412_EFU_F094	094	S0433_AFM_F087	#	209	0.842742	3	0	-1
S0922_EFU_F021	021	S0401_AFM_F021	S0021_AFF_F021	210	0.846774	0	0
S1110_EFU_F051	051	S0136_AFM_F051	S0051_AFF_F051	210	0.846774	0	0
S0888_EFU_F007	007	S0141_AFM_F007	S0007_AFF_F007	211	0.850806	0	0
S1178_EFU_F060	060	S0472_AFM_F060	S0060_AFF_F060	211	0.850806	0	0
S1213_EFU_F073	073	S0462_AFM_F073	S0073_AFF_F073	211	0.850806	0	0
S1217_EFU_F077	077	S0421_AFM_F077	S0077_AFF_F077	211	0.850806	0	0
S1544_EFU_F117	117	S0432_AFM_F117	S0118_AFF_F118	211	0.850806	0	3			contamination
S1198_EFU_F056	056	S0129_AFM_F056	#	212	0.854839	0	0
S1254_EFU_F078	078	S0427_AFM_F078	S0078_AFF_F078	212	0.854839	0	0
S1340_EFU_F080	080	S0416_AFM_F080	S0080_AFF_F080	212	0.854839	0	0
S1376_EFU_F081	081	S0452_AFM_F081	S0081_AFF_F081	212	0.854839	0	0
S1457_EFU_F107	107	S0422_AFM_F107	S0107_AFF_F107	212	0.854839	0	0
S1109_EFU_F050	050	S0478_AFM_F050	S0050_AFF_F050	213	0.858871	0	0
S1501_EFU_F117	117	S0432_AFM_F117	S0118_AFF_F118	213	0.858871	0	3			contamination
S1181_EFU_F063	063	S0440_AFM_F119	S0063_AFF_F063	214	0.862903	3	0	-1
S1458_EFU_F110	110	S0451_AFM_F110	S0110_AFF_F110	214	0.862903	0	0
S1467_EFU_F105	105	*	S0105_AFF_F105	214	0.862903	2	0	-1
S1293_EFU_F069	069	S0474_AFM_F069	S0069_AFF_F069	216	0.870968	0	0
S1301_EFU_F078	078	S0426_AFM_F103	S0078_AFF_F078	216	0.870968	3	0	-1
S1531_EFU_F118	118	S0424_AFM_F118	#	216	0.870968	0	2			contamination
S1309_EFU_F086	086	S0475_AFM_F086	S0086_AFF_F086	217	0.875	0	0
S1415_EFU_F099	099	*	S0099_AFF_F099	217	0.875	0	0
S1480_EFU_F107	107	S0467_AFM_F082	S0107_AFF_F107	217	0.875	3	0	-18
S1010_EFU_F028	028	S0481_AFM_F028	S0028_AFF_F028	218	0.879032	0	0
S1302_EFU_F079	079	S0468_AFM_F079	S0079_AFF_F079	218	0.879032	0	0
S1373_EFU_F092	092	S0447_AFM_F092	#	218	0.879032	0	0
S1308_EFU_F084	084	S0480_AFM_F084	S0084_AFF_F084	219	0.883065	0	0
S1206_EFU_F064	064	S0413_AFM_F064	S0064_AFF_F064	221	0.891129	0	0
S1023_EFU_F046	046	S0148_AFM_F029	S0046_AFF_F046	222	0.895161	3	0	-1
S1184_EFU_F053	053	S0403_AFM_F053	S0053_AFF_F053	222	0.895161	0	0
S1274_EFU_F074	074	S0423_AFM_F074	S0074_AFF_F074	222	0.895161	0	0
S1386_EFU_F093	093	S0435_AFM_F093	#	222	0.895161	0	0
S1393_EFU_F087	087	S0432_AFM_F117	#	222	0.895161	3	0	-1
S0890_EFU_F010	010	S0411_AFM_F010	S0010_AFF_F010	224	0.903226	0	0
S1194_EFU_F064	064	S0413_AFM_F064	S0064_AFF_F064	224	0.903226	0	0
S1426_EFU_F097	097	*	#	224	0.903226	0	0
S1536_EFU_F116	116	S0439_AFM_F116	S0116_AFF_F116	224	0.903226	0	0
S1117_EFU_F058	058	S0410_AFM_F058	S0058_AFF_F058	225	0.907258	0	0
S1329_EFU_F081	081	S0452_AFM_F081	S0081_AFF_F081	225	0.907258	0	0
S1474_EFU_F098	098	*	#	225	0.907258	0	0
S0931_EFU_F033	033	S0142_AFM_F033	S0033_AFF_F033	226	0.91129	0	0
S1098_EFU_F051	051	S0135_AFM_F014	S0051_AFF_F051	226	0.91129	3	0	-1
S1247_EFU_F071	071	S0465_AFM_F071	S0071_AFF_F071	226	0.91129	0	0
S1413_EFU_F096	096	*	S0096_AFF_F096	226	0.91129	0	0
S1419_EFU_F104	104	S0415_AFM_F104	S0104_AFF_F104	226	0.91129	0	0
S1499_EFU_F115	115	S0455_AFM_F115	S0115_AFF_F115	226	0.91129	0	0
S1027_EFU_F051	051	S0135_AFM_F014	S0051_AFF_F051	227	0.915323	3	0	-1
S1082_EFU_F046	046	S0148_AFM_F029	S0046_AFF_F046	227	0.915323	3	0	-1
S1188_EFU_F058	058	S0410_AFM_F058	S0058_AFF_F058	227	0.915323	0	0
S1369_EFU_F087	087	S0432_AFM_F117	#	227	0.915323	3	0	-1
S1453_EFU_F103	103	S0426_AFM_F103	S0103_AFF_F103	227	0.915323	0	0
S1108_EFU_F049	049	*	#	228	0.919355	0	0
S1277_EFU_F077	077	S0472_AFM_F060	S0077_AFF_F077	228	0.919355	3	0	-25
S1380_EFU_F086	086	S0475_AFM_F086	S0086_AFF_F086	228	0.919355	0	0
S1491_EFU_F105	105	*	S0105_AFF_F105	228	0.919355	3	0	-1
S1520_EFU_F113	113	S0459_AFM_F113	#	228	0.919355	0	0
S0868_EFU_F012	012	S0400_AFM_F012	S0012_AFF_F012	229	0.923387	0	0
S1097_EFU_F050	050	S0478_AFM_F050	S0050_AFF_F050	229	0.923387	0	0
S1146_EFU_F064	064	S0413_AFM_F064	S0064_AFF_F064	229	0.923387	0	0
S1175_EFU_F056	056	S0129_AFM_F056	#	229	0.923387	0	0
S1517_EFU_F117	117	S0431_AFM_F114	S0118_AFF_F118	229	0.923387	3	3	-1		contamination
S0875_EFU_F006	006	S0134_AFM_F006	#	230	0.927419	0	0
S1246_EFU_F070	070	S0446_AFM_F070	S0070_AFF_F070	230	0.927419	0	0
S1435_EFU_F110	110	S0451_AFM_F110	S0110_AFF_F110	230	0.927419	0	0
S1436_EFU_F095	095	*	S0095_AFF_F095	230	0.927419	0	0
S1443_EFU_F105	105	*	S0105_AFF_F105	230	0.927419	3	0	-1
S1461_EFU_F096	096	*	S0096_AFF_F096	230	0.927419	0	0
S0880_EFU_F013	013	S0134_AFM_F006	#	231	0.931452	3	1	-1	-1
S1163_EFU_F056	056	S0129_AFM_F056	#	231	0.931452	0	0
S1327_EFU_F093	093	S0435_AFM_F093	#	231	0.931452	0	0
S1424_EFU_F095	095	*	S0095_AFF_F095	231	0.931452	0	0
S1433_EFU_F107	107	S0422_AFM_F107	S0107_AFF_F107	231	0.931452	0	0
S1445_EFU_F107	107	S0422_AFM_F107	S0107_AFF_F107	231	0.931452	0	0
S1176_EFU_F058	058	S0410_AFM_F058	S0058_AFF_F058	232	0.935484	0	0
S1257_EFU_F069	069	S0474_AFM_F069	S0069_AFF_F069	232	0.935484	0	0
S1259_EFU_F071	071	S0465_AFM_F071	S0071_AFF_F071	232	0.935484	0	0
S1262_EFU_F074	074	S0422_AFM_F107	S0074_AFF_F074	232	0.935484	3	0	-1
S1271_EFU_F071	071	S0465_AFM_F071	S0071_AFF_F071	232	0.935484	0	0
S1455_EFU_F105	105	*	S0105_AFF_F105	232	0.935484	2	0	-1
S0837_EFU_F002	002	S0123_AFM_F002	S0002_AFF_F002	233	0.939516	0	0
S0877_EFU_F008	008	S0139_AFM_F008	S0008_AFF_F008	233	0.939516	0	0
S1172_EFU_F053	053	S0403_AFM_F053	S0053_AFF_F053	233	0.939516	0	0
S1196_EFU_F053	053	S0403_AFM_F053	S0053_AFF_F053	233	0.939516	0	0
S1201_EFU_F059	059	S0473_AFM_F059	S0059_AFF_F059	233	0.939516	0	0
S1297_EFU_F074	074	S0423_AFM_F074	S0074_AFF_F074	233	0.939516	0	0
S1357_EFU_F087	087	S0433_AFM_F087	#	233	0.939516	0	0
S0886_EFU_F004	004	S0454_AFM_F004	S0004_AFF_F004	234	0.943548	0	0
S1021_EFU_F044	044	S0125_AFM_F044	#	234	0.943548	0	0
S1074_EFU_F051	051	S0136_AFM_F051	S0051_AFF_F051	234	0.943548	0	0
S1085_EFU_F050	050	S0478_AFM_F050	S0050_AFF_F050	234	0.943548	0	0
S1096_EFU_F049	049	*	#	234	0.943548	0	0
S1384_EFU_F091	091	*	S0091_AFF_F091	234	0.943548	0	0
S1441_EFU_F103	103	S0426_AFM_F103	S0103_AFF_F103	234	0.943548	0	0
S1442_EFU_F104	104	S0415_AFM_F104	S0104_AFF_F104	234	0.943548	0	0
S0828_EFU_F006	006	S0134_AFM_F006	#	235	0.947581	0	0
S0854_EFU_F010	010	S0411_AFM_F010	S0010_AFF_F010	235	0.947581	0	0
S0878_EFU_F010	010	S0411_AFM_F010	S0010_AFF_F010	235	0.947581	0	0
S1071_EFU_F047	047	S0145_AFM_F026	#	235	0.947581	3	0	-1
S1080_EFU_F042	042	*	#	235	0.947581	0	0
S1263_EFU_F075	075	S0453_AFM_F075	S0075_AFF_F075	235	0.947581	0	0
S1264_EFU_F076	076	*	S0076_AFF_F076	235	0.947581	2	0	-1
S1280_EFU_F068	068	S0436_AFM_F068	S0068_AFF_F068	235	0.947581	0	0
S1305_EFU_F081	081	S0452_AFM_F081	S0081_AFF_F081	235	0.947581	0	0
S1464_EFU_F101	101	S0436_AFM_F068	S0101_AFF_F101	235	0.947581	3	0	-1
S1525_EFU_F119	119	S0440_AFM_F119	S0119_AFF_F119	235	0.947581	0	0
S0843_EFU_F011	011	S0121_AFM_F011	S0011_AFF_F011	236	0.951613	0	0
S1035_EFU_F047	047	S0145_AFM_F026	#	236	0.951613	3	0	-1
S1060_EFU_F048	048	S0411_AFM_F010	#	236	0.951613	3	0	-1
S1102_EFU_F040	040	*	S0040_AFF_F040	236	0.951613	0	0
S1137_EFU_F054	054	S0448_AFM_F066	S0066_AFF_F066	236	0.951613	0	0
S1171_EFU_F065	065	S0445_AFM_F065	S0065_AFF_F065	236	0.951613	0	0
S1186_EFU_F056	056	S0129_AFM_F056	#	236	0.951613	0	0
S1215_EFU_F075	075	S0453_AFM_F075	S0075_AFF_F075	236	0.951613	0	0
S1227_EFU_F075	075	S0453_AFM_F075	S0075_AFF_F075	236	0.951613	0	0
S1289_EFU_F077	077	S0466_AFM_F045	S0077_AFF_F077	236	0.951613	3	0	-14
S1290_EFU_F078	078	S0427_AFM_F078	S0078_AFF_F078	236	0.951613	0	0
S1354_EFU_F082	082	S0468_AFM_F079	S0082_AFF_F082	236	0.951613	3	0	-1
S1370_EFU_F088	088	*	#	236	0.951613	0	0
S1372_EFU_F090	090	*	#	236	0.951613	0	0
S1388_EFU_F081	081	S0452_AFM_F081	S0081_AFF_F081	236	0.951613	0	0
S1411_EFU_F110	110	S0451_AFM_F110	S0110_AFF_F110	236	0.951613	0	0
S1496_EFU_F111	111	S0430_AFM_F111	S0111_AFF_F111	236	0.951613	0	0
S0862_EFU_F004	004	S0454_AFM_F004	S0004_AFF_F004	237	0.955645	0	0
S0876_EFU_F007	007	S0141_AFM_F007	S0007_AFF_F007	237	0.955645	0	0
S0941_EFU_F031	031	S0406_AFM_F031	S0031_AFF_F031	237	0.955645	0	0
S1070_EFU_F046	046	*	S0046_AFF_F046	237	0.955645	0	0
S1079_EFU_F041	041	*	#	237	0.955645	0	0
S1092_EFU_F042	042	*	#	237	0.955645	0	0
S1105_EFU_F045	045	S0466_AFM_F045	#	237	0.955645	0	0
S1212_EFU_F072	072	S0461_AFM_F072	S0072_AFF_F072	237	0.955645	0	0
S1225_EFU_F073	073	S0462_AFM_F073	S0073_AFF_F073	237	0.955645	0	0
S1226_EFU_F074	074	S0423_AFM_F074	S0074_AFF_F074	237	0.955645	0	0
S1272_EFU_F072	072	S0461_AFM_F072	S0072_AFF_F072	237	0.955645	0	0
S1319_EFU_F083	083	S0428_AFM_F083	S0083_AFF_F083	237	0.955645	0	0
S1358_EFU_F088	088	*	#	237	0.955645	0	0
S1368_EFU_F086	086	S0475_AFM_F086	S0086_AFF_F086	237	0.955645	0	0
S1510_EFU_F118	118	S0424_AFM_F118	#	237	0.955645	0	2			contamination
S1511_EFU_F119	119	S0440_AFM_F119	S0119_AFF_F119	237	0.955645	0	0
S1020_EFU_F041	041	*	#	238	0.959677	0	0
S1090_EFU_F040	040	*	S0040_AFF_F040	238	0.959677	0	0
S1127_EFU_F056	056	S0129_AFM_F056	#	238	0.959677	0	0
S1216_EFU_F076	076	S0443_AFM_F076	S0076_AFF_F076	238	0.959677	0	0
S1518_EFU_F118	118	S0424_AFM_F118	#	238	0.959677	0	2			contamination
S0882_EFU_F016	016	S0398_AFM_F016	S0016_AFF_F016	239	0.96371	0	0
S0898_EFU_F004	004	S0454_AFM_F004	S0004_AFF_F004	239	0.96371	0	0
S1018_EFU_F038	038	S0130_AFM_F038	S0038_AFF_F038	239	0.96371	0	0
S1116_EFU_F057	057	S0132_AFM_F057	S0057_AFF_F057	239	0.96371	0	0
S1122_EFU_F063	063	S0441_AFM_F063	S0063_AFF_F063	239	0.96371	0	0
S1149_EFU_F054	054	S0448_AFM_F066	S0066_AFF_F066	239	0.96371	0	0
S1164_EFU_F058	058	S0410_AFM_F058	S0058_AFF_F058	239	0.96371	0	0
S1167_EFU_F061	061	S0427_AFM_F078	S0061_AFF_F061	239	0.96371	3	0	-2
S1174_EFU_F055	055	S0408_AFM_F055	S0055_AFF_F055	239	0.96371	0	0
S1240_EFU_F076	076	S0443_AFM_F076	S0076_AFF_F076	239	0.96371	0	0
S1250_EFU_F074	074	S0423_AFM_F074	S0074_AFF_F074	239	0.96371	0	0
S1269_EFU_F069	069	S0474_AFM_F069	S0069_AFF_F069	239	0.96371	0	0
S1292_EFU_F068	068	S0436_AFM_F068	S0068_AFF_F068	239	0.96371	0	0
S1324_EFU_F090	090	*	#	239	0.96371	0	0
S1375_EFU_F094	094	S0434_AFM_F094	#	239	0.96371	0	0
S1427_EFU_F099	099	*	S0099_AFF_F099	239	0.96371	0	0
S1431_EFU_F105	105	S0458_AFM_F105	S0105_AFF_F105	239	0.96371	0	0
S1447_EFU_F111	111	S0430_AFM_F111	S0111_AFF_F111	239	0.96371	0	0
S1521_EFU_F114	114	S0431_AFM_F114	S0114_AFF_F114	239	0.96371	0	0
S0835_EFU_F017	017	S0414_AFM_F017	S0017_AFF_F017	240	0.967742	0	0
S0838_EFU_F003	003	S0153_AFM_F003	S0003_AFF_F003	240	0.967742	0	0
S0845_EFU_F013	013	S0133_AFM_F013	S0013_AFF_F013	240	0.967742	0	0
S0867_EFU_F011	011	S0121_AFM_F011	S0011_AFF_F011	240	0.967742	0	0
S0870_EFU_F016	016	S0398_AFM_F016	S0016_AFF_F016	240	0.967742	0	0
S0887_EFU_F006	006	S0134_AFM_F006	#	240	0.967742	0	0
S1069_EFU_F044	044	S0125_AFM_F044	#	240	0.967742	0	0
S1112_EFU_F052	052	S0409_AFM_F052	S0052_AFF_F052	240	0.967742	0	0
S1125_EFU_F054	054	S0448_AFM_F066	S0066_AFF_F066	240	0.967742	0	0
S1133_EFU_F062	062	*	S0062_AFF_F062	240	0.967742	2	0	-1
S1134_EFU_F064	064	S0413_AFM_F064	S0064_AFF_F064	240	0.967742	0	0
S1136_EFU_F053	053	S0403_AFM_F053	S0053_AFF_F053	240	0.967742	0	0
S1162_EFU_F055	055	S0408_AFM_F055	S0055_AFF_F055	240	0.967742	0	0
S1235_EFU_F071	071	S0465_AFM_F071	S0071_AFF_F071	240	0.967742	0	0
S1260_EFU_F072	072	S0462_AFM_F073	S0072_AFF_F072	240	0.967742	3	0	-1
S1284_EFU_F072	072	S0461_AFM_F072	S0072_AFF_F072	240	0.967742	0	0
S1307_EFU_F083	083	S0427_AFM_F078	S0083_AFF_F083	240	0.967742	3	0	-1
S1336_EFU_F090	090	*	#	240	0.967742	0	0
S1337_EFU_F091	091	*	S0091_AFF_F091	240	0.967742	0	0
S1349_EFU_F091	091	*	S0091_AFF_F091	240	0.967742	0	0
S1351_EFU_F094	094	S0434_AFM_F094	#	240	0.967742	0	0
S1355_EFU_F083	083	S0427_AFM_F078	S0083_AFF_F083	240	0.967742	3	0	-1
S1361_EFU_F092	092	S0447_AFM_F092	#	240	0.967742	0	0
S1362_EFU_F093	093	S0435_AFM_F093	#	240	0.967742	0	0
S1367_EFU_F084	084	S0480_AFM_F084	S0084_AFF_F084	240	0.967742	0	0
S1394_EFU_F086	086	*	#	240	0.967742	2	2
S1448_EFU_F095	095	*	S0095_AFF_F095	240	0.967742	0	0
S0833_EFU_F013	013	S0132_AFM_F057	S0013_AFF_F013	241	0.971774	3	0	-1
S0842_EFU_F009	009	S0138_AFM_F009	S0009_AFF_F009	241	0.971774	0	0
S0852_EFU_F007	007	S0141_AFM_F007	S0007_AFF_F007	241	0.971774	0	0
S0859_EFU_F017	017	S0414_AFM_F017	S0017_AFF_F017	241	0.971774	0	0
S0861_EFU_F002	002	S0123_AFM_F002	S0002_AFF_F002	241	0.971774	0	0
S0869_EFU_F014	014	S0135_AFM_F014	S0014_AFF_F014	241	0.971774	0	0
S0928_EFU_F029	029	S0148_AFM_F029	S0029_AFF_F029	241	0.971774	0	0
S0968_EFU_F019	019	*	S0019_AFF_F019	241	0.971774	1	0	-1
S1025_EFU_F049	049	*	#	241	0.971774	0	0
S1041_EFU_F037	037	S0161_AFM_F037	S0037_AFF_F037	241	0.971774	0	0
S1045_EFU_F044	044	S0125_AFM_F044	#	241	0.971774	0	0
S1047_EFU_F047	047	*	#	241	0.971774	0	0
S1053_EFU_F037	037	S0161_AFM_F037	S0037_AFF_F037	241	0.971774	0	0
S1063_EFU_F052	052	S0409_AFM_F052	S0052_AFF_F052	241	0.971774	0	0
S1073_EFU_F050	050	S0478_AFM_F050	S0050_AFF_F050	241	0.971774	0	0
S1087_EFU_F052	052	S0409_AFM_F052	S0052_AFF_F052	241	0.971774	0	0
S1118_EFU_F059	059	S0473_AFM_F059	S0059_AFF_F059	241	0.971774	0	0
S1126_EFU_F055	055	S0408_AFM_F055	S0055_AFF_F055	241	0.971774	0	0
S1135_EFU_F065	065	S0445_AFM_F065	S0065_AFF_F065	241	0.971774	0	0
S1158_EFU_F064	064	S0413_AFM_F064	S0064_AFF_F064	241	0.971774	0	0
S1192_EFU_F062	062	S0463_AFM_F062	S0062_AFF_F062	241	0.971774	0	0
S1202_EFU_F060	060	S0472_AFM_F060	S0060_AFF_F060	241	0.971774	0	0
S1210_EFU_F069	069	S0474_AFM_F069	S0069_AFF_F069	241	0.971774	0	0
S1233_EFU_F069	069	S0474_AFM_F069	S0069_AFF_F069	241	0.971774	0	0
S1239_EFU_F075	075	S0453_AFM_F075	S0075_AFF_F075	241	0.971774	0	0
S1251_EFU_F075	075	S0453_AFM_F075	S0075_AFF_F075	241	0.971774	0	0
S1258_EFU_F070	070	S0446_AFM_F070	S0070_AFF_F070	241	0.971774	0	0
S1261_EFU_F073	073	S0462_AFM_F073	S0073_AFF_F073	241	0.971774	0	0
S1321_EFU_F086	086	S0475_AFM_F086	S0086_AFF_F086	241	0.971774	0	0
S1334_EFU_F088	088	*	#	241	0.971774	0	0
S1345_EFU_F087	087	S0432_AFM_F117	#	241	0.971774	3	0	-1
S1346_EFU_F088	088	*	#	241	0.971774	0	0
S1350_EFU_F093	093	S0434_AFM_F094	#	241	0.971774	0	0
S1366_EFU_F083	083	S0427_AFM_F078	S0083_AFF_F083	241	0.971774	3	0	-1
S1498_EFU_F114	114	S0431_AFM_F114	S0114_AFF_F114	241	0.971774	0	0
S1538_EFU_F118	118	S0423_AFM_F074	#	241	0.971774	3	0	-1
S0824_EFU_F001	001	S0152_AFM_F001	S0001_AFF_F001	242	0.975806	0	0
S0840_EFU_F006	006	S0134_AFM_F006	#	242	0.975806	0	0
S0847_EFU_F017	017	S0414_AFM_F017	S0017_AFF_F017	242	0.975806	0	0
S0848_EFU_F001	001	S0152_AFM_F001	S0001_AFF_F001	242	0.975806	0	0
S0849_EFU_F002	002	S0123_AFM_F002	S0002_AFF_F002	242	0.975806	0	0
S0853_EFU_F008	008	S0139_AFM_F008	S0008_AFF_F008	242	0.975806	0	0
S0858_EFU_F016	016	S0398_AFM_F016	S0016_AFF_F016	242	0.975806	0	0
S0881_EFU_F014	014	S0135_AFM_F014	S0014_AFF_F014	242	0.975806	0	0
S1022_EFU_F045	045	S0466_AFM_F045	#	242	0.975806	0	0
S1024_EFU_F048	048	*	#	242	0.975806	0	0
S1036_EFU_F048	048	*	#	242	0.975806	0	0
S1037_EFU_F049	049	*	#	242	0.975806	0	0
S1039_EFU_F051	051	S0136_AFM_F051	S0051_AFF_F051	242	0.975806	0	0
S1043_EFU_F040	040	*	S0040_AFF_F040	242	0.975806	0	0
S1049_EFU_F049	049	*	#	242	0.975806	0	0
S1051_EFU_F052	052	S0409_AFM_F052	S0052_AFF_F052	242	0.975806	0	0
S1054_EFU_F039	039	*	#	242	0.975806	0	0
S1058_EFU_F046	046	*	S0046_AFF_F046	242	0.975806	0	0
S1059_EFU_F047	047	*	#	242	0.975806	0	0
S1081_EFU_F044	044	S0125_AFM_F044	#	242	0.975806	0	0
S1083_EFU_F047	047	*	#	242	0.975806	0	0
S1115_EFU_F056	056	S0129_AFM_F056	#	242	0.975806	0	0
S1124_EFU_F052	052	S0409_AFM_F052	S0052_AFF_F052	242	0.975806	0	0
S1132_EFU_F061	061	S0429_AFM_F061	S0061_AFF_F061	242	0.975806	0	0
S1147_EFU_F065	065	S0445_AFM_F065	S0065_AFF_F065	242	0.975806	0	0
S1161_EFU_F054	054	S0447_AFM_F092	S0066_AFF_F066	242	0.975806	3	0	-1
S1218_EFU_F078	078	S0426_AFM_F103	S0078_AFF_F078	242	0.975806	3	0	-1
S1222_EFU_F070	070	S0446_AFM_F070	S0070_AFF_F070	242	0.975806	0	0
S1230_EFU_F078	078	S0426_AFM_F103	S0078_AFF_F078	242	0.975806	3	0	-1
S1231_EFU_F079	079	S0468_AFM_F079	S0079_AFF_F079	242	0.975806	0	0
S1236_EFU_F072	072	S0461_AFM_F072	S0072_AFF_F072	242	0.975806	0	0
S1238_EFU_F074	074	S0423_AFM_F074	S0074_AFF_F074	242	0.975806	0	0
S1248_EFU_F072	072	S0461_AFM_F072	S0072_AFF_F072	242	0.975806	0	0
S1267_EFU_F079	079	S0468_AFM_F079	S0079_AFF_F079	242	0.975806	0	0
S1270_EFU_F070	070	S0446_AFM_F070	S0070_AFF_F070	242	0.975806	0	0
S1275_EFU_F075	075	S0453_AFM_F075	S0075_AFF_F075	242	0.975806	0	0
S1306_EFU_F082	082	S0468_AFM_F079	S0082_AFF_F082	242	0.975806	3	0	-1
S1316_EFU_F080	080	S0415_AFM_F104	S0080_AFF_F080	242	0.975806	3	0	-1
S1338_EFU_F093	093	S0435_AFM_F093	#	242	0.975806	0	0
S1339_EFU_F094	094	S0434_AFM_F094	#	242	0.975806	0	0
S1341_EFU_F081	081	S0452_AFM_F081	S0081_AFF_F081	242	0.975806	0	0
S1371_EFU_F089	089	*	S0089_AFF_F089	242	0.975806	0	0
S1430_EFU_F103	103	S0426_AFM_F103	S0103_AFF_F103	242	0.975806	0	0
S1446_EFU_F108	108	S0476_AFM_F108	S0108_AFF_F108	242	0.975806	0	0
S1526_EFU_F112	112	S0419_AFM_F112	S0112_AFF_F112	242	0.975806	0	0
S0825_EFU_F002	002	S0123_AFM_F002	S0002_AFF_F002	243	0.979839	0	0
S0831_EFU_F011	011	S0121_AFM_F011	S0011_AFF_F011	243	0.979839	0	0
S0834_EFU_F015	015	S0479_AFM_F015	S0015_AFF_F015	243	0.979839	0	0
S0839_EFU_F005	005	S0122_AFM_F005	S0005_AFF_F005	243	0.979839	0	0
S0863_EFU_F005	005	S0122_AFM_F005	S0005_AFF_F005	243	0.979839	0	0
S0865_EFU_F008	008	S0139_AFM_F008	S0008_AFF_F008	243	0.979839	0	0
S1019_EFU_F040	040	*	S0040_AFF_F040	243	0.979839	0	0
S1026_EFU_F050	050	S0478_AFM_F050	S0050_AFF_F050	243	0.979839	0	0
S1028_EFU_F036	036	*	S0036_AFF_F036	243	0.979839	0	0
S1029_EFU_F037	037	S0161_AFM_F037	S0037_AFF_F037	243	0.979839	0	0
S1032_EFU_F041	041	*	#	243	0.979839	0	0
S1040_EFU_F036	036	*	S0036_AFF_F036	243	0.979839	0	0
S1046_EFU_F045	045	S0466_AFM_F045	#	243	0.979839	0	0
S1064_EFU_F036	036	*	S0036_AFF_F036	243	0.979839	0	0
S1114_EFU_F055	055	S0408_AFM_F055	S0055_AFF_F055	243	0.979839	0	0
S1120_EFU_F061	061	S0429_AFM_F061	S0061_AFF_F061	243	0.979839	0	0
S1121_EFU_F062	062	S0463_AFM_F062	S0062_AFF_F062	243	0.979839	0	0
S1128_EFU_F057	057	S0131_AFM_F027	S0057_AFF_F057	243	0.979839	3	0	-1
S1138_EFU_F055	055	S0408_AFM_F055	S0055_AFF_F055	243	0.979839	0	0
S1160_EFU_F053	053	S0403_AFM_F053	S0053_AFF_F053	243	0.979839	0	0
S1173_EFU_F054	054	S0447_AFM_F092	S0066_AFF_F066	243	0.979839	3	0	-1
S1180_EFU_F062	062	S0463_AFM_F062	S0062_AFF_F062	243	0.979839	0	0
S1211_EFU_F070	070	S0446_AFM_F070	S0070_AFF_F070	243	0.979839	0	0
S1214_EFU_F074	074	S0422_AFM_F107	S0074_AFF_F074	243	0.979839	3	0	-1
S1229_EFU_F077	077	S0411_AFM_F010	S0077_AFF_F077	243	0.979839	3	0	-33
S1252_EFU_F076	076	S0443_AFM_F076	S0076_AFF_F076	243	0.979839	0	0
S1255_EFU_F079	079	S0468_AFM_F079	S0079_AFF_F079	243	0.979839	0	0
S1256_EFU_F068	068	S0436_AFM_F068	S0068_AFF_F068	243	0.979839	0	0
S1266_EFU_F078	078	S0426_AFM_F103	S0078_AFF_F078	243	0.979839	3	0	-1
S1273_EFU_F073	073	S0462_AFM_F073	S0073_AFF_F073	243	0.979839	0	0
S1282_EFU_F070	070	S0445_AFM_F065	S0070_AFF_F070	243	0.979839	3	0	-1
S1310_EFU_F087	087	S0432_AFM_F117	#	243	0.979839	3	0	-1
S1315_EFU_F093	093	S0435_AFM_F093	#	243	0.979839	0	0
S1326_EFU_F092	092	S0447_AFM_F092	#	243	0.979839	0	0
S1360_EFU_F090	090	*	#	243	0.979839	0	0
S1452_EFU_F101	101	S0436_AFM_F068	S0101_AFF_F101	243	0.979839	3	0	-1
S1497_EFU_F113	113	S0459_AFM_F113	#	243	0.979839	0	0
S1508_EFU_F116	116	S0439_AFM_F116	S0116_AFF_F116	243	0.979839	0	0
S1527_EFU_F113	113	S0459_AFM_F113	#	243	0.979839	0	0
S1533_EFU_F112	112	S0419_AFM_F112	S0112_AFF_F112	243	0.979839	0	0
S0836_EFU_F001	001	S0152_AFM_F001	S0001_AFF_F001	244	0.983871	0	0
S0846_EFU_F015	015	S0479_AFM_F015	S0015_AFF_F015	244	0.983871	0	0
S0857_EFU_F014	014	S0135_AFM_F014	S0014_AFF_F014	244	0.983871	0	0
S0860_EFU_F001	001	S0152_AFM_F001	S0001_AFF_F001	244	0.983871	0	0
S0871_EFU_F017	017	S0414_AFM_F017	S0017_AFF_F017	244	0.983871	0	0
S0874_EFU_F004	004	S0454_AFM_F004	S0004_AFF_F004	244	0.983871	0	0
S0885_EFU_F003	003	S0153_AFM_F003	S0003_AFF_F003	244	0.983871	0	0
S0920_EFU_F018	018	S0137_AFM_F018	S0018_AFF_F018	244	0.983871	0	0
S0923_EFU_F022	022	S0140_AFM_F022	S0022_AFF_F022	244	0.983871	0	0
S0924_EFU_F024	024	S0151_AFM_F024	S0024_AFF_F024	244	0.983871	0	0
S0954_EFU_F032	032	S0143_AFM_F032	S0032_AFF_F032	244	0.983871	0	0
S1017_EFU_F037	037	S0161_AFM_F037	S0037_AFF_F037	244	0.983871	0	0
S1034_EFU_F045	045	S0466_AFM_F045	#	244	0.983871	0	0
S1044_EFU_F042	042	*	#	244	0.983871	0	0
S1057_EFU_F044	044	S0125_AFM_F044	#	244	0.983871	0	0
S1066_EFU_F039	039	*	#	244	0.983871	0	0
S1068_EFU_F042	042	*	#	244	0.983871	0	0
S1129_EFU_F058	058	S0410_AFM_F058	S0058_AFF_F058	244	0.983871	0	0
S1130_EFU_F059	059	S0473_AFM_F059	S0059_AFF_F059	244	0.983871	0	0
S1159_EFU_F065	065	S0444_AFM_F100	S0065_AFF_F065	244	0.983871	3	0	-1
S1179_EFU_F061	061	S0429_AFM_F061	S0061_AFF_F061	244	0.983871	0	0
S1183_EFU_F065	065	S0445_AFM_F065	S0065_AFF_F065	244	0.983871	0	0
S1219_EFU_F079	079	S0468_AFM_F079	S0079_AFF_F079	244	0.983871	0	0
S1221_EFU_F069	069	S0474_AFM_F069	S0069_AFF_F069	244	0.983871	0	0
S1224_EFU_F072	072	S0461_AFM_F072	S0072_AFF_F072	244	0.983871	0	0
S1313_EFU_F091	091	*	S0091_AFF_F091	244	0.983871	0	0
S1314_EFU_F092	092	S0447_AFM_F092	#	244	0.983871	0	0
S1317_EFU_F081	081	S0452_AFM_F081	S0081_AFF_F081	244	0.983871	0	0
S1318_EFU_F082	082	S0468_AFM_F079	S0082_AFF_F082	244	0.983871	3	0	-1
S1323_EFU_F088	088	*	#	244	0.983871	0	0
S1330_EFU_F082	082	S0467_AFM_F082	S0082_AFF_F082	244	0.983871	0	0
S1331_EFU_F083	083	S0428_AFM_F083	S0083_AFF_F083	244	0.983871	0	0
S1333_EFU_F087	087	S0433_AFM_F087	#	244	0.983871	0	0
S1344_EFU_F084	084	S0480_AFM_F084	S0084_AFF_F084	244	0.983871	0	0
S1348_EFU_F090	090	*	#	244	0.983871	0	0
S1359_EFU_F089	089	*	S0089_AFF_F089	244	0.983871	0	0
S1378_EFU_F083	083	S0427_AFM_F078	S0083_AFF_F083	244	0.983871	3	0	-1
S1440_EFU_F101	101	S0437_AFM_F101	S0101_AFF_F101	244	0.983871	0	0
S1450_EFU_F098	098	*	#	244	0.983871	0	0
S1502_EFU_F118	118	S0424_AFM_F118	#	244	0.983871	0	2			contamination
S1507_EFU_F115	115	S0459_AFM_F113	S0115_AFF_F115	244	0.983871	3	0	-8
S1528_EFU_F114	114	S0431_AFM_F114	S0114_AFF_F114	244	0.983871	0	0
S0830_EFU_F009	009	S0138_AFM_F009	S0009_AFF_F009	245	0.987903	0	0
S0832_EFU_F012	012	S0400_AFM_F012	S0012_AFF_F012	245	0.987903	0	0
S0850_EFU_F004	004	S0454_AFM_F004	S0004_AFF_F004	245	0.987903	0	0
S0872_EFU_F001	001	S0152_AFM_F001	S0001_AFF_F001	245	0.987903	0	0
S0904_EFU_F013	013	S0134_AFM_F006	#	245	0.987903	3	1	-1	-1
S0932_EFU_F018	018	S0137_AFM_F018	S0018_AFF_F018	245	0.987903	0	0
S0937_EFU_F025	025	S0407_AFM_F025	S0025_AFF_F025	245	0.987903	0	0
S0979_EFU_F035	035	*	S0035_AFF_F035	245	0.987903	0	0
S0994_EFU_F022	022	S0140_AFM_F022	S0022_AFF_F022	245	0.987903	0	0
S1016_EFU_F036	036	*	S0036_AFF_F036	245	0.987903	0	0
S1030_EFU_F039	039	*	#	245	0.987903	0	0
S1031_EFU_F040	040	*	S0040_AFF_F040	245	0.987903	0	0
S1062_EFU_F051	051	S0136_AFM_F051	S0051_AFF_F051	245	0.987903	0	0
S1076_EFU_F036	036	*	S0036_AFF_F036	245	0.987903	0	0
S1077_EFU_F038	038	S0130_AFM_F038	S0038_AFF_F038	245	0.987903	0	0
S1106_EFU_F046	046	*	S0046_AFF_F046	245	0.987903	0	0
S1119_EFU_F060	060	S0472_AFM_F060	S0060_AFF_F060	245	0.987903	0	0
S1131_EFU_F060	060	S0472_AFM_F060	S0060_AFF_F060	245	0.987903	0	0
S1140_EFU_F057	057	S0132_AFM_F057	S0057_AFF_F057	245	0.987903	0	0
S1141_EFU_F058	058	S0410_AFM_F058	S0058_AFF_F058	245	0.987903	0	0
S1209_EFU_F068	068	S0436_AFM_F068	S0068_AFF_F068	245	0.987903	0	0
S1220_EFU_F068	068	S0436_AFM_F068	S0068_AFF_F068	245	0.987903	0	0
S1223_EFU_F071	071	S0465_AFM_F071	S0071_AFF_F071	245	0.987903	0	0
S1234_EFU_F070	070	S0446_AFM_F070	S0070_AFF_F070	245	0.987903	0	0
S1237_EFU_F073	073	S0462_AFM_F073	S0073_AFF_F073	245	0.987903	0	0
S1245_EFU_F069	069	S0474_AFM_F069	S0069_AFF_F069	245	0.987903	0	0
S1304_EFU_F080	080	S0415_AFM_F104	S0080_AFF_F080	245	0.987903	3	0	-1
S1322_EFU_F087	087	S0432_AFM_F117	#	245	0.987903	3	0	-1
S1332_EFU_F084	084	S0480_AFM_F084	S0084_AFF_F084	245	0.987903	0	0
S1335_EFU_F089	089	*	S0089_AFF_F089	245	0.987903	0	0
S1343_EFU_F083	083	S0428_AFM_F083	S0083_AFF_F083	245	0.987903	0	0
S1352_EFU_F080	080	S0415_AFM_F104	S0080_AFF_F080	245	0.987903	3	0	-1
S1364_EFU_F081	081	S0452_AFM_F081	S0081_AFF_F081	245	0.987903	0	0
S1365_EFU_F082	082	S0467_AFM_F082	S0082_AFF_F082	245	0.987903	0	0
S1432_EFU_F106	106	S0425_AFM_F106	S0106_AFF_F106	245	0.987903	0	0
S1515_EFU_F115	115	S0455_AFM_F115	S0115_AFF_F115	245	0.987903	0	0
S1519_EFU_F112	112	S0419_AFM_F112	S0112_AFF_F112	245	0.987903	0	0
S1524_EFU_F118	118	S0424_AFM_F118	#	245	0.987903	0	2			contamination
S0827_EFU_F005	005	S0122_AFM_F005	S0005_AFF_F005	246	0.991935	0	0
S0841_EFU_F008	008	S0139_AFM_F008	S0008_AFF_F008	246	0.991935	0	0
S0844_EFU_F012	012	S0400_AFM_F012	S0012_AFF_F012	246	0.991935	0	0
S0851_EFU_F005	005	S0122_AFM_F005	S0005_AFF_F005	246	0.991935	0	0
S0873_EFU_F003	003	S0153_AFM_F003	S0003_AFF_F003	246	0.991935	0	0
S0884_EFU_F001	001	S0152_AFM_F001	S0001_AFF_F001	246	0.991935	0	0
S0921_EFU_F019	019	*	S0019_AFF_F019	246	0.991935	1	0	-1
S0926_EFU_F026	026	S0145_AFM_F026	S0026_AFF_F026	246	0.991935	0	0
S0927_EFU_F028	028	S0481_AFM_F028	S0028_AFF_F028	246	0.991935	0	0
S0934_EFU_F021	021	S0400_AFM_F012	S0021_AFF_F021	246	0.991935	3	0	-1
S0943_EFU_F033	033	S0142_AFM_F033	S0033_AFF_F033	246	0.991935	0	0
S0980_EFU_F019	019	*	S0019_AFF_F019	246	0.991935	3	0	-1
S1033_EFU_F044	044	S0125_AFM_F044	#	246	0.991935	0	0
S1052_EFU_F036	036	*	S0036_AFF_F036	246	0.991935	0	0
S1061_EFU_F050	050	S0478_AFM_F050	S0050_AFF_F050	246	0.991935	0	0
S1078_EFU_F039	039	*	#	246	0.991935	0	0
S1113_EFU_F053	053	S0401_AFM_F021	S0053_AFF_F053	246	0.991935	3	0	-1
S1123_EFU_F065	065	S0445_AFM_F065	S0065_AFF_F065	246	0.991935	0	0
S1148_EFU_F053	053	S0401_AFM_F021	S0053_AFF_F053	246	0.991935	3	0	-1
S1177_EFU_F059	059	S0473_AFM_F059	S0059_AFF_F059	246	0.991935	0	0
S1232_EFU_F068	068	S0436_AFM_F068	S0068_AFF_F068	246	0.991935	0	0
S1268_EFU_F068	068	S0436_AFM_F068	S0068_AFF_F068	246	0.991935	0	0
S1279_EFU_F079	079	S0468_AFM_F079	S0079_AFF_F079	246	0.991935	0	0
S1298_EFU_F075	075	S0452_AFM_F081	S0075_AFF_F075	246	0.991935	3	0	-1
S1311_EFU_F088	088	*	#	246	0.991935	0	0
S1312_EFU_F090	090	*	S0089_AFF_F089	246	0.991935	0	3		8
S1320_EFU_F084	084	S0480_AFM_F084	S0084_AFF_F084	246	0.991935	0	0
S1328_EFU_F080	080	S0416_AFM_F080	S0080_AFF_F080	246	0.991935	0	0
S1342_EFU_F082	082	S0467_AFM_F082	S0082_AFF_F082	246	0.991935	0	0
S1353_EFU_F081	081	S0452_AFM_F081	S0081_AFF_F081	246	0.991935	0	0
S1449_EFU_F096	096	*	S0096_AFF_F096	246	0.991935	0	0
S1500_EFU_F116	116	S0439_AFM_F116	S0116_AFF_F116	246	0.991935	0	0
S1513_EFU_F113	113	S0459_AFM_F113	#	246	0.991935	0	0
S1514_EFU_F114	114	S0431_AFM_F114	S0114_AFF_F114	246	0.991935	0	0
S1522_EFU_F115	115	S0455_AFM_F115	S0115_AFF_F115	246	0.991935	0	0
S1523_EFU_F116	116	S0439_AFM_F116	S0116_AFF_F116	246	0.991935	0	0
S1530_EFU_F117	117	S0432_AFM_F117	S0118_AFF_F118	246	0.991935	0	3			contamination
S0864_EFU_F007	007	S0141_AFM_F007	S0007_AFF_F007	247	0.995968	0	0
S0892_EFU_F013	013	S0133_AFM_F013	S0013_AFF_F013	247	0.995968	0	0
S0929_EFU_F031	031	S0406_AFM_F031	S0031_AFF_F031	247	0.995968	0	0
S0930_EFU_F032	032	S0142_AFM_F033	S0032_AFF_F032	247	0.995968	3	0	-1
S0944_EFU_F018	018	S0137_AFM_F018	S0018_AFF_F018	247	0.995968	0	0
S0955_EFU_F035	035	*	S0035_AFF_F035	247	0.995968	0	0
S1042_EFU_F039	039	*	#	247	0.995968	0	0
S1107_EFU_F048	048	*	#	247	0.995968	0	0
S1203_EFU_F061	061	S0429_AFM_F061	S0061_AFF_F061	247	0.995968	0	0
S1325_EFU_F091	091	*	S0091_AFF_F091	247	0.995968	0	0
S1347_EFU_F089	089	S0421_AFM_F077	S0089_AFF_F089	247	0.995968	3	0	-1
S1356_EFU_F084	084	S0480_AFM_F084	S0084_AFF_F084	247	0.995968	0	0
S1454_EFU_F104	104	*	S0104_AFF_F104	247	0.995968	2	0	-1
S1503_EFU_F119	119	S0440_AFM_F119	S0119_AFF_F119	247	0.995968	0	0
S1504_EFU_F112	112	S0419_AFM_F112	S0112_AFF_F112	247	0.995968	0	0
S1505_EFU_F113	113	*	#	247	0.995968	2	0	-1
S1553_EFU_F119	119	S0440_AFM_F119	S0119_AFF_F119	247	0.995968	0	0
S0942_EFU_F032	032	S0143_AFM_F032	S0032_AFF_F032	248	1	0	0
S1208_EFU_F067	067	S0469_AFM_F067	S0067_AFF_F067	248	1	0	0
S1506_EFU_F114	114	S0431_AFM_F114	S0114_AFF_F114	248	1	0	0
S1509_EFU_F117	117	S0432_AFM_F117	S0118_AFF_F118	248	1	0	3			contamination
S1512_EFU_F112	112	S0419_AFM_F112	S0112_AFF_F112	248	1	0	0
S1516_EFU_F116	116	S0439_AFM_F116	S0116_AFF_F116	248	1	0	0
S1534_EFU_F113	113	S0459_AFM_F113	#	248	1	0	0
S1535_EFU_F114	114	S0431_AFM_F114	S0114_AFF_F114	248	1	0	0
S1537_EFU_F117	117	S0432_AFM_F117	S0118_AFF_F118	248	1	0	3			contamination
S1542_EFU_F114	114	S0431_AFM_F114	S0114_AFF_F114	248	1	0	0
						Correct	Correct	Previous	Previous	Total contamination
						528	602	84	2	14
						Correct >30	Correct >30	Previous >30	Previous >30
						481	552	80	2
