# Supplementary material for: Rapture facilitates inexpensive and high-throughput parent-based tagging in salmonids
Source: PLoS One. 2020 Nov 11;15(11):e0239221. doi: 10.1371/journal.pone.0239221 (PMC7657533; doi:10.1371/journal.pone.0239221)
Supplement: S14 Table — Input file submitted to COLONY with reduced offspring in order to mimic the reduced returns observed in the wild. (XLSX) [file pone.0239221.s014.xlsx]

## Sheet: Sheet1
ColmanPBTrapture	!	Project	name
Bamlist.248.01.05.0	!	Output	file	name
671	!	Number	of	offspring	in	the	sample
248	!	Number	of	loci
1234	!	Seed	for	random	number	generator
0	!	0/1=Not	updating/updating	allele	frequency
2	!	2/1=Dioecious/Monoecious	species
0	!	0/1=no	inbreeding/	inbreeding
0	!	0/1=Diploid	species/HaploDiploid	species
0	0	!	0/1=Polygamy/Monogamy	for	males	&	females
0	!	0/1=Clone	inference	#NAME?
1	!	0/1=Scale	full	sibship=No/Yes
0	!	0/1/2/3=No/Weak/Medium/Strong	sibship	prior;	4=optimal	sibship	prior	with	known	Ne
0	!	0/1=Unknown/Known	population	allele	frequency
1	!	Number	of	runs
2	!	Length	of	run
0	!	0/1=Monitor	method	by	Iterate#/Time	in	second
10000	!	Monitor	interval	in	Iterate#	/	in	seconds
0	!	0/1=No/Yes	for	run	with	Windows	GUI
2	!	0/1/2=PairLikelihood	score/Fulllikelihood/FPLS
3	!	0/1/2/3=Low/Medium/high/very	high	precision	with	FulllikelihoodHumanCEPHKnownSex
scaffold79928_1637961	scaffold224_417550	scaffold5_619482	scaffold6_1139720	scaffold9_67551	scaffold11_443131	scaffold11_2165555	scaffold16_1352392	scaffold18_1726018	scaffold20_97888	scaffold21_600452	scaffold23_1621437	scaffold24_2575464	scaffold26_1029508	scaffold31_1189706	scaffold31_1755337	scaffold33_2009451	scaffold39_805656	scaffold40_1730729	scaffold44_2068546	scaffold44_2186917	scaffold45_606392	scaffold45_2172757	scaffold49_1075680	scaffold50_1232627	scaffold53_830934	scaffold54_1864663	scaffold58_1696485	scaffold62_1105741	scaffold63_1638967	scaffold64_589031	scaffold64_1107243	scaffold66_214824	scaffold68_616527	scaffold81_1433844	scaffold87_1142007	scaffold88_1127455	scaffold89_585456	scaffold90_472722	scaffold94_256287	scaffold96_242077	scaffold97_447263	scaffold99_236052	scaffold104_1272716	scaffold109_1184641	scaffold111_1544882	scaffold111_1584095	scaffold119_1036486	scaffold121_448683	scaffold126_1464591
0	0	0	0	0	0	0	0	0	0	0	0	0	0	0	0	0	0	0	0	0	0	0	0	0	0	0	0	0	0	0	0	0	0	0	0	0	0	0	0	0	0	0	0	0	0	0	0	0	0
0.05	0.05	0.05	0.05	0.05	0.05	0.05	0.05	0.05	0.05	0.05	0.05	0.05	0.05	0.05	0.05	0.05	0.05	0.05	0.05	0.05	0.05	0.05	0.05	0.05	0.05	0.05	0.05	0.05	0.05	0.05	0.05	0.05	0.05	0.05	0.05	0.05	0.05	0.05	0.05	0.05	0.05	0.05	0.05	0.05	0.05	0.05	0.05	0.05	0.05
0.005	0.005	0.005	0.005	0.005	0.005	0.005	0.005	0.005	0.005	0.005	0.005	0.005	0.005	0.005	0.005	0.005	0.005	0.005	0.005	0.005	0.005	0.005	0.005	0.005	0.005	0.005	0.005	0.005	0.005	0.005	0.005	0.005	0.005	0.005	0.005	0.005	0.005	0.005	0.005	0.005	0.005	0.005	0.005	0.005	0.005	0.005	0.005	0.005	0.005
S0824_EFU_F001	3	1	2	2	1	1	2	2	3	2	2	3	4	4	4	4	2	2	3	3	1	1	1	2	1	3	1	1	2	2	4	4	3	3	1	2	3	3	0	0	2	2	1	1	2	4	4	4	2
S0825_EFU_F002	3	1	2	2	1	1	2	2	3	3	2	3	4	4	2	2	2	2	3	3	1	1	1	1	1	3	1	1	2	2	3	3	3	3	1	2	1	1	3	3	4	4	1	1	2	4	4	1	2
S0826_EFU_F003	3	3	2	2	1	1	2	2	3	3	2	2	0	0	0	0	2	2	3	3	1	1	1	2	1	1	1	1	2	2	3	4	3	1	0	0	0	0	0	0	2	2	1	1	0	0	4	1	2
S0827_EFU_F005	3	3	2	4	1	1	2	2	3	3	3	3	4	4	2	2	2	2	3	3	1	1	1	1	3	3	1	1	2	2	3	3	1	1	1	1	3	3	3	3	2	4	0	0	2	2	1	1	2
S0828_EFU_F006	3	3	2	2	1	1	2	2	3	2	2	2	4	4	2	2	2	2	3	1	1	1	2	2	1	3	1	1	0	0	4	4	3	3	1	1	3	3	3	3	0	0	1	1	2	4	1	1	2
S0829_EFU_F008	3	3	0	0	0	0	0	0	3	3	2	2	0	0	0	0	2	2	3	3	1	1	0	0	0	0	1	1	0	0	3	3	0	0	0	0	0	0	0	0	0	0	0	0	0	0	4	1	0
S0830_EFU_F009	3	3	2	4	1	1	2	2	3	3	3	3	4	3	2	4	2	2	3	3	1	1	1	1	1	3	1	1	2	2	3	3	3	3	1	2	3	3	3	3	2	2	1	1	2	4	4	1	2
S0831_EFU_F011	3	3	2	4	1	1	2	2	3	3	2	2	4	4	2	2	2	2	3	3	1	1	2	2	1	3	1	1	2	2	3	3	3	3	1	1	3	3	3	3	2	4	1	1	2	2	1	1	2
S0832_EFU_F012	3	3	2	4	1	1	2	2	3	3	2	2	4	4	2	4	2	2	3	3	1	1	1	1	1	1	1	1	2	2	3	4	3	3	1	1	3	3	3	3	2	4	1	1	2	2	4	1	2
S0833_EFU_F013	3	1	2	4	1	1	2	2	3	3	2	2	4	3	2	2	2	2	3	3	1	1	2	2	1	3	1	1	2	2	4	4	3	1	1	1	3	1	3	3	2	4	1	1	2	4	4	1	2
S0834_EFU_F015	3	3	4	4	1	1	2	2	3	3	2	3	4	3	2	4	2	2	3	3	1	1	1	1	1	3	1	1	2	2	4	4	3	3	1	1	3	3	3	3	2	2	1	4	2	2	4	1	2
S0835_EFU_F017	3	3	4	4	1	3	2	2	3	3	2	3	4	3	2	4	2	2	3	3	1	1	1	2	1	1	1	1	2	2	3	3	3	3	1	2	3	3	3	3	2	2	1	4	2	4	4	1	2
S0836_EFU_F001	3	1	2	2	1	1	2	2	3	3	2	2	4	4	4	4	2	2	3	3	1	1	1	2	1	1	1	1	2	2	3	4	3	3	1	1	3	3	3	3	2	4	1	1	2	4	4	4	2
S0837_EFU_F002	3	1	2	2	1	1	0	0	3	3	2	2	4	4	2	4	2	2	3	3	1	1	1	1	1	3	1	1	2	2	3	3	3	3	2	2	3	3	3	3	4	4	1	1	2	2	4	4	2
S0838_EFU_F003	3	1	2	2	1	1	2	2	3	3	2	3	4	4	2	4	2	2	3	1	1	1	1	2	1	1	1	1	2	2	3	4	3	3	2	2	1	1	3	3	2	2	1	1	2	2	1	1	2
S0839_EFU_F005	3	3	2	4	1	1	2	2	3	3	2	3	4	3	2	2	2	2	3	3	1	1	1	2	3	3	1	1	2	2	3	3	3	1	2	2	3	3	3	3	2	4	1	1	2	2	1	1	2
S0840_EFU_F006	3	3	2	2	1	1	2	2	3	3	2	3	4	3	2	2	2	2	3	1	1	1	2	2	1	3	1	1	2	2	4	4	3	3	1	1	3	3	3	3	2	2	1	1	2	4	4	1	2
S0841_EFU_F008	3	3	2	4	1	3	2	2	3	3	2	2	4	4	4	4	2	2	3	3	1	1	1	1	3	3	1	1	2	2	4	4	3	3	1	1	3	3	3	3	2	2	1	1	2	4	4	1	2
S0842_EFU_F009	3	3	2	2	1	1	2	2	3	3	3	3	4	3	2	2	2	2	3	3	1	1	1	1	1	1	1	1	2	2	3	3	3	3	1	2	3	3	3	3	2	4	1	1	2	2	1	1	2
S0843_EFU_F011	3	3	2	4	1	1	2	2	3	2	2	2	4	4	2	2	2	2	3	3	1	1	1	2	3	3	1	1	2	2	3	4	3	3	1	1	3	1	0	0	2	4	1	4	2	4	1	1	2
S0844_EFU_F012	3	3	2	4	1	1	2	2	3	3	2	2	4	4	4	4	2	2	3	3	1	1	1	1	1	1	1	1	2	2	3	4	3	3	1	2	3	3	3	3	2	2	1	4	2	2	4	1	2
S0845_EFU_F013	3	1	2	2	1	3	2	2	3	3	2	2	4	4	4	4	2	2	3	3	1	1	1	1	1	3	1	1	2	2	4	4	3	1	1	1	3	1	0	0	4	4	1	1	2	4	4	1	2
S0846_EFU_F015	3	3	2	2	1	1	2	2	3	3	2	3	4	3	2	4	2	2	3	3	1	1	1	1	1	1	1	1	2	2	4	4	3	3	1	2	3	3	3	3	2	2	1	4	2	2	4	1	2
S0847_EFU_F017	3	3	2	4	1	3	2	2	3	3	3	3	4	4	2	2	2	2	3	3	1	1	2	2	1	3	1	1	2	2	3	4	3	3	2	2	3	3	3	3	2	2	1	1	2	2	4	1	2
S0848_EFU_F001	3	1	2	2	1	1	2	2	3	3	2	2	4	4	2	4	2	2	3	3	1	1	1	2	1	3	1	1	2	2	4	4	3	3	2	2	3	3	3	1	2	4	1	1	2	2	4	4	2
S0849_EFU_F002	3	1	2	2	1	1	2	2	3	2	2	3	4	4	4	4	2	2	3	3	1	1	1	1	1	3	1	1	2	2	3	3	3	3	1	2	3	3	3	3	2	4	0	0	2	4	4	4	2
S0850_EFU_F004	3	1	2	2	1	3	2	2	3	2	2	3	4	4	2	2	2	2	3	3	1	1	1	2	1	1	1	1	2	2	3	4	3	3	1	2	0	0	3	3	4	4	1	1	2	4	4	4	2
S0851_EFU_F005	3	3	2	4	1	1	2	2	3	3	2	3	4	3	2	2	2	2	3	3	1	1	1	1	3	3	1	1	2	2	3	3	3	1	1	2	3	3	3	3	2	4	1	1	2	2	1	1	2
S0852_EFU_F007	3	3	2	2	1	1	2	2	3	3	2	2	4	4	2	4	2	2	3	3	1	1	1	2	3	3	1	1	2	2	3	4	3	3	2	2	3	3	3	3	2	2	1	1	2	2	4	4	2
S0853_EFU_F008	3	3	2	4	1	3	2	2	3	3	2	2	4	4	4	4	2	2	3	3	1	1	2	2	3	3	1	1	2	2	3	4	3	3	1	1	0	0	3	3	2	2	0	0	2	4	4	1	2
S0854_EFU_F010	1	1	2	2	1	1	2	2	3	3	2	3	4	4	2	4	2	2	3	3	1	1	2	2	1	3	1	1	2	2	4	4	3	3	1	2	0	0	3	3	2	4	1	1	2	2	4	1	2
S0855_EFU_F011	0	0	2	4	0	0	2	2	0	0	0	0	4	4	0	0	0	0	0	0	0	0	0	0	0	0	0	0	0	0	0	0	0	0	0	0	0	0	3	3	2	4	0	0	0	0	0	0	2
S0856_EFU_F012	0	0	0	0	0	0	0	0	0	0	2	3	0	0	0	0	0	0	0	0	0	0	0	0	0	0	0	0	0	0	0	0	0	0	0	0	0	0	0	0	0	0	1	1	0	0	0	0	2
S0857_EFU_F014	3	3	2	2	1	1	2	2	3	3	2	2	4	3	2	2	2	1	3	3	1	1	1	2	1	3	1	1	2	2	3	4	3	1	1	1	3	3	3	3	2	2	1	4	2	2	4	1	2
S0858_EFU_F016	3	3	2	4	1	1	2	2	3	3	2	3	4	4	2	4	2	2	3	3	1	1	1	1	1	1	1	1	2	2	3	4	3	3	1	2	3	1	3	3	2	2	1	1	2	2	4	1	2
S0859_EFU_F017	3	3	4	4	1	3	2	2	3	3	3	3	4	4	2	4	2	2	3	3	1	1	1	2	1	1	1	1	2	2	3	4	3	3	2	2	3	3	3	3	2	4	1	1	2	2	4	1	2
S0860_EFU_F001	3	1	2	2	1	1	2	2	3	2	2	3	4	4	4	4	2	2	3	3	1	1	1	2	1	3	1	1	2	2	4	4	3	3	1	1	3	3	3	3	2	4	1	1	2	2	4	4	2
S0861_EFU_F002	3	1	2	2	1	1	2	2	3	3	2	2	4	4	2	4	2	2	3	3	1	1	1	1	1	3	1	1	2	2	3	3	3	3	1	2	3	1	3	3	4	4	1	1	2	4	4	4	2
S0862_EFU_F004	3	3	2	2	1	1	2	2	3	3	2	2	4	4	2	2	2	2	3	3	1	1	1	1	3	3	1	1	0	0	3	4	3	3	1	2	0	0	3	3	4	4	1	1	2	4	4	4	2
S0863_EFU_F005	3	3	2	2	1	1	2	2	3	3	2	3	4	3	2	2	2	2	3	3	1	1	1	1	3	3	1	1	2	2	3	3	1	1	1	1	3	3	3	3	2	4	0	0	2	2	1	1	2
S0864_EFU_F007	3	3	2	2	1	1	2	2	3	3	2	2	4	4	2	2	2	2	3	3	1	1	1	1	3	3	1	1	2	2	3	4	3	3	1	2	3	3	3	3	2	4	1	1	2	2	4	4	2
S0865_EFU_F008	3	3	2	4	1	1	2	2	3	3	2	2	4	4	4	4	2	2	3	3	1	1	2	2	3	3	1	1	2	2	3	4	3	3	1	1	3	3	3	1	2	2	1	1	2	4	4	1	2
S0866_EFU_F010	0	0	0	0	0	0	0	0	0	0	2	3	0	0	2	4	2	2	0	0	0	0	0	0	0	0	1	1	0	0	3	4	0	0	1	2	0	0	0	0	0	0	0	0	2	2	0	0	0
S0867_EFU_F011	3	3	2	2	1	1	2	2	3	3	2	2	4	4	2	2	2	2	3	3	1	1	2	2	3	3	1	1	2	2	3	4	3	3	1	2	3	1	3	3	2	4	1	4	2	4	4	1	2
S0868_EFU_F012	3	3	2	4	1	1	2	2	3	3	2	3	4	4	4	4	2	2	3	3	1	1	1	1	1	3	0	0	0	0	3	3	3	3	1	2	0	0	3	3	2	4	1	1	2	2	4	1	2
S0869_EFU_F014	3	1	2	2	1	1	2	2	3	3	2	3	4	3	2	2	2	1	3	3	1	1	1	2	1	3	1	1	2	2	3	4	1	1	1	1	3	3	3	3	2	4	1	1	2	4	4	4	2
S0870_EFU_F016	3	3	2	4	1	1	2	2	3	3	2	2	3	3	2	2	2	1	3	3	1	1	1	1	1	1	1	1	0	0	3	4	3	3	1	1	3	1	3	3	2	2	1	1	2	2	4	1	2
S0871_EFU_F017	3	3	2	4	1	3	2	2	3	3	2	3	4	3	2	4	2	2	3	3	1	1	2	2	1	3	1	1	2	2	3	4	3	3	1	2	3	3	3	3	2	2	1	1	2	4	4	1	2
S0872_EFU_F001	3	1	2	2	1	1	2	2	3	3	2	3	4	4	4	4	2	2	3	3	1	1	1	2	1	3	1	1	2	2	4	4	3	3	1	1	3	3	3	3	4	4	1	1	2	4	4	4	2
S0873_EFU_F003	3	3	2	2	1	1	2	2	3	3	2	2	4	4	2	2	2	2	3	3	1	1	1	1	1	1	1	1	2	2	3	4	3	3	2	2	3	1	3	3	2	4	1	1	2	2	4	1	2
S0874_EFU_F004	3	3	2	2	1	1	2	2	3	3	2	2	4	4	2	2	2	2	3	3	1	1	2	2	1	1	1	1	2	2	3	4	3	3	1	2	1	1	3	3	2	4	1	1	2	2	4	4	2
S0875_EFU_F006	3	3	2	2	1	1	2	2	3	2	2	2	4	4	2	2	2	2	3	3	1	1	2	2	1	3	1	1	0	0	4	4	3	3	1	1	0	0	3	3	2	4	1	1	2	2	4	1	2
S0876_EFU_F007	3	3	2	2	1	1	2	2	3	2	2	2	4	4	2	4	2	2	3	3	1	1	1	1	3	3	1	1	2	2	3	4	3	1	1	2	0	0	3	3	2	2	1	1	2	2	4	4	2
S0877_EFU_F008	3	3	2	4	1	1	2	2	3	3	2	2	4	4	4	4	2	2	0	0	1	1	1	1	3	3	1	1	2	2	3	4	3	3	1	1	3	3	3	3	2	2	1	1	2	2	4	1	2
S0878_EFU_F010	3	3	2	2	1	1	2	2	3	3	2	3	4	4	2	4	2	2	3	3	1	1	2	2	3	3	1	1	2	2	3	4	3	3	1	2	3	3	3	3	2	2	1	1	2	2	4	1	2
S0879_EFU_F011	3	3	2	2	0	0	2	2	3	3	2	2	0	0	0	0	2	2	0	0	1	1	0	0	1	3	0	0	0	0	3	4	3	3	1	2	0	0	0	0	0	0	1	4	2	4	4	1	2
S0880_EFU_F013	3	3	2	2	1	3	2	2	3	2	2	3	4	3	2	2	2	2	3	1	1	1	2	2	1	3	1	1	2	2	4	4	3	3	1	1	0	0	3	3	2	2	0	0	2	4	1	1	2
S0881_EFU_F014	1	1	2	2	1	1	2	2	3	3	2	2	4	3	2	2	2	2	3	3	1	1	1	2	1	1	1	1	2	2	3	3	3	1	1	1	3	3	3	3	2	4	1	4	2	4	4	1	2
S0882_EFU_F016	3	1	2	4	1	1	2	2	3	3	2	2	3	3	2	4	2	2	3	3	1	1	1	1	1	3	1	1	2	2	3	3	3	3	1	2	3	3	3	3	2	2	1	1	2	2	4	1	2
S0883_EFU_F017	3	3	2	4	1	3	0	0	3	3	2	3	4	3	2	4	2	2	0	0	1	1	1	2	1	3	1	1	0	0	4	4	3	3	0	0	3	3	0	0	2	2	1	1	2	2	4	1	2
S0884_EFU_F001	3	1	2	2	1	1	2	2	3	3	2	2	4	4	2	4	2	2	3	3	1	1	1	2	1	1	1	1	2	2	3	4	3	3	1	1	3	3	3	3	2	4	1	1	2	4	4	4	2
S0885_EFU_F003	3	1	2	2	1	1	2	2	3	3	2	2	4	4	2	4	2	2	3	1	1	1	1	1	1	1	1	1	2	2	4	4	3	3	2	2	3	3	3	3	2	4	1	1	2	2	4	1	2
S0886_EFU_F004	0	0	2	2	1	1	2	2	3	3	2	2	4	4	2	2	2	2	3	3	1	1	1	2	3	3	1	1	2	2	3	4	3	3	1	2	0	0	3	3	2	4	1	1	2	4	4	4	2
S0887_EFU_F006	3	3	2	2	1	1	2	2	3	3	2	3	4	3	2	2	2	2	3	3	1	1	2	2	1	3	1	1	2	2	4	4	3	3	1	1	3	3	3	3	2	4	1	1	2	4	1	1	2
S0888_EFU_F007	3	3	2	2	1	1	2	2	3	3	2	2	4	4	2	4	2	2	0	0	1	1	1	1	3	3	1	1	2	2	3	3	3	3	1	1	0	0	0	0	2	4	1	1	2	4	4	4	2
S0889_EFU_F009	3	3	2	2	1	1	0	0	0	0	2	3	4	4	0	0	2	2	0	0	1	1	1	1	1	1	1	1	2	2	3	4	0	0	1	2	0	0	0	0	0	0	1	1	2	4	4	1	2
S0890_EFU_F010	3	3	2	2	1	1	2	2	3	3	2	3	4	4	2	4	2	2	0	0	1	1	2	2	1	3	1	1	2	2	3	3	3	1	1	2	0	0	3	3	2	4	1	1	2	2	4	1	2
S0892_EFU_F013	3	1	2	4	1	1	2	2	3	3	2	2	4	4	2	2	2	2	3	3	1	1	1	2	1	3	1	1	2	2	4	4	3	1	1	1	3	1	3	3	4	4	1	1	2	4	4	4	2
S0893_EFU_F014	0	0	0	0	0	0	0	0	3	3	2	3	0	0	0	0	2	2	0	0	0	0	0	0	0	0	1	1	0	0	0	0	0	0	0	0	0	0	0	0	0	0	0	0	0	0	0	0	0
S0894_EFU_F016	0	0	0	0	0	0	0	0	0	0	0	0	0	0	0	0	0	0	0	0	0	0	0	0	0	0	0	0	0	0	0	0	0	0	0	0	0	0	0	0	0	0	0	0	0	0	0	0	0
S0895_EFU_F018	3	1	0	0	1	1	0	0	3	3	2	3	0	0	0	0	2	2	3	3	0	0	0	0	0	0	1	1	0	0	3	4	0	0	0	0	0	0	0	0	0	0	1	4	0	0	4	1	2
S0896_EFU_F002	0	0	0	0	0	0	0	0	3	2	2	3	0	0	0	0	2	2	3	3	0	0	0	0	0	0	1	1	0	0	0	0	0	0	0	0	0	0	0	0	0	0	1	1	0	0	0	0	0
S0897_EFU_F003	0	0	0	0	0	0	0	0	0	0	2	3	0	0	0	0	2	2	3	1	0	0	0	0	0	0	1	1	0	0	0	0	0	0	0	0	0	0	0	0	0	0	1	1	0	0	0	0	0
S0898_EFU_F004	3	3	2	2	1	1	2	2	3	3	2	2	4	4	2	2	2	2	3	3	1	1	1	1	1	1	1	1	2	2	4	4	3	3	1	2	0	0	0	0	2	4	1	4	2	4	4	4	2
S0899_EFU_F006	0	0	0	0	0	0	0	0	0	0	0	0	0	0	0	0	0	0	0	0	0	0	0	0	0	0	0	0	0	0	0	0	0	0	0	0	0	0	0	0	0	0	0	0	0	0	0	0	0
S0900_EFU_F007	0	0	0	0	0	0	0	0	0	0	2	2	0	0	0	0	2	2	0	0	0	0	0	0	0	0	1	1	0	0	0	0	0	0	0	0	0	0	0	0	0	0	1	1	0	0	0	0	0
S0901_EFU_F009	0	0	0	0	0	0	0	0	0	0	0	0	0	0	0	0	0	0	0	0	0	0	0	0	0	0	1	1	0	0	0	0	0	0	0	0	0	0	0	0	0	0	0	0	0	0	0	0	0
S0903_EFU_F012	0	0	0	0	0	0	0	0	0	0	2	3	0	0	0	0	2	2	0	0	0	0	0	0	0	0	1	1	0	0	0	0	0	0	0	0	0	0	0	0	0	0	0	0	0	0	0	0	0
S0904_EFU_F013	3	3	2	2	1	1	2	2	3	2	2	3	4	4	2	2	2	2	3	3	1	1	2	2	1	3	1	1	2	2	4	4	3	3	1	1	0	0	3	3	2	4	1	1	2	2	1	1	2
S0905_EFU_F014	0	0	0	0	0	0	0	0	3	3	3	3	0	0	0	0	2	2	0	0	0	0	0	0	0	0	1	1	0	0	0	0	0	0	0	0	0	0	0	0	0	0	1	1	0	0	0	0	0
S0906_EFU_F016	3	3	0	0	0	0	0	0	3	3	2	2	0	0	0	0	2	2	0	0	0	0	0	0	0	0	1	1	0	0	0	0	0	0	0	0	0	0	0	0	0	0	1	1	0	0	0	0	0
S0907_EFU_F018	0	0	0	0	0	0	0	0	0	0	0	0	0	0	0	0	0	0	0	0	0	0	0	0	0	0	0	0	0	0	0	0	0	0	0	0	0	0	0	0	0	0	0	0	0	0	0	0	0
S0908_EFU_F002	3	1	0	0	0	0	0	0	3	3	2	2	0	0	0	0	2	2	3	3	1	1	0	0	0	0	1	1	0	0	0	0	0	0	0	0	0	0	0	0	0	0	1	1	0	0	4	4	0
S0909_EFU_F003	0	0	0	0	0	0	0	0	3	3	3	3	0	0	0	0	0	0	0	0	0	0	0	0	0	0	0	0	0	0	0	0	0	0	0	0	0	0	0	0	0	0	0	0	0	0	0	0	0
S0910_EFU_F005	0	0	0	0	0	0	0	0	3	3	2	3	0	0	0	0	2	2	0	0	0	0	0	0	0	0	1	1	0	0	0	0	0	0	0	0	0	0	0	0	0	0	1	1	0	0	0	0	0
S0911_EFU_F006	0	0	0	0	0	0	0	0	3	2	0	0	0	0	0	0	0	0	0	0	0	0	0	0	0	0	0	0	0	0	0	0	0	0	0	0	0	0	0	0	0	0	0	0	0	0	0	0	0
S0912_EFU_F007	0	0	0	0	0	0	0	0	0	0	0	0	0	0	0	0	0	0	0	0	0	0	0	0	0	0	1	1	0	0	0	0	0	0	0	0	0	0	0	0	0	0	0	0	0	0	0	0	0
S0913_EFU_F009	0	0	0	0	0	0	0	0	3	3	3	3	0	0	0	0	2	2	3	3	1	1	0	0	0	0	1	1	0	0	0	0	0	0	0	0	0	0	0	0	0	0	0	0	0	0	1	1	0
S0914_EFU_F010	3	1	2	2	1	1	2	2	3	3	2	3	0	0	0	0	2	2	3	3	1	1	0	0	3	3	1	1	0	0	3	4	0	0	0	0	0	0	0	0	2	4	0	0	0	0	4	1	2
S0916_EFU_F013	0	0	0	0	0	0	0	0	3	2	2	2	0	0	0	0	2	2	3	3	0	0	0	0	0	0	1	1	0	0	0	0	0	0	0	0	0	0	0	0	0	0	1	4	0	0	0	0	0
S0917_EFU_F015	0	0	0	0	0	0	0	0	0	0	0	0	0	0	0	0	2	2	0	0	0	0	0	0	0	0	1	1	0	0	0	0	0	0	0	0	0	0	0	0	0	0	0	0	0	0	0	0	0
S0918_EFU_F016	0	0	0	0	0	0	0	0	0	0	2	3	0	0	0	0	2	2	0	0	1	1	0	0	0	0	1	1	0	0	0	0	0	0	1	2	0	0	0	0	0	0	1	1	0	0	0	0	0
S0919_EFU_F018	0	0	0	0	0	0	0	0	0	0	2	2	0	0	0	0	2	2	3	3	0	0	0	0	0	0	1	1	0	0	0	0	0	0	0	0	0	0	0	0	0	0	0	0	0	0	0	0	0
S0920_EFU_F018	3	1	2	4	1	1	2	2	3	3	2	2	4	4	2	2	2	2	3	3	1	1	1	2	1	3	1	1	2	2	3	4	3	3	1	2	3	1	3	3	2	2	1	1	2	4	4	1	2
S0921_EFU_F019	3	3	2	2	1	3	2	2	3	2	3	3	4	4	2	2	2	2	3	3	1	1	1	2	1	3	1	1	2	2	3	4	3	1	1	2	3	3	3	3	2	2	1	4	2	4	4	1	2
S0922_EFU_F021	3	3	2	2	1	1	2	2	3	3	2	2	0	0	0	0	2	2	3	3	1	1	0	0	1	3	1	1	2	2	3	3	3	1	1	2	0	0	0	0	2	4	1	1	0	0	4	4	2
S0923_EFU_F022	3	3	2	2	1	1	2	2	3	3	3	3	4	3	2	4	2	2	3	3	1	1	1	1	1	3	1	1	2	2	3	3	3	3	1	1	1	1	3	3	2	2	1	4	2	2	4	1	2
S0924_EFU_F024	3	1	2	2	1	1	2	2	3	2	2	2	4	4	2	4	2	2	3	3	1	1	1	2	1	1	1	1	2	2	3	4	3	3	1	2	0	0	0	0	2	4	1	1	2	4	4	1	2
S0925_EFU_F025	0	0	0	0	1	1	0	0	3	2	2	2	0	0	0	0	2	1	3	3	0	0	0	0	0	0	1	1	0	0	3	4	0	0	0	0	3	3	0	0	0	0	1	1	0	0	0	0	0
S0926_EFU_F026	3	3	4	4	1	3	2	2	3	3	2	3	4	4	2	2	2	2	3	3	1	1	1	1	1	3	1	1	2	2	3	3	3	3	1	2	3	3	3	3	4	4	1	1	2	4	4	1	2
S0927_EFU_F028	3	3	2	2	1	3	2	2	3	3	2	3	4	4	2	4	2	2	3	1	1	1	1	2	1	1	1	1	2	2	4	4	3	3	1	2	3	3	3	3	2	2	1	1	2	4	4	1	2
S0928_EFU_F029	1	1	2	2	1	1	2	2	3	3	2	3	4	4	2	4	2	1	3	3	1	1	1	1	3	3	1	1	2	2	3	4	3	1	1	1	0	0	3	3	2	2	1	1	2	2	4	1	2
S0929_EFU_F031	3	1	2	2	1	1	2	2	3	2	2	3	4	3	2	2	2	2	3	3	1	1	1	2	3	3	1	1	2	2	3	4	3	3	1	2	3	1	3	3	4	4	1	4	2	2	4	4	2
S0930_EFU_F032	3	3	2	2	1	1	2	2	3	2	2	3	4	4	2	2	2	2	3	3	1	1	1	1	1	3	1	1	2	2	3	4	3	3	1	1	3	1	3	3	2	2	1	4	2	2	4	1	2
S0931_EFU_F033	3	3	2	2	1	1	2	2	3	2	2	3	4	4	2	4	2	2	3	3	1	1	1	2	1	3	1	1	2	2	4	4	3	3	2	2	0	0	3	3	2	2	1	4	0	0	4	4	2
S0932_EFU_F018	3	1	2	4	1	1	2	2	3	3	2	3	4	3	2	4	2	2	3	3	1	1	2	2	1	3	1	1	2	2	4	4	3	1	1	2	3	1	3	3	2	4	1	1	4	4	4	4	2
S0933_EFU_F020	3	3	0	0	1	1	2	2	3	3	2	3	4	4	2	2	2	2	3	3	1	1	1	2	1	3	1	1	2	2	3	3	3	3	1	2	0	0	0	0	2	4	1	4	2	2	4	1	2
S0934_EFU_F021	3	3	2	2	1	1	2	2	3	3	2	2	4	4	2	4	2	2	3	1	1	1	1	2	3	3	1	1	2	2	3	3	3	3	1	2	3	3	3	3	4	4	1	1	2	2	4	1	2
S0935_EFU_F022	0	0	0	0	0	0	0	0	0	0	0	0	0	0	0	0	0	0	0	0	0	0	0	0	0	0	0	0	0	0	0	0	0	0	0	0	0	0	0	0	0	0	0	0	0	0	0	0	0
S0937_EFU_F025	3	3	2	4	1	3	2	2	3	2	2	2	4	4	2	4	2	1	3	3	1	1	2	2	1	3	1	1	2	2	4	4	3	3	2	2	3	1	3	3	2	2	4	4	2	2	4	1	2
S0939_EFU_F028	0	0	0	0	0	0	0	0	0	0	0	0	0	0	0	0	0	0	0	0	0	0	0	0	0	0	0	0	0	0	0	0	0	0	2	2	0	0	0	0	0	0	0	0	0	0	0	0	0
S0940_EFU_F029	0	0	0	0	0	0	0	0	0	0	0	0	0	0	0	0	0	0	0	0	0	0	0	0	0	0	0	0	0	0	0	0	0	0	0	0	0	0	0	0	0	0	0	0	0	0	0	0	0
S0941_EFU_F031	3	3	2	2	1	1	2	2	3	2	2	3	3	3	2	2	2	2	3	3	1	1	1	2	3	3	1	1	2	2	3	4	3	3	1	1	3	1	0	0	4	4	4	4	2	2	4	4	2
S0942_EFU_F032	3	3	2	4	1	3	2	2	3	2	2	2	4	4	2	2	2	2	3	3	1	1	1	1	1	1	1	1	2	2	3	3	3	1	1	1	3	3	3	3	2	2	1	4	2	2	1	1	2
S0943_EFU_F033	3	3	2	2	1	1	2	2	3	3	2	3	4	3	2	4	2	2	3	3	1	1	2	2	1	3	1	1	2	2	3	3	3	3	1	2	3	1	3	3	2	4	1	1	2	4	4	4	2
S0944_EFU_F018	3	1	2	2	1	1	2	2	3	3	2	3	3	3	2	4	2	2	3	3	1	1	1	2	1	1	1	1	2	2	3	4	3	1	1	2	3	1	3	3	2	2	1	1	2	2	4	4	2
S0946_EFU_F021	0	0	0	0	1	1	0	0	0	0	0	0	0	0	2	4	2	2	0	0	0	0	0	0	1	3	0	0	0	0	0	0	0	0	0	0	0	0	0	0	0	0	0	0	0	0	0	0	0
S0947_EFU_F022	0	0	0	0	0	0	0	0	0	0	0	0	0	0	0	0	0	0	0	0	0	0	0	0	0	0	0	0	0	0	0	0	0	0	0	0	0	0	0	0	0	0	0	0	0	0	0	0	0
S0948_EFU_F024	3	1	0	0	1	1	2	2	0	0	0	0	0	0	2	4	0	0	0	0	1	1	0	0	1	1	1	1	0	0	3	4	0	0	1	2	0	0	0	0	0	0	1	1	0	0	0	0	0
S0949_EFU_F025	0	0	0	0	0	0	0	0	0	0	0	0	0	0	0	0	0	0	0	0	0	0	0	0	0	0	0	0	0	0	0	0	0	0	0	0	0	0	0	0	0	0	0	0	0	0	0	0	0
S0951_EFU_F028	0	0	0	0	0	0	2	2	0	0	2	2	0	0	2	2	0	0	0	0	0	0	0	0	0	0	0	0	2	2	4	4	0	0	0	0	0	0	0	0	0	0	0	0	0	0	0	0	0
S0952_EFU_F030	0	0	0	0	0	0	0	0	0	0	0	0	0	0	0	0	0	0	0	0	0	0	0	0	0	0	0	0	0	0	0	0	0	0	0	0	0	0	0	0	0	0	0	0	0	0	0	0	0
S0954_EFU_F032	3	3	2	2	1	1	2	2	3	2	2	3	3	3	2	2	2	2	3	3	1	1	1	2	1	1	1	1	2	2	3	3	3	1	1	1	3	3	3	3	2	2	1	4	2	2	1	1	2
S0955_EFU_F035	3	3	2	2	1	1	2	2	3	3	2	2	4	4	2	4	2	2	3	1	1	1	1	2	1	3	1	1	2	2	3	4	3	1	1	2	1	1	3	3	2	2	1	1	2	2	4	1	2
S0956_EFU_F019	0	0	2	2	1	3	0	0	3	2	2	3	4	4	2	4	2	2	0	0	1	1	1	2	1	1	1	1	2	2	4	4	3	1	1	2	3	3	3	3	0	0	1	4	2	2	4	1	2
S0957_EFU_F020	0	0	0	0	0	0	0	0	0	0	0	0	0	0	0	0	0	0	0	0	0	0	0	0	0	0	0	0	0	0	0	0	0	0	0	0	0	0	0	0	0	0	0	0	0	0	0	0	0
S0958_EFU_F021	0	0	0	0	0	0	2	2	0	0	2	3	0	0	0	0	0	0	0	0	0	0	0	0	0	0	0	0	0	0	3	3	3	1	1	2	0	0	3	1	0	0	0	0	2	2	4	4	0
S0959_EFU_F023	0	0	0	0	1	3	0	0	0	0	0	0	0	0	0	0	0	0	0	0	0	0	0	0	0	0	0	0	0	0	0	0	0	0	0	0	0	0	0	0	0	0	0	0	0	0	0	0	0
S0960_EFU_F024	0	0	0	0	0	0	0	0	0	0	0	0	0	0	0	0	0	0	0	0	0	0	0	0	0	0	0	0	0	0	0	0	0	0	0	0	0	0	0	0	0	0	0	0	0	0	0	0	2
S0961_EFU_F026	3	3	2	2	1	1	2	2	0	0	2	3	4	4	0	0	0	0	3	3	1	1	1	2	3	3	0	0	0	0	3	4	3	1	1	2	0	0	0	0	0	0	1	1	0	0	0	0	2
S0962_EFU_F027	3	3	0	0	0	0	0	0	0	0	2	3	0	0	0	0	0	0	0	0	0	0	0	0	0	0	0	0	0	0	0	0	0	0	0	0	0	0	0	0	0	0	0	0	2	4	0	0	0
S0963_EFU_F028	3	3	2	2	1	1	0	0	3	3	2	3	0	0	0	0	0	0	3	1	0	0	0	0	1	1	1	1	0	0	4	4	3	3	1	2	0	0	0	0	0	0	1	1	0	0	0	0	2
S0964_EFU_F030	0	0	0	0	0	0	0	0	0	0	0	0	0	0	0	0	0	0	0	0	0	0	0	0	0	0	0	0	0	0	0	0	0	0	0	0	0	0	0	0	0	0	0	0	0	0	0	0	0
S0966_EFU_F032	0	0	0	0	0	0	0	0	0	0	0	0	0	0	0	0	0	0	0	0	0	0	0	0	0	0	0	0	0	0	3	4	0	0	0	0	0	0	0	0	0	0	0	0	0	0	0	0	0
S0967_EFU_F035	3	1	2	4	1	1	2	2	3	3	2	3	4	4	2	4	2	2	3	1	1	1	1	2	1	3	1	1	0	0	3	3	3	1	1	2	0	0	3	3	2	4	1	1	0	0	4	1	2
S0968_EFU_F019	3	3	2	2	1	1	2	2	3	3	2	3	4	4	2	4	2	2	3	3	1	1	1	2	1	3	1	1	2	2	4	4	3	1	1	1	3	1	3	3	2	4	1	4	2	4	4	1	2
S0970_EFU_F021	0	0	0	0	1	1	0	0	0	0	2	2	0	0	0	0	0	0	0	0	0	0	0	0	3	3	0	0	0	0	3	3	0	0	1	2	0	0	0	0	0	0	0	0	2	2	0	0	0
S0971_EFU_F023	0	0	0	0	0	0	0	0	0	0	0	0	0	0	0	0	0	0	0	0	0	0	0	0	0	0	0	0	0	0	0	0	0	0	0	0	0	0	0	0	0	0	0	0	0	0	0	0	0
S0972_EFU_F024	3	1	2	2	1	1	2	2	3	2	2	2	0	0	2	4	0	0	0	0	1	1	0	0	1	1	1	1	0	0	3	4	3	3	0	0	0	0	3	3	0	0	1	1	0	0	4	1	2
S0973_EFU_F026	0	0	0	0	0	0	0	0	0	0	0	0	0	0	0	0	0	0	0	0	0	0	1	2	0	0	0	0	0	0	0	0	0	0	0	0	0	0	0	0	0	0	0	0	0	0	0	0	0
S0976_EFU_F030	0	0	0	0	0	0	0	0	0	0	0	0	0	0	0	0	0	0	0	0	0	0	0	0	0	0	0	0	0	0	0	0	0	0	0	0	0	0	0	0	0	0	0	0	2	4	0	0	0
S0978_EFU_F033	0	0	0	0	0	0	0	0	3	2	0	0	0	0	0	0	0	0	0	0	0	0	0	0	0	0	0	0	0	0	0	0	0	0	0	0	0	0	3	3	0	0	0	0	0	0	0	0	0
S0979_EFU_F035	3	3	2	4	1	1	2	2	3	3	2	2	4	4	2	2	2	2	3	1	1	1	2	2	1	1	1	1	2	2	3	4	3	1	1	2	1	1	3	3	2	4	1	1	2	2	1	1	2
S0980_EFU_F019	3	3	2	2	3	3	2	2	3	2	3	3	4	4	4	4	2	2	3	3	1	1	1	2	1	3	1	1	2	2	3	4	3	1	1	1	3	3	3	3	2	2	1	4	2	4	1	1	2
S0981_EFU_F020	0	0	0	0	0	0	0	0	0	0	0	0	0	0	0	0	0	0	0	0	0	0	0	0	0	0	0	0	0	0	0	0	0	0	0	0	0	0	0	0	0	0	1	4	0	0	0	0	0
S0982_EFU_F022	0	0	2	4	0	0	2	2	0	0	0	0	0	0	0	0	0	0	0	0	0	0	0	0	1	3	0	0	0	0	0	0	0	0	0	0	0	0	0	0	0	0	1	1	2	4	0	0	0
S0984_EFU_F025	0	0	2	4	0	0	0	0	0	0	0	0	0	0	0	0	0	0	0	0	0	0	0	0	0	0	0	0	0	0	0	0	0	0	0	0	0	0	0	0	0	0	0	0	0	0	0	0	0
S0985_EFU_F026	0	0	0	0	0	0	0	0	0	0	0	0	0	0	0	0	0	0	0	0	0	0	0	0	0	0	0	0	0	0	0	0	0	0	0	0	0	0	0	0	0	0	0	0	0	0	0	0	0
S0988_EFU_F030	0	0	0	0	0	0	0	0	0	0	0	0	0	0	0	0	0	0	0	0	0	0	0	0	1	3	0	0	0	0	0	0	0	0	0	0	0	0	0	0	0	0	0	0	0	0	4	1	0
S0991_EFU_F035	3	1	2	4	1	1	2	2	3	3	2	3	0	0	0	0	2	2	3	3	1	1	1	2	1	3	1	1	2	2	3	3	1	1	0	0	0	0	0	0	2	2	1	1	0	0	1	1	2
S0992_EFU_F019	0	0	0	0	0	0	0	0	0	0	0	0	0	0	0	0	0	0	0	0	0	0	0	0	0	0	0	0	0	0	0	0	0	0	0	0	0	0	0	0	0	0	0	0	0	0	0	0	0
S0993_EFU_F020	0	0	0	0	0	0	0	0	3	3	2	3	0	0	0	0	2	2	3	3	0	0	0	0	1	3	1	1	0	0	0	0	0	0	0	0	0	0	0	0	0	0	1	4	0	0	0	0	0
S0994_EFU_F022	3	3	2	2	1	1	2	2	2	2	3	3	4	3	2	2	2	2	3	3	1	1	1	1	1	3	1	1	2	2	3	3	3	3	1	2	3	1	3	3	2	2	1	1	2	2	4	4	2
S0996_EFU_F025	0	0	0	0	0	0	0	0	0	0	0	0	0	0	0	0	2	2	0	0	0	0	0	0	0	0	1	1	0	0	0	0	0	0	0	0	0	0	0	0	0	0	0	0	0	0	0	0	0
S0999_EFU_F029	0	0	0	0	0	0	0	0	0	0	0	0	0	0	0	0	0	0	0	0	0	0	0	0	0	0	0	0	0	0	0	0	0	0	0	0	0	0	0	0	0	0	0	0	0	0	0	0	0
S1002_EFU_F033	0	0	0	0	0	0	0	0	0	0	3	3	0	0	0	0	2	2	0	0	0	0	0	0	0	0	1	1	0	0	0	0	0	0	0	0	0	0	0	0	0	0	1	1	0	0	0	0	0
S1003_EFU_F035	0	0	0	0	0	0	0	0	0	0	2	3	0	0	0	0	0	0	0	0	0	0	0	0	0	0	0	0	0	0	0	0	0	0	0	0	0	0	0	0	0	0	0	0	0	0	0	0	0
S1004_EFU_F019	3	3	2	2	1	3	2	2	3	3	2	3	0	0	0	0	2	2	3	3	1	1	0	0	1	3	1	1	2	2	3	4	0	0	0	0	0	0	0	0	0	0	1	4	0	0	4	1	2
S1006_EFU_F022	0	0	0	0	0	0	0	0	0	0	0	0	0	0	0	0	0	0	0	0	0	0	0	0	0	0	0	0	0	0	0	0	0	0	0	0	0	0	0	0	0	0	0	0	0	0	0	0	0
S1007_EFU_F023	0	0	0	0	0	0	0	0	0	0	0	0	0	0	0	0	0	0	0	0	0	0	0	0	0	0	0	0	0	0	0	0	0	0	0	0	0	0	0	0	0	0	0	0	0	0	0	0	0
S1008_EFU_F025	0	0	0	0	0	0	0	0	0	0	0	0	0	0	0	0	0	0	0	0	0	0	0	0	0	0	0	0	0	0	0	0	0	0	0	0	0	0	0	0	0	0	0	0	0	0	0	0	0
S1009_EFU_F026	3	3	4	4	1	3	0	0	3	3	2	3	0	0	0	0	2	2	3	3	1	1	1	2	1	3	1	1	2	2	0	0	0	0	0	0	0	0	0	0	0	0	0	0	2	4	4	1	2
S1010_EFU_F028	3	3	2	2	1	3	2	2	3	3	2	3	0	0	0	0	2	2	3	1	1	1	2	2	1	1	1	1	2	2	4	4	1	1	1	2	0	0	0	0	2	4	1	4	2	4	4	4	2
S1011_EFU_F029	3	1	0	0	1	1	0	0	3	3	2	3	0	0	0	0	2	2	3	3	1	1	0	0	1	3	1	1	2	2	3	3	0	0	0	0	0	0	0	0	0	0	1	4	0	0	0	0	2
S1012_EFU_F030	0	0	0	0	0	0	0	0	3	3	2	3	0	0	0	0	2	2	3	3	0	0	0	0	0	0	1	1	0	0	0	0	0	0	0	0	0	0	0	0	0	0	1	1	0	0	0	0	0
S1013_EFU_F032	0	0	0	0	0	0	0	0	3	2	0	0	0	0	0	0	2	2	0	0	0	0	0	0	0	0	1	1	0	0	0	0	0	0	0	0	0	0	0	0	0	0	0	0	0	0	0	0	0
S1014_EFU_F033	0	0	0	0	0	0	0	0	0	0	0	0	0	0	0	0	0	0	0	0	0	0	0	0	0	0	0	0	0	0	0	0	0	0	0	0	0	0	0	0	0	0	0	0	0	0	0	0	0
S1015_EFU_F035	0	0	0	0	0	0	0	0	0	0	0	0	0	0	0	0	0	0	0	0	0	0	0	0	0	0	1	1	0	0	0	0	0	0	0	0	0	0	0	0	0	0	0	0	0	0	0	0	0
S1016_EFU_F036	1	1	2	2	1	1	2	2	3	3	2	3	4	4	2	4	2	1	3	3	1	1	1	1	1	3	1	1	2	2	3	4	3	3	2	2	3	1	3	3	2	4	1	4	2	2	4	1	2
S1017_EFU_F037	3	3	2	2	1	1	2	2	3	3	3	3	4	4	2	2	2	2	3	3	1	1	2	2	1	1	1	1	2	2	4	4	3	3	1	1	1	1	3	3	2	4	1	1	2	4	4	4	2
S1018_EFU_F038	3	3	4	4	1	3	2	2	3	3	2	3	4	3	2	2	2	2	3	3	1	1	1	2	3	3	1	1	2	2	4	4	3	3	1	1	0	0	0	0	2	4	1	1	2	2	4	4	2
S1019_EFU_F040	3	1	2	2	1	1	2	2	3	3	2	2	4	4	2	2	2	2	3	3	1	1	1	1	1	3	1	1	2	2	3	4	3	3	2	2	3	3	3	3	4	4	1	4	2	4	4	1	2
S1020_EFU_F041	3	3	2	2	1	3	2	2	3	3	2	3	4	4	2	4	2	2	3	3	1	1	1	1	1	3	1	1	2	2	3	4	3	1	2	2	0	0	3	3	4	4	1	4	2	2	4	4	2
S1021_EFU_F044	3	3	2	4	1	3	2	2	3	3	2	2	4	4	2	4	2	1	3	3	1	1	1	2	3	3	1	1	2	2	3	4	3	3	1	2	3	1	0	0	2	4	1	1	2	4	4	1	2
S1022_EFU_F045	3	3	2	2	1	1	2	2	3	3	2	2	4	4	2	2	2	2	3	3	1	1	1	1	1	3	1	1	2	2	3	3	3	3	1	2	1	1	3	3	2	4	1	4	2	2	4	1	2
S1023_EFU_F046	3	1	2	4	1	1	2	2	3	3	2	2	4	4	2	4	2	2	0	0	1	1	1	1	1	3	1	1	2	2	3	4	3	3	1	2	3	3	3	3	4	4	1	1	2	2	1	1	2
S1024_EFU_F048	3	3	2	4	1	1	2	2	3	2	2	3	4	3	2	4	2	2	3	3	1	1	1	1	1	3	1	1	2	2	3	3	3	1	2	2	3	3	3	3	2	4	0	0	2	2	4	4	2
S1025_EFU_F049	3	1	2	4	1	1	2	2	3	3	3	3	4	3	2	4	2	2	3	3	1	1	1	2	3	3	1	1	2	2	4	4	3	3	2	2	3	3	3	3	2	4	1	1	2	2	4	1	2
S1026_EFU_F050	3	3	2	4	1	1	2	2	3	3	3	3	4	4	2	2	2	2	3	3	1	1	1	1	1	3	1	1	2	2	3	3	3	1	1	2	3	3	3	3	2	4	1	1	2	2	1	1	2
S1027_EFU_F051	3	1	2	2	1	3	2	2	3	3	2	3	4	4	2	2	2	2	3	3	1	1	0	0	1	3	1	1	2	2	3	4	3	1	1	1	0	0	0	0	0	0	4	4	2	2	4	4	2
S1028_EFU_F036	3	1	2	4	1	1	2	2	3	3	2	3	4	4	2	4	2	2	3	3	1	1	1	1	1	3	1	1	2	2	3	4	3	3	2	2	3	3	3	3	2	2	1	1	2	4	1	1	2
S1029_EFU_F037	3	3	2	2	1	1	2	2	3	3	2	3	4	4	2	2	2	2	3	1	1	1	1	2	1	1	1	1	2	2	4	4	3	3	1	2	3	3	3	1	2	2	1	1	2	4	4	4	2
S1030_EFU_F039	3	3	2	4	1	1	2	2	3	3	3	3	4	4	2	4	2	2	3	3	1	1	1	2	1	3	1	1	2	2	3	4	3	1	1	1	3	3	3	3	2	4	1	4	2	2	4	1	2
S1031_EFU_F040	3	3	2	2	1	1	2	2	3	3	2	2	4	4	2	2	2	2	3	3	1	1	1	1	3	3	1	1	2	2	3	4	3	3	1	2	3	3	3	3	4	4	1	1	2	4	4	1	2
S1032_EFU_F041	3	3	2	2	1	3	2	2	3	2	2	3	4	4	2	4	2	2	3	3	1	1	1	2	1	3	1	1	2	2	3	4	3	3	2	2	0	0	3	3	4	4	1	1	2	2	4	4	2
S1033_EFU_F044	3	3	2	4	3	3	2	2	3	3	2	2	3	3	2	2	2	2	3	3	1	1	1	1	3	3	1	1	2	2	3	4	3	3	1	2	3	3	3	3	2	2	1	1	2	4	4	4	2
S1034_EFU_F045	3	3	2	2	1	1	2	2	3	3	2	2	4	3	2	2	2	1	3	3	1	1	1	1	1	3	1	1	2	2	4	4	3	3	2	2	0	0	3	3	2	4	1	4	2	2	4	4	2
S1035_EFU_F047	3	3	2	4	1	1	2	2	3	3	2	2	4	4	2	4	2	2	3	3	1	1	2	2	1	1	1	1	2	2	3	4	3	1	2	2	3	3	3	3	2	4	0	0	2	4	1	1	2
S1036_EFU_F048	3	3	2	4	1	1	2	2	3	2	2	3	4	3	2	4	2	2	3	3	1	1	1	2	1	3	1	1	2	2	3	3	1	1	1	2	0	0	3	3	2	2	1	1	2	2	4	1	2
S1037_EFU_F049	3	1	2	4	1	1	2	2	3	3	2	2	4	4	2	4	2	2	3	3	1	1	2	2	1	3	1	1	2	2	3	4	3	1	2	2	3	3	3	3	2	2	1	4	2	2	4	1	2
S1039_EFU_F051	3	3	2	4	1	3	2	2	3	3	2	2	4	4	2	4	2	2	3	3	1	1	1	2	1	3	1	1	2	2	3	3	3	3	1	1	3	3	3	3	2	4	1	1	2	2	4	1	2
S1040_EFU_F036	3	1	2	4	1	1	2	2	3	3	2	3	4	4	2	4	2	1	3	3	1	1	1	1	1	3	1	1	2	2	3	4	3	1	2	2	3	1	3	3	2	2	1	1	2	4	1	1	2
S1041_EFU_F037	3	3	2	4	1	1	2	2	3	3	3	3	4	4	2	2	2	2	3	3	1	1	2	2	1	1	1	1	2	2	4	4	3	3	1	2	3	1	3	3	2	4	1	1	2	4	4	4	2
S1042_EFU_F039	3	3	2	4	1	1	2	2	3	3	3	3	4	4	4	4	2	2	3	3	1	1	1	2	1	3	1	1	2	2	3	4	3	1	1	1	3	3	3	3	4	4	1	1	2	2	4	1	2
S1043_EFU_F040	3	3	2	2	1	1	2	2	3	3	2	2	4	4	2	2	2	2	3	3	1	1	1	1	1	3	1	1	2	2	3	4	3	3	1	1	3	3	3	3	4	4	1	1	2	4	4	1	2
S1044_EFU_F042	3	3	2	2	1	3	2	2	3	3	3	3	4	4	2	2	2	2	3	3	1	1	1	2	1	3	1	1	2	2	3	3	3	3	1	1	3	3	0	0	2	4	1	1	2	4	4	1	2
S1045_EFU_F044	3	3	2	4	1	1	2	2	3	3	2	2	4	3	2	4	2	2	3	3	1	1	1	1	3	3	1	1	2	2	3	4	3	1	1	2	3	1	3	3	2	2	0	0	2	4	4	1	2
S1046_EFU_F045	3	3	2	4	1	1	2	2	3	3	2	2	4	3	2	2	2	2	3	3	1	1	1	2	1	3	1	1	2	2	3	4	3	3	1	2	0	0	3	3	2	4	1	4	2	2	4	1	2
S1047_EFU_F047	3	3	2	2	1	1	2	2	3	2	2	2	4	3	2	2	2	1	3	3	1	1	1	2	1	1	1	1	2	2	4	4	3	1	1	1	0	0	3	3	2	4	1	4	2	4	4	1	2
S1048_EFU_F048	0	0	0	0	0	0	0	0	0	0	0	0	0	0	0	0	0	0	0	0	0	0	0	0	0	0	0	0	0	0	0	0	0	0	0	0	0	0	0	0	0	0	0	0	0	0	0	0	0
S1049_EFU_F049	3	3	2	2	1	1	2	2	3	2	2	3	4	3	2	4	2	2	3	3	1	1	1	2	1	1	1	1	2	2	4	4	3	1	1	2	3	3	3	3	2	4	1	1	2	2	4	1	2
S1051_EFU_F052	3	3	2	4	1	1	2	2	3	3	2	3	4	4	2	2	2	2	3	3	1	1	1	1	1	3	1	1	2	2	4	4	3	3	1	2	3	3	3	3	2	2	1	1	2	2	4	1	2
S1052_EFU_F036	3	1	2	4	1	1	2	2	3	3	2	3	4	4	2	4	2	1	3	3	1	1	1	1	3	3	1	1	2	2	3	4	3	3	2	2	3	1	3	3	2	4	1	1	2	4	1	1	2
S1053_EFU_F037	3	3	2	4	1	1	2	2	3	3	3	3	4	4	2	2	2	2	3	1	1	1	1	2	1	1	1	1	2	2	3	4	3	1	1	2	3	1	3	3	2	4	1	1	2	4	4	1	2
S1054_EFU_F039	3	3	2	4	1	1	2	2	3	3	3	3	4	4	2	4	2	2	3	3	1	1	1	2	1	3	1	1	2	2	3	4	3	3	1	2	3	3	3	1	4	4	0	0	2	4	4	1	2
S1056_EFU_F042	0	0	0	0	1	3	2	2	0	0	0	0	0	0	0	0	0	0	0	0	0	0	0	0	0	0	1	1	0	0	0	0	3	3	0	0	0	0	3	3	0	0	1	4	2	2	0	0	0
S1057_EFU_F044	3	1	2	4	1	3	2	2	3	3	2	2	4	3	2	2	2	1	3	3	1	1	1	2	3	3	1	1	2	2	3	4	3	1	1	2	3	1	3	3	2	4	1	1	2	4	4	4	2
S1058_EFU_F046	3	3	2	4	3	3	2	2	3	2	2	2	4	3	2	2	2	2	3	3	1	1	1	2	1	1	1	1	2	2	4	4	3	3	2	2	3	3	3	3	4	4	1	1	2	2	4	4	2
S1059_EFU_F047	3	3	2	2	1	1	2	2	3	3	2	2	4	3	2	2	2	1	3	3	1	1	1	2	1	1	1	1	2	2	3	4	3	1	1	1	0	0	3	3	2	4	1	1	2	2	4	1	2
S1060_EFU_F048	3	1	2	2	1	1	2	2	3	3	2	3	4	4	4	4	2	2	3	3	1	1	1	2	1	3	1	1	2	2	3	4	3	3	1	1	3	3	3	3	2	2	0	0	2	2	4	1	2
S1061_EFU_F050	3	3	2	4	1	1	2	2	3	3	2	3	4	4	2	2	2	2	3	3	1	1	1	1	1	1	1	1	2	2	3	3	3	3	2	2	3	1	3	3	2	4	1	1	4	4	1	1	2
S1062_EFU_F051	3	3	2	2	1	3	2	2	3	3	2	3	4	4	2	4	2	2	3	3	1	1	1	2	1	1	1	1	2	2	3	3	3	1	1	1	1	1	3	3	2	4	1	1	2	2	4	1	2
S1063_EFU_F052	3	3	2	4	1	3	2	2	3	3	2	3	4	4	2	4	2	2	0	0	1	1	1	2	1	3	1	1	2	2	4	4	3	3	1	2	3	3	3	3	2	2	1	4	2	2	4	1	2
S1064_EFU_F036	3	3	2	2	1	1	2	2	0	0	2	3	4	4	2	4	2	1	3	3	1	1	1	1	3	3	1	1	2	2	3	4	3	1	2	2	3	1	3	3	2	4	1	4	2	2	4	1	2
S1066_EFU_F039	3	3	2	2	1	1	2	2	3	3	3	3	4	4	2	4	2	2	3	3	1	1	1	2	3	3	1	1	2	2	3	4	3	1	1	1	3	3	3	3	4	4	1	1	2	2	4	1	2
S1068_EFU_F042	3	3	2	2	1	3	2	2	3	3	3	3	4	4	2	4	2	2	3	3	1	1	2	2	1	3	1	1	2	2	3	4	3	3	1	1	0	0	3	3	4	4	1	1	2	4	4	4	2
S1069_EFU_F044	3	1	2	4	1	3	2	2	3	3	2	2	4	4	2	4	2	1	3	3	1	1	1	1	3	3	1	1	2	2	3	4	3	1	1	2	3	3	3	3	2	4	1	1	2	2	4	1	2
S1070_EFU_F046	3	1	2	4	1	3	2	2	3	3	2	2	4	4	2	4	2	2	3	3	1	1	1	2	1	1	1	1	2	2	4	4	3	3	2	2	3	3	3	3	4	4	1	1	2	2	4	4	2
S1071_EFU_F047	3	3	2	4	1	1	2	2	3	3	2	3	4	3	2	2	2	2	3	3	1	1	0	0	1	1	1	1	2	2	4	4	3	1	2	2	3	3	3	3	2	2	1	1	2	4	4	1	2
S1073_EFU_F050	3	3	2	2	1	1	2	2	3	3	3	3	4	4	2	2	2	2	3	3	1	1	1	1	1	3	1	1	2	2	3	3	3	1	1	2	3	3	0	0	2	4	1	4	2	2	4	1	2
S1074_EFU_F051	3	3	2	4	1	1	2	4	3	3	2	3	4	4	0	0	2	2	3	3	1	1	1	2	1	1	1	1	2	2	3	3	3	1	1	1	0	0	3	3	2	4	1	4	2	2	0	0	2
S1075_EFU_F052	0	0	0	0	0	0	0	0	0	0	0	0	0	0	0	0	0	0	0	0	0	0	0	0	0	0	0	0	0	0	0	0	0	0	0	0	0	0	0	0	0	0	0	0	0	0	0	0	0
S1076_EFU_F036	3	1	2	2	1	1	2	2	3	3	2	3	4	4	2	4	2	1	3	3	1	1	1	1	3	3	1	1	2	2	3	4	3	1	2	2	3	1	0	0	2	2	1	1	2	4	1	1	2
S1077_EFU_F038	3	3	2	4	1	1	2	2	3	3	2	3	4	3	2	2	2	2	3	3	1	1	1	2	3	3	1	1	2	2	4	4	3	3	1	2	0	0	3	3	2	2	1	1	2	4	4	4	2
S1078_EFU_F039	3	3	2	4	1	1	2	2	3	3	2	3	4	4	2	2	2	2	3	3	1	1	1	2	3	3	1	1	2	2	3	4	3	1	1	2	3	3	3	3	4	4	1	1	2	4	4	1	2
S1079_EFU_F041	3	3	2	2	1	3	2	2	3	2	2	3	4	4	2	2	2	2	3	3	1	1	1	1	3	3	1	1	2	2	3	4	3	3	2	2	3	3	3	1	4	4	1	4	2	2	4	4	2
S1080_EFU_F042	3	3	2	2	1	1	2	2	3	3	2	3	4	3	2	2	2	2	3	3	1	1	1	1	1	1	1	1	2	2	3	4	3	3	1	1	0	0	3	3	4	4	1	1	2	4	4	4	2
S1081_EFU_F044	3	3	2	4	1	3	2	2	3	3	2	2	4	3	2	4	2	2	3	3	1	1	1	1	3	3	1	1	2	2	3	4	3	3	1	2	1	1	3	3	2	4	1	1	2	2	4	1	2
S1082_EFU_F046	3	1	2	4	1	1	2	2	3	3	2	2	4	4	2	4	2	2	1	1	1	1	1	1	1	3	1	1	0	0	3	4	3	1	1	2	0	0	3	3	4	4	0	0	2	2	1	1	2
S1083_EFU_F047	3	3	2	2	1	1	2	2	3	3	2	2	4	3	2	4	2	1	3	3	1	1	2	2	1	1	1	1	2	2	4	4	3	3	1	1	3	3	3	3	2	4	1	4	2	4	4	1	2
S1085_EFU_F050	3	3	2	2	1	1	2	2	3	3	2	3	3	3	2	2	2	2	3	3	1	1	1	1	1	3	1	1	2	2	3	3	3	3	2	2	3	1	0	0	2	4	1	1	2	2	1	1	2
S1086_EFU_F051	0	0	0	0	0	0	0	0	3	3	3	3	0	0	0	0	2	2	3	3	0	0	0	0	0	0	1	1	0	0	0	0	3	1	0	0	0	0	0	0	2	4	4	4	0	0	0	0	0
S1087_EFU_F052	3	3	2	4	1	3	2	2	3	3	2	3	4	4	2	2	2	2	3	3	1	1	1	2	1	3	1	1	2	2	4	4	3	3	1	2	3	3	3	3	2	4	1	4	2	2	4	4	2
S1089_EFU_F038	3	3	4	4	1	3	2	2	3	3	2	3	4	3	0	0	2	2	3	3	1	1	1	2	3	3	1	1	2	2	4	4	0	0	0	0	0	0	0	0	2	4	1	1	2	2	4	1	2
S1090_EFU_F040	3	1	2	2	1	1	2	2	3	3	2	2	4	4	2	2	2	2	3	3	1	1	1	1	1	1	1	1	2	2	3	4	3	3	1	1	3	3	3	3	4	4	1	1	2	4	1	1	2
S1091_EFU_F041	0	0	0	0	0	0	0	0	3	2	2	3	0	0	0	0	2	2	3	3	0	0	0	0	1	1	1	1	0	0	3	3	0	0	0	0	0	0	0	0	0	0	1	4	0	0	4	4	0
S1092_EFU_F042	3	3	2	2	1	1	2	2	3	3	3	3	4	3	2	4	2	2	3	3	1	1	1	2	1	3	1	1	2	2	3	3	3	3	1	1	0	0	0	0	2	4	1	4	2	4	4	1	2
S1093_EFU_F045	3	3	2	4	1	1	2	2	3	3	2	2	4	3	0	0	2	1	3	3	1	1	0	0	3	3	1	1	2	2	3	4	3	3	0	0	0	0	0	0	2	4	1	4	2	2	4	1	2
S1095_EFU_F047	0	0	0	0	0	0	0	0	0	0	2	2	0	0	0	0	2	1	0	0	1	1	0	0	0	0	1	1	0	0	3	3	0	0	0	0	3	1	0	0	0	0	1	4	2	2	4	1	0
S1096_EFU_F049	3	1	4	4	1	1	2	2	3	2	3	3	4	3	2	4	2	2	3	3	1	1	0	0	3	3	1	1	2	2	4	4	3	3	2	2	3	3	0	0	2	2	1	1	2	2	4	1	2
S1097_EFU_F050	3	3	2	4	1	1	2	2	3	3	3	3	4	3	0	0	2	2	3	3	1	1	1	1	1	3	1	1	2	2	3	3	3	3	1	2	3	3	0	0	2	4	1	1	2	4	4	1	2
S1098_EFU_F051	3	3	2	4	1	1	2	2	3	3	2	3	4	4	2	2	2	1	3	3	1	1	2	2	1	1	1	1	2	2	3	3	3	3	0	0	3	3	0	0	4	4	1	4	2	2	4	4	2
S1099_EFU_F052	0	0	0	0	0	0	0	0	3	3	2	3	0	0	0	0	2	2	3	3	0	0	0	0	0	0	1	1	0	0	4	4	0	0	0	0	0	0	0	0	0	0	1	4	0	0	0	0	0
S1101_EFU_F038	3	3	2	4	1	3	2	2	3	3	2	2	0	0	0	0	2	2	3	3	1	1	0	0	3	3	1	1	2	2	4	4	3	3	0	0	0	0	0	0	0	0	1	1	0	0	4	1	2
S1102_EFU_F040	3	1	2	2	1	1	2	2	3	3	2	2	4	4	2	2	2	2	3	3	1	1	1	1	1	3	1	1	2	2	4	4	3	3	0	0	3	3	0	0	2	4	1	1	2	2	4	1	2
S1103_EFU_F041	3	3	2	2	1	3	2	2	3	3	2	3	0	0	0	0	2	2	3	3	1	1	0	0	3	3	1	1	0	0	3	4	0	0	0	0	0	0	0	0	2	4	1	4	0	0	4	1	2
S1104_EFU_F043	0	0	0	0	0	0	0	0	3	3	2	3	0	0	0	0	2	2	3	3	0	0	0	0	0	0	1	1	0	0	0	0	0	0	0	0	0	0	0	0	0	0	1	1	0	0	0	0	2
S1105_EFU_F045	3	3	4	4	1	1	2	2	3	3	2	2	4	4	2	2	2	2	3	3	1	1	1	2	1	1	1	1	2	2	3	4	3	3	1	2	0	0	3	3	2	4	1	4	2	2	4	4	2
S1106_EFU_F046	3	1	2	4	3	3	2	2	3	2	2	2	4	3	2	4	2	2	3	1	1	1	1	2	1	1	1	1	2	2	4	4	3	3	2	2	3	3	0	0	2	4	1	1	2	2	1	1	2
S1107_EFU_F048	3	3	2	4	1	1	2	2	3	2	2	3	4	3	2	2	2	2	3	3	1	1	1	2	1	3	1	1	2	2	3	3	1	1	1	2	3	3	3	3	2	4	1	1	2	2	4	1	2
S1108_EFU_F049	3	1	4	4	1	1	2	2	3	3	2	3	4	3	0	0	2	2	3	3	1	1	2	2	3	3	1	1	2	2	3	4	3	3	1	2	3	3	0	0	2	2	1	1	2	2	4	1	2
S1109_EFU_F050	3	3	2	4	1	1	2	2	3	3	2	3	4	4	2	2	2	2	3	3	1	1	0	0	3	3	1	1	2	2	3	3	3	1	0	0	3	3	0	0	2	4	0	0	2	4	1	1	2
S1110_EFU_F051	3	3	2	4	1	3	2	2	3	3	2	2	4	4	0	0	2	1	3	3	1	1	0	0	1	3	1	1	2	2	3	4	3	1	0	0	3	1	0	0	2	4	1	1	2	2	4	4	2
S1111_EFU_F052	3	1	2	4	1	1	2	2	3	3	2	2	0	0	0	0	2	2	3	3	1	1	1	2	1	1	1	1	2	2	4	4	3	3	1	2	0	0	0	0	0	0	1	4	2	2	4	4	2
S1112_EFU_F052	3	1	2	4	1	1	2	2	3	3	2	3	4	4	2	2	2	2	3	3	1	1	2	2	1	3	1	1	2	2	4	4	3	3	1	2	3	3	3	1	2	2	1	4	2	2	4	1	2
S1113_EFU_F053	3	3	2	2	1	1	2	2	3	3	2	3	4	4	4	4	2	2	3	3	1	1	1	2	3	3	1	1	2	2	3	3	3	3	1	1	3	3	3	3	2	4	1	4	2	4	4	1	2
S1114_EFU_F055	3	1	2	2	1	1	2	2	3	2	2	2	4	3	2	4	2	2	3	1	1	1	1	2	1	3	1	1	2	2	3	4	3	3	1	1	1	1	3	3	2	2	1	4	2	4	1	1	2
S1115_EFU_F056	3	1	2	2	1	1	2	2	3	3	2	3	4	4	2	4	2	2	3	3	1	1	1	2	1	3	1	1	2	2	3	4	3	3	2	2	1	1	3	3	2	4	0	0	4	4	4	1	2
S1116_EFU_F057	3	3	2	4	1	1	2	2	3	2	2	3	4	4	2	2	2	2	3	3	1	1	2	2	1	1	1	1	2	2	3	4	3	3	1	1	3	3	3	3	2	2	1	1	2	2	1	1	2
S1117_EFU_F058	3	3	2	2	1	3	2	2	3	3	2	3	4	4	2	4	2	2	3	3	1	1	1	2	3	3	1	1	2	2	3	4	3	1	1	1	0	0	0	0	2	2	1	1	2	2	4	4	2
S1118_EFU_F059	3	1	2	2	1	3	2	2	3	3	2	3	4	4	2	2	2	2	3	3	1	1	1	1	3	3	1	1	2	2	3	3	3	1	1	1	1	1	3	3	2	2	1	4	2	4	4	4	2
S1119_EFU_F060	3	3	2	4	1	1	2	2	3	3	3	3	4	3	4	4	2	2	3	3	1	1	1	2	3	3	1	1	2	2	3	3	3	1	1	2	3	3	3	3	2	2	1	4	2	2	1	1	2
S1120_EFU_F061	3	1	2	2	1	1	2	2	3	3	3	3	4	4	2	2	2	2	3	3	1	1	1	2	3	3	1	1	2	2	3	3	3	1	1	2	3	3	3	3	4	4	1	4	2	2	4	4	2
S1121_EFU_F062	3	3	2	2	1	1	2	2	3	2	2	3	4	4	2	2	2	2	0	0	1	1	2	2	1	3	1	1	2	2	3	4	3	3	1	1	3	3	3	3	2	2	1	4	2	4	4	4	2
S1122_EFU_F063	3	1	2	4	1	1	2	2	3	3	2	2	4	4	2	4	2	2	3	1	1	1	1	2	1	1	1	1	2	2	3	4	3	1	2	2	0	0	3	3	2	2	1	4	2	2	4	1	2
S1123_EFU_F065	3	3	2	2	1	1	2	2	3	2	2	3	4	4	2	4	2	2	3	3	1	1	1	2	1	1	1	1	2	2	3	4	3	3	1	1	3	3	3	3	2	4	1	4	2	2	4	1	2
S1124_EFU_F052	3	1	2	4	1	1	2	2	3	3	3	3	4	4	2	4	2	2	3	3	1	1	2	2	1	3	1	1	2	2	4	4	3	1	1	2	3	3	3	3	2	4	1	4	2	2	4	4	2
S1125_EFU_F054	3	3	2	2	1	3	2	2	3	3	2	3	4	4	2	4	2	2	3	3	1	1	1	2	1	3	1	1	2	2	3	3	3	3	1	2	3	3	3	3	4	4	1	4	2	4	1	1	2
S1126_EFU_F055	3	1	2	2	1	1	2	2	3	2	2	2	4	3	2	4	2	2	3	1	1	1	1	1	1	1	1	1	2	2	3	4	3	1	1	1	3	3	3	3	2	2	1	1	2	4	1	1	2
S1127_EFU_F056	3	1	2	2	1	1	2	2	3	3	2	3	4	3	2	4	2	1	3	3	1	1	0	0	3	3	1	1	2	2	3	4	3	3	1	2	3	3	0	0	2	2	1	1	2	4	4	1	2
S1128_EFU_F057	3	3	2	2	1	1	2	2	3	2	2	2	4	4	2	4	2	2	3	3	1	1	1	2	1	3	1	1	2	2	3	3	3	3	1	1	3	3	3	3	2	4	0	0	2	2	4	1	2
S1129_EFU_F058	3	3	2	4	1	1	2	2	3	3	2	2	4	4	2	2	2	2	3	3	1	1	1	2	3	3	1	1	2	2	3	4	3	3	1	1	3	3	3	3	2	2	1	1	2	2	4	1	2
S1130_EFU_F059	3	3	2	2	1	1	2	2	3	3	2	3	4	4	2	2	2	2	3	3	1	1	1	1	1	3	1	1	2	2	3	4	3	1	1	1	3	3	3	3	4	4	1	4	2	2	4	4	2
S1131_EFU_F060	3	1	2	2	1	1	2	2	3	3	3	3	4	3	2	4	2	2	3	3	1	1	1	2	1	3	1	1	2	2	3	3	3	3	1	2	3	3	3	3	2	2	0	0	2	2	4	1	2
S1132_EFU_F061	3	1	2	4	1	1	2	2	3	3	3	3	4	3	2	2	2	2	3	3	1	1	1	2	1	3	1	1	2	2	3	3	3	1	1	2	0	0	3	3	4	4	1	1	2	2	4	1	2
S1133_EFU_F062	3	3	2	2	1	3	2	2	3	3	2	3	4	4	2	4	2	2	3	3	1	1	2	2	3	3	1	1	2	2	3	3	3	1	2	2	3	3	3	3	2	4	1	1	2	4	4	1	2
S1134_EFU_F064	3	3	2	4	1	1	2	2	3	3	2	2	4	4	2	4	2	1	3	3	1	1	1	2	1	3	1	1	2	2	3	4	3	3	1	2	0	0	3	3	2	2	1	1	2	2	4	1	2
S1135_EFU_F065	3	1	2	2	1	1	2	2	3	3	2	3	4	4	2	2	2	2	3	3	1	1	1	1	1	3	1	1	0	0	3	4	3	3	1	1	3	3	3	3	2	2	1	4	2	2	4	1	2
S1136_EFU_F053	3	3	2	2	1	1	2	2	3	2	2	2	4	4	2	2	2	1	3	3	1	1	1	1	1	3	1	1	2	2	3	4	3	3	1	2	3	3	3	3	2	4	1	4	4	4	4	1	2
S1137_EFU_F054	3	1	2	2	1	1	2	2	3	3	2	2	4	3	2	4	2	2	3	3	1	1	2	2	1	3	1	1	2	2	3	3	3	3	1	2	0	0	3	3	4	4	1	4	2	4	4	1	2
S1138_EFU_F055	3	1	2	2	1	1	2	2	3	2	2	2	4	3	2	2	2	2	3	3	1	1	1	2	1	1	1	1	2	2	3	4	3	1	1	1	1	1	3	3	2	2	1	4	2	4	4	1	2
S1140_EFU_F057	3	3	4	4	1	1	2	2	3	2	2	2	4	4	2	2	2	2	3	3	1	1	2	2	1	1	1	1	2	2	4	4	3	3	1	1	3	3	3	3	2	4	1	1	2	2	4	1	2
S1141_EFU_F058	3	3	4	4	1	3	2	2	3	3	2	2	4	4	2	2	2	2	3	3	1	1	1	2	1	1	1	1	2	2	3	3	3	3	1	1	3	3	3	3	2	2	1	1	2	2	4	4	2
S1145_EFU_F063	0	0	2	4	1	3	0	0	0	0	0	0	0	0	2	4	0	0	3	1	0	0	1	2	1	3	0	0	0	0	3	3	3	3	2	2	0	0	0	0	0	0	1	4	0	0	0	0	0
S1146_EFU_F064	3	3	2	4	1	3	2	2	0	0	2	3	4	4	2	4	2	1	0	0	1	1	1	2	1	3	1	1	2	2	4	4	3	3	1	2	1	1	3	3	2	4	1	1	2	2	1	1	2
S1147_EFU_F065	3	1	2	4	1	1	2	2	3	2	2	3	4	4	2	2	2	2	3	3	1	1	1	2	1	3	1	1	2	2	3	3	3	3	1	1	3	3	3	3	2	2	0	0	2	2	4	4	2
S1148_EFU_F053	3	3	2	2	1	1	2	2	3	3	2	2	4	4	4	4	2	2	3	3	1	1	1	2	1	3	1	1	2	2	3	3	3	1	1	2	3	3	3	3	2	4	1	4	2	4	4	1	2
S1149_EFU_F054	3	3	2	2	1	3	2	2	3	3	2	2	4	3	2	4	2	2	3	3	1	1	1	1	1	3	1	1	2	2	3	3	3	3	1	2	0	0	3	3	4	4	1	4	2	4	1	1	2
S1150_EFU_F055	0	0	0	0	1	1	2	2	3	3	2	2	4	3	2	4	2	2	3	1	0	0	0	0	1	1	0	0	0	0	3	4	0	0	0	0	0	0	0	0	0	0	4	4	2	4	0	0	0
S1151_EFU_F056	3	3	2	2	1	1	2	2	3	3	2	3	0	0	2	4	2	1	0	0	1	1	0	0	1	3	1	1	0	0	3	4	3	3	1	2	0	0	3	3	2	4	1	1	2	4	4	1	2
S1152_EFU_F057	0	0	0	0	0	0	0	0	0	0	0	0	0	0	0	0	0	0	0	0	0	0	0	0	0	0	0	0	0	0	0	0	0	0	0	0	0	0	0	0	0	0	0	0	0	0	0	0	0
S1153_EFU_F058	3	3	4	4	1	3	0	0	0	0	2	2	0	0	2	4	2	2	0	0	1	1	1	2	1	3	1	1	0	0	3	3	0	0	1	1	0	0	0	0	2	2	1	4	2	2	0	0	0
S1154_EFU_F059	3	3	2	4	1	3	0	0	0	0	2	2	4	3	2	4	2	2	0	0	1	1	1	2	1	3	1	1	2	2	3	4	0	0	1	2	3	1	0	0	2	4	1	4	2	4	4	4	2
S1156_EFU_F062	0	0	0	0	0	0	2	2	0	0	3	3	0	0	2	4	0	0	0	0	1	1	0	0	0	0	1	1	2	2	0	0	0	0	1	1	0	0	0	0	0	0	1	1	0	0	0	0	0
S1157_EFU_F063	3	3	2	4	0	0	2	2	0	0	2	2	0	0	2	4	0	0	0	0	1	1	1	2	1	3	1	1	0	0	3	4	0	0	2	2	0	0	3	3	0	0	0	0	2	2	0	0	0
S1158_EFU_F064	3	3	2	2	1	1	2	2	3	3	2	3	4	4	2	4	2	2	3	3	1	1	1	2	1	3	1	1	2	2	4	4	3	1	1	2	1	1	0	0	2	4	0	0	2	2	4	1	2
S1159_EFU_F065	3	3	2	2	1	1	2	2	3	3	2	3	4	4	2	4	2	2	3	3	1	1	1	2	1	1	1	1	2	2	4	4	3	1	1	1	3	3	3	3	2	4	0	0	2	2	4	4	2
S1160_EFU_F053	3	3	2	2	1	1	2	2	3	2	2	2	4	4	2	2	2	2	3	3	1	1	1	2	0	0	1	1	2	2	3	4	3	3	1	1	3	3	3	3	2	4	1	1	2	4	1	1	2
S1161_EFU_F054	3	3	2	2	1	1	2	2	3	2	2	2	3	3	2	2	2	2	3	3	1	1	1	2	1	3	1	1	2	2	3	3	3	3	2	2	3	3	3	3	4	4	4	4	2	4	1	1	2
S1162_EFU_F055	3	1	2	2	1	1	2	2	3	2	2	2	4	3	2	2	2	2	3	1	1	1	1	2	1	1	1	1	2	2	3	4	3	3	1	1	1	1	3	3	2	2	1	4	2	4	4	1	2
S1163_EFU_F056	1	1	2	4	1	1	2	2	3	3	2	3	4	3	2	2	2	1	3	3	1	1	2	2	3	3	1	1	2	2	3	4	3	3	1	2	0	0	3	3	4	4	1	4	2	2	4	1	2
S1164_EFU_F058	3	3	2	2	1	3	2	2	3	3	2	2	4	4	2	4	2	2	3	3	1	1	1	2	1	3	1	1	2	2	3	3	3	1	1	1	3	1	3	3	2	2	1	4	2	2	4	1	2
S1167_EFU_F061	3	1	2	2	1	1	2	2	3	3	2	2	3	3	2	2	2	2	3	3	1	1	2	2	3	3	1	1	2	2	3	3	3	1	1	1	3	3	3	3	4	4	1	1	2	2	4	4	2
S1171_EFU_F065	3	1	2	4	1	1	2	2	3	2	2	3	4	4	2	4	2	2	3	3	1	1	1	1	1	1	1	1	0	0	4	4	3	3	1	1	0	0	0	0	2	2	1	4	2	2	4	1	2
S1172_EFU_F053	3	3	2	2	1	1	2	2	3	3	2	2	4	4	2	2	2	2	3	3	1	1	1	1	3	3	1	1	2	2	3	4	3	3	1	1	3	3	0	0	0	0	1	4	2	4	4	1	2
S1173_EFU_F054	3	1	2	2	1	1	2	2	3	2	2	3	4	3	2	2	2	2	3	3	1	1	1	2	1	1	1	1	2	2	3	3	3	3	2	2	0	0	3	3	4	4	1	1	2	2	4	1	2
S1174_EFU_F055	3	1	2	2	1	1	2	2	3	2	2	2	4	3	2	2	2	2	3	1	1	1	1	2	1	1	1	1	2	2	3	4	3	1	1	1	1	1	3	3	2	2	1	4	2	4	4	1	2
S1175_EFU_F056	3	1	2	4	0	0	2	2	3	3	2	3	4	3	2	4	2	1	0	0	1	1	0	0	1	3	1	1	2	2	3	4	3	3	1	2	0	0	0	0	2	4	1	1	2	4	4	1	2
S1176_EFU_F058	3	3	2	4	1	3	2	2	0	0	2	3	4	4	2	4	2	2	3	3	1	1	1	1	3	3	1	1	2	2	3	4	1	1	1	1	0	0	3	1	2	2	0	0	2	2	4	4	2
S1177_EFU_F059	3	3	2	4	1	1	2	2	3	3	2	3	4	4	2	2	2	2	3	3	1	1	1	1	3	3	1	1	2	2	3	3	3	1	1	1	1	1	3	3	2	4	1	1	2	4	4	4	2
S1178_EFU_F060	3	1	2	2	1	1	2	2	0	0	2	3	4	4	4	4	2	2	0	0	1	1	1	2	3	3	1	1	2	2	4	4	3	1	1	2	3	3	3	3	2	2	0	0	2	2	4	1	2
S1179_EFU_F061	3	3	2	4	1	1	2	2	3	3	2	3	4	3	2	2	2	2	3	3	1	1	1	1	1	3	1	1	2	2	3	4	3	1	2	2	3	3	3	3	4	4	1	1	2	2	4	4	2
S1180_EFU_F062	3	3	2	4	1	1	2	2	3	3	2	2	4	4	2	2	2	2	3	3	1	1	2	2	1	3	1	1	2	2	3	4	3	3	1	2	3	3	3	3	2	4	1	4	2	4	4	4	2
S1181_EFU_F063	3	1	2	2	1	3	2	2	3	3	2	2	4	4	0	0	2	2	3	1	1	1	0	0	1	1	1	1	2	2	3	3	3	3	1	2	0	0	0	0	2	2	1	4	2	2	4	1	2
S1182_EFU_F064	0	0	0	0	0	0	0	0	3	3	2	3	0	0	0	0	2	1	0	0	0	0	0	0	0	0	1	1	0	0	0	0	0	0	0	0	0	0	0	0	0	0	1	4	0	0	4	1	0
S1183_EFU_F065	3	3	2	4	1	1	2	2	3	3	2	3	4	4	2	4	2	2	3	3	1	1	1	2	1	3	1	1	2	2	3	4	3	3	1	1	3	3	3	3	2	4	1	4	2	2	4	4	2
S1184_EFU_F053	3	3	2	2	1	1	2	2	3	3	2	2	4	4	2	2	2	2	3	3	1	1	1	2	3	3	1	1	2	2	3	4	3	3	1	1	0	0	3	3	2	4	1	4	2	4	4	1	2
S1185_EFU_F054	0	0	0	0	1	3	0	0	3	3	2	3	0	0	0	0	2	2	3	3	1	1	0	0	0	0	1	1	0	0	3	4	3	3	0	0	0	0	0	0	0	0	4	4	0	0	1	1	2
S1186_EFU_F056	3	1	2	4	1	1	2	2	3	3	2	3	4	3	2	2	2	1	3	3	1	1	2	2	1	3	1	1	2	2	3	4	3	3	2	2	3	3	3	3	2	2	0	0	4	4	4	1	2
S1187_EFU_F057	0	0	0	0	0	0	0	0	3	2	2	3	0	0	0	0	2	2	3	3	1	1	0	0	0	0	1	1	0	0	0	0	0	0	0	0	0	0	0	0	0	0	1	4	0	0	0	0	0
S1188_EFU_F058	3	3	2	4	1	1	2	2	3	3	2	3	4	4	0	0	2	2	3	3	1	1	1	2	1	1	1	1	2	2	3	3	1	1	0	0	3	3	0	0	2	2	1	4	2	2	4	1	2
S1189_EFU_F059	3	3	2	4	1	1	0	0	3	3	2	3	4	4	0	0	2	2	3	3	1	1	1	2	1	1	1	1	2	2	3	3	3	1	1	2	0	0	0	0	4	4	0	0	0	0	4	1	2
S1190_EFU_F060	3	1	2	4	1	1	0	0	3	3	2	3	0	0	0	0	2	2	0	0	1	1	0	0	1	3	1	1	2	2	0	0	0	0	0	0	0	0	0	0	0	0	0	0	0	0	0	0	0
S1191_EFU_F061	3	3	2	2	1	1	2	2	3	3	2	3	4	4	0	0	2	2	3	3	1	1	0	0	3	3	1	1	0	0	3	3	3	1	0	0	0	0	0	0	0	0	1	1	0	0	4	4	2
S1192_EFU_F062	3	3	2	4	1	1	2	2	3	3	2	2	4	4	2	2	2	2	3	3	1	1	2	2	1	3	1	1	2	4	3	4	3	3	0	0	3	3	3	3	2	4	1	4	2	4	4	4	2
S1193_EFU_F063	3	1	2	2	1	3	2	2	3	3	2	2	0	0	0	0	2	2	3	1	1	1	1	2	1	3	1	1	0	0	3	4	0	0	2	2	0	0	0	0	2	2	1	4	0	0	4	1	2
S1194_EFU_F064	3	3	2	4	1	3	2	2	3	3	2	3	4	4	2	4	2	2	3	3	1	1	0	0	1	3	1	1	2	2	3	3	3	1	1	2	0	0	0	0	2	4	1	1	2	2	1	1	2
S1195_EFU_F065	0	0	0	0	0	0	0	0	0	0	3	3	0	0	0	0	2	2	0	0	0	0	0	0	0	0	1	1	0	0	0	0	0	0	0	0	0	0	0	0	0	0	1	4	0	0	0	0	0
S1196_EFU_F053	3	3	2	2	1	1	2	2	3	2	2	3	4	4	2	2	2	1	3	3	1	1	1	1	3	3	1	1	2	2	0	0	3	3	1	2	3	3	3	3	2	4	0	0	2	4	4	1	2
S1197_EFU_F055	3	1	2	2	1	1	2	4	3	3	2	2	4	3	0	0	2	2	3	3	1	1	1	1	1	3	1	1	2	2	3	4	3	1	0	0	0	0	0	0	2	2	1	4	0	0	4	4	2
S1198_EFU_F056	3	3	2	4	1	1	0	0	3	3	2	3	0	0	2	2	2	2	3	3	1	1	1	2	1	3	1	1	2	2	3	4	3	3	1	2	0	0	0	0	4	4	1	1	0	0	4	1	2
S1199_EFU_F057	0	0	0	0	0	0	0	0	3	2	2	2	0	0	0	0	2	2	3	3	0	0	0	0	1	1	1	1	0	0	3	3	0	0	0	0	0	0	0	0	0	0	1	4	0	0	0	0	2
S1200_EFU_F058	3	3	0	0	0	0	0	0	3	3	2	2	0	0	0	0	2	2	0	0	1	1	0	0	0	0	1	1	0	0	0	0	0	0	0	0	0	0	0	0	0	0	1	4	0	0	0	0	0
S1201_EFU_F059	3	1	2	4	1	1	2	2	3	3	2	2	4	3	0	0	2	2	3	3	1	1	1	1	1	1	1	1	2	2	3	4	3	1	1	2	1	1	0	0	2	4	1	4	2	2	4	4	2
S1202_EFU_F060	3	1	2	2	1	1	2	2	3	3	2	3	4	4	2	4	2	2	3	3	1	1	1	2	3	3	1	1	2	2	3	3	3	3	1	2	3	3	3	3	2	2	1	1	2	2	1	1	2
S1203_EFU_F061	3	1	2	2	1	1	2	2	3	3	2	3	4	3	2	4	2	2	3	3	1	1	1	1	3	3	1	1	2	2	3	3	3	1	1	2	3	3	3	3	4	4	1	4	2	2	4	4	2
S1204_EFU_F062	3	3	2	4	1	3	2	2	3	2	2	2	4	4	2	4	2	2	3	3	1	1	2	2	1	3	1	1	2	2	3	3	3	1	0	0	0	0	0	0	4	4	1	1	0	0	4	1	2
S1205_EFU_F063	3	1	2	4	1	3	2	2	3	3	2	2	0	0	0	0	2	2	3	3	1	1	1	2	1	1	1	1	2	2	3	3	0	0	0	0	0	0	0	0	2	4	1	4	0	0	4	1	2
S1206_EFU_F064	3	3	2	4	1	1	2	2	3	3	2	2	0	0	2	2	2	1	3	3	1	1	1	2	1	3	1	1	2	2	3	4	3	3	0	0	0	0	0	0	2	2	1	1	2	2	4	1	2
S1207_EFU_F065	3	3	2	2	1	1	2	2	3	3	2	3	0	0	0	0	2	2	3	3	1	1	0	0	1	1	1	1	2	2	3	3	3	3	0	0	3	3	0	0	2	4	1	4	0	0	4	1	2
S1208_EFU_F067	3	3	2	2	1	1	2	2	3	3	2	2	4	3	2	2	2	2	3	3	1	1	1	2	1	3	1	1	2	2	3	3	3	3	1	2	3	3	3	3	4	4	1	1	2	2	4	4	2
S1209_EFU_F068	3	3	2	2	1	3	2	2	3	3	2	3	4	4	2	4	2	2	3	3	1	1	1	2	1	3	1	1	2	2	3	3	1	1	1	1	3	3	3	3	2	2	1	4	2	2	4	1	2
S1210_EFU_F069	3	3	2	4	1	3	2	2	3	3	2	3	4	4	2	4	2	2	3	3	1	1	1	2	1	3	1	1	0	0	3	3	3	3	1	2	3	3	3	3	2	2	1	4	2	2	4	4	2
S1211_EFU_F070	3	1	2	4	1	1	2	2	3	3	2	3	4	3	2	4	2	2	3	3	1	1	1	1	1	1	1	1	2	2	3	3	1	1	1	1	3	3	3	3	2	2	1	1	2	2	1	1	2
S1212_EFU_F072	3	1	2	4	1	3	2	2	3	3	2	3	4	4	2	4	2	2	3	1	1	1	1	1	3	3	1	1	2	2	3	4	3	3	1	1	3	3	3	3	4	4	1	4	2	2	4	4	2
S1213_EFU_F073	3	3	2	2	1	1	2	2	3	3	2	3	4	4	2	4	2	2	3	3	1	1	0	0	1	3	1	1	2	2	3	3	3	1	1	2	3	3	0	0	2	2	1	1	2	2	4	1	2
S1214_EFU_F074	3	3	2	4	1	1	2	2	3	3	2	3	4	4	2	4	2	2	3	3	1	1	1	1	1	3	1	1	2	2	3	3	3	1	2	2	3	3	3	3	4	4	1	1	2	4	4	4	2
S1215_EFU_F075	3	1	2	2	1	1	2	2	3	3	2	2	4	3	2	2	2	2	3	3	1	1	2	2	1	3	1	1	2	2	3	4	3	1	1	1	3	1	3	3	2	4	1	1	2	2	1	1	2
S1216_EFU_F076	3	3	2	4	1	1	2	2	3	2	2	3	4	3	4	4	2	2	3	3	1	1	1	2	1	1	1	1	2	2	3	4	3	3	1	1	3	3	3	3	2	2	1	4	2	2	1	1	2
S1217_EFU_F077	3	3	2	2	1	1	2	2	3	2	2	3	4	3	2	4	2	2	0	0	1	1	1	1	1	3	1	1	2	2	3	4	3	1	1	2	3	3	3	3	2	4	0	0	2	2	4	4	2
S1218_EFU_F078	3	3	2	2	1	1	2	2	3	3	2	3	4	4	2	2	2	2	3	1	1	1	1	2	1	3	1	1	2	2	3	4	3	1	1	2	0	0	3	3	4	4	1	1	2	2	4	4	2
S1219_EFU_F079	3	3	2	2	1	1	2	2	3	2	2	3	4	3	2	2	2	2	3	1	1	1	1	2	1	1	1	1	2	2	3	3	3	3	1	2	1	1	3	3	2	2	1	4	2	2	4	1	2
S1220_EFU_F068	1	1	2	4	1	1	2	2	3	3	2	3	4	4	2	4	2	2	3	3	1	1	1	2	3	3	1	1	2	2	3	3	3	1	1	1	3	3	3	3	2	2	1	1	2	2	1	1	2
S1221_EFU_F069	3	3	2	4	1	3	2	2	3	3	2	2	4	4	2	2	2	2	3	3	1	1	2	2	1	1	1	1	2	2	3	3	3	3	1	1	3	3	3	3	2	2	1	1	2	2	4	4	2
S1222_EFU_F070	3	1	2	2	1	1	2	2	3	3	2	2	4	4	2	2	2	2	3	3	1	1	1	1	1	3	1	1	2	2	3	3	1	1	1	2	3	3	3	3	2	2	1	1	2	2	4	4	2
S1223_EFU_F071	3	3	2	4	1	3	2	2	3	3	2	2	4	4	2	4	2	2	3	3	1	1	1	2	1	3	1	1	2	2	3	4	3	3	1	2	3	3	3	3	2	2	1	1	2	2	4	4	2
S1224_EFU_F072	3	3	2	2	1	1	2	2	3	3	2	2	4	4	2	4	2	2	3	3	1	1	1	1	3	3	1	1	2	2	3	4	3	3	2	2	3	3	3	3	2	4	1	4	2	2	4	4	2
S1225_EFU_F073	3	3	2	2	1	1	2	2	3	3	2	3	4	4	2	2	2	2	3	3	1	1	1	1	1	3	1	1	2	2	3	4	3	1	1	2	0	0	3	3	2	4	0	0	2	2	4	1	2
S1226_EFU_F074	3	1	4	4	3	3	2	2	3	2	2	2	4	4	2	4	2	2	3	3	1	1	1	1	1	1	1	1	2	2	3	4	3	3	1	2	3	3	0	0	4	4	1	4	4	4	4	1	2
S1227_EFU_F075	3	3	2	2	1	1	2	2	3	3	2	3	4	4	2	2	2	2	3	3	1	1	1	2	1	3	1	1	2	2	3	4	3	1	1	2	3	3	3	3	2	4	1	1	2	2	1	1	2
S1229_EFU_F077	3	3	2	2	1	1	2	2	3	2	2	3	4	3	4	4	2	2	3	3	1	1	1	2	3	3	1	1	2	2	3	4	3	3	1	1	3	3	3	3	2	4	1	1	2	2	4	1	2
S1230_EFU_F078	3	3	2	2	1	1	2	4	3	3	3	3	4	3	2	2	2	2	3	3	1	1	1	2	3	3	1	1	2	2	3	4	3	1	1	1	3	3	3	3	2	4	1	1	2	4	4	4	1
S1231_EFU_F079	3	1	4	4	1	1	2	2	2	2	3	3	4	3	2	2	2	2	3	1	1	1	1	2	1	1	1	1	2	2	3	3	3	3	1	1	3	1	3	3	2	2	0	0	2	2	4	1	2
S1232_EFU_F068	3	3	2	4	1	3	2	2	3	3	2	3	4	4	4	4	2	2	3	3	1	1	1	2	3	3	1	1	2	2	3	4	3	3	1	1	3	3	3	3	2	2	1	4	2	2	1	1	2
S1233_EFU_F069	3	3	2	4	1	3	2	2	3	3	2	2	4	4	2	4	2	2	3	3	1	1	1	2	1	3	1	1	2	2	3	3	3	3	1	1	3	3	3	3	2	4	1	1	2	2	4	4	2
S1234_EFU_F070	3	3	2	4	1	1	0	0	3	3	2	3	4	3	2	4	2	2	3	3	1	1	1	1	1	3	1	1	2	2	3	3	1	1	1	2	3	3	3	3	2	4	1	1	2	2	4	1	2
S1235_EFU_F071	3	3	2	4	1	1	2	2	3	2	2	2	4	4	2	4	2	2	3	1	1	1	1	2	1	3	1	1	2	2	4	4	3	3	1	1	3	1	3	3	4	4	1	1	2	2	4	4	2
S1236_EFU_F072	3	1	2	4	1	3	2	2	3	3	2	3	4	4	4	4	2	2	3	1	1	1	1	1	3	3	1	1	2	2	3	3	3	3	1	2	3	3	3	3	2	4	1	4	2	2	4	4	2
S1237_EFU_F073	3	3	2	2	1	1	2	4	3	3	2	3	4	4	2	2	2	2	3	3	1	1	1	1	1	3	1	1	2	2	3	4	3	3	1	2	3	3	3	3	2	4	1	4	2	2	4	4	2
S1238_EFU_F074	3	1	4	4	1	3	2	2	3	3	2	2	4	4	2	4	2	2	3	3	1	1	1	1	1	1	1	1	2	2	3	3	3	3	2	2	3	3	3	3	4	4	1	4	2	4	4	4	2
S1239_EFU_F075	3	3	2	2	1	1	2	2	3	3	2	3	4	4	2	2	2	2	3	3	1	1	2	2	1	1	1	1	2	2	3	3	3	3	1	1	3	1	0	0	2	2	0	0	2	4	1	1	2
S1240_EFU_F076	3	3	2	2	1	1	2	2	3	3	2	3	4	3	2	4	2	2	3	3	1	1	1	2	1	3	1	1	2	2	3	4	3	1	1	1	3	3	0	0	2	2	1	4	2	2	4	1	2
S1242_EFU_F078	0	0	2	2	1	1	2	2	0	0	0	0	0	0	0	0	0	0	0	0	0	0	1	2	1	3	0	0	0	0	3	4	3	1	1	1	0	0	0	0	2	4	1	1	0	0	4	4	0
S1243_EFU_F079	3	3	2	2	1	1	2	4	3	3	2	2	4	4	0	0	2	2	3	3	1	1	0	0	1	3	1	1	0	0	4	4	3	3	1	1	0	0	0	0	2	2	1	1	2	2	4	1	2
S1244_EFU_F068	1	1	2	2	1	1	2	2	0	0	2	3	4	4	2	4	2	2	0	0	0	0	1	2	3	3	1	1	2	2	3	4	3	3	1	1	3	3	3	3	2	2	0	0	2	2	1	1	2
S1245_EFU_F069	3	3	2	4	1	3	2	2	3	3	2	3	4	4	2	4	2	2	3	3	1	1	1	2	1	1	1	1	2	2	3	3	3	3	1	1	3	3	3	3	2	2	0	0	2	2	4	4	2
S1246_EFU_F070	3	1	2	2	1	1	2	2	3	3	2	3	4	3	2	2	2	2	3	3	1	1	1	1	1	3	1	1	2	2	3	3	3	3	1	2	0	0	3	3	4	4	1	4	2	2	4	1	2
S1247_EFU_F071	3	3	2	2	1	1	2	2	3	2	2	2	4	4	2	4	2	2	3	1	1	1	1	1	3	3	1	1	2	2	4	4	3	3	1	1	1	1	3	1	2	4	1	1	2	2	4	4	2
S1248_EFU_F072	3	3	2	2	1	3	2	2	3	3	2	2	4	4	4	4	2	2	3	1	1	1	1	1	1	3	1	1	2	2	3	3	3	3	1	1	3	3	3	3	4	4	1	4	2	2	4	4	2
S1250_EFU_F074	3	3	4	4	3	3	2	2	3	3	2	3	4	4	2	4	2	2	3	3	1	1	1	1	1	1	1	1	2	2	3	4	3	3	1	2	3	3	3	3	4	4	1	4	4	4	4	1	2
S1251_EFU_F075	3	3	2	2	1	1	2	2	3	3	2	3	4	4	2	2	2	2	3	3	1	1	1	2	1	3	1	1	2	2	3	4	3	3	1	1	1	1	3	3	2	4	1	4	2	4	4	1	2
S1252_EFU_F076	3	3	2	4	1	1	2	2	3	2	2	3	4	3	4	4	2	2	3	3	1	1	1	2	1	1	1	1	2	2	3	4	3	3	1	2	3	3	0	0	2	2	1	4	2	4	1	1	2
S1254_EFU_F078	3	3	2	2	1	1	2	2	3	3	2	3	0	0	2	4	2	1	3	1	1	1	1	2	3	3	1	1	0	0	3	4	3	3	1	1	0	0	3	3	2	4	1	4	2	2	0	0	2
S1255_EFU_F079	3	1	2	2	1	1	2	2	3	2	2	2	4	4	2	2	2	2	3	1	1	1	1	1	1	3	1	1	2	2	4	4	3	3	1	1	3	3	3	3	2	2	1	4	2	2	4	1	2
S1256_EFU_F068	3	1	2	4	1	3	2	2	3	3	2	3	4	4	4	4	2	2	3	3	1	1	1	2	1	3	1	1	2	2	3	4	3	1	1	1	3	3	3	3	2	2	0	0	2	2	4	1	2
S1257_EFU_F069	3	3	2	4	1	3	2	2	3	3	2	2	4	4	2	2	2	2	3	3	1	1	0	0	1	1	1	1	2	2	3	3	3	3	1	2	0	0	3	3	2	4	1	1	2	2	4	4	2
S1258_EFU_F070	3	1	2	2	1	1	2	2	3	2	2	3	4	3	2	2	2	2	3	3	1	1	1	1	1	3	1	1	2	2	3	3	3	1	1	2	3	3	0	0	2	4	1	1	2	2	4	1	2
S1259_EFU_F071	3	3	2	2	1	1	0	0	3	2	2	2	4	4	2	4	2	2	3	3	1	1	1	1	3	3	1	1	2	2	4	4	3	3	1	2	1	1	3	3	2	4	1	1	2	4	4	4	2
S1260_EFU_F072	3	1	2	2	1	1	2	2	3	3	3	3	4	4	2	4	2	2	3	3	1	1	1	1	1	3	1	1	2	2	3	3	3	3	1	2	0	0	3	3	2	4	1	1	2	2	4	1	2
S1261_EFU_F073	3	3	2	4	1	1	2	2	3	3	2	3	4	4	2	4	2	2	3	3	1	1	1	1	1	3	1	1	0	0	3	3	3	1	1	2	0	0	3	3	2	4	1	1	2	2	4	1	2
S1262_EFU_F074	3	3	2	4	1	1	2	2	3	2	2	3	4	4	2	4	2	2	3	3	1	1	1	1	1	1	1	1	2	2	3	3	3	1	2	2	3	1	3	3	2	4	1	1	2	4	4	4	2
S1263_EFU_F075	3	3	2	2	1	1	2	2	3	3	2	2	4	3	2	2	2	2	3	3	1	1	2	2	1	3	1	1	2	2	3	4	3	1	1	2	3	3	3	3	2	2	1	4	2	4	1	1	2
S1264_EFU_F076	3	3	4	4	1	1	2	2	3	3	2	2	4	4	2	4	2	2	3	3	1	1	1	1	1	1	1	1	2	2	4	4	3	3	1	1	3	3	3	3	2	2	1	4	2	2	1	1	2
S1266_EFU_F078	3	3	2	2	1	1	2	2	3	3	2	3	4	3	2	2	2	2	3	1	1	1	1	1	3	3	1	1	2	2	3	4	3	1	1	2	3	3	3	3	4	4	1	1	2	4	4	4	1
S1267_EFU_F079	3	1	4	4	1	1	2	2	3	3	2	3	4	3	2	4	2	2	3	3	1	1	1	2	1	3	1	1	2	2	3	3	3	3	1	2	3	3	3	3	2	2	0	0	2	2	4	1	2
S1268_EFU_F068	3	1	2	2	1	3	2	2	3	3	2	3	4	4	2	2	2	2	3	3	1	1	1	1	1	3	1	1	2	2	3	4	3	1	1	1	3	3	0	0	2	2	1	1	2	2	4	1	2
S1269_EFU_F069	3	3	2	4	1	3	2	4	3	3	2	2	4	4	2	4	2	2	3	3	1	1	1	2	1	3	1	1	2	2	3	3	3	3	1	1	3	3	3	3	2	2	0	0	2	2	4	4	2
S1270_EFU_F070	3	3	2	4	1	1	0	0	3	2	2	3	4	3	2	2	2	2	3	3	1	1	1	2	1	3	1	1	2	2	3	3	3	1	1	2	3	3	3	3	2	2	1	1	2	2	4	4	2
S1271_EFU_F071	3	3	2	4	1	1	2	2	3	2	2	2	4	4	2	4	2	2	3	3	1	1	0	0	1	3	1	1	2	2	3	3	3	3	1	2	0	0	0	0	2	4	0	0	2	4	4	4	2
S1272_EFU_F072	3	3	2	4	1	3	2	2	3	3	3	3	4	4	4	4	2	2	3	3	1	1	1	1	3	3	1	1	2	2	3	3	3	3	2	2	3	3	3	3	4	4	1	4	2	2	4	1	2
S1273_EFU_F073	3	3	2	4	1	1	2	2	3	3	2	3	4	4	2	4	2	2	3	3	1	1	1	1	1	3	1	1	2	2	3	4	3	1	1	2	0	0	3	3	2	4	1	4	2	2	4	1	2
S1274_EFU_F074	3	3	2	4	3	3	2	4	0	0	2	2	4	4	2	4	2	2	3	3	1	1	0	0	1	3	1	1	2	2	3	3	3	3	1	2	3	3	3	3	4	4	0	0	2	4	4	1	2
S1275_EFU_F075	3	1	2	2	1	1	2	2	3	3	2	2	4	3	2	2	2	2	3	3	1	1	2	2	1	1	1	1	2	2	3	4	3	1	1	2	3	3	3	3	2	2	0	0	2	2	1	1	2
S1277_EFU_F077	3	3	0	0	1	1	2	2	3	3	2	3	4	4	0	0	2	2	3	3	1	1	1	1	1	3	1	1	2	2	3	4	3	1	1	1	3	3	0	0	2	2	1	1	2	4	1	1	2
S1278_EFU_F078	0	0	0	0	0	0	0	0	0	0	0	0	0	0	0	0	2	2	0	0	0	0	0	0	0	0	1	1	0	0	0	0	0	0	0	0	0	0	0	0	0	0	1	1	0	0	0	0	0
S1279_EFU_F079	3	1	4	4	1	1	2	2	3	2	2	2	4	4	2	4	2	2	3	3	1	1	1	2	1	1	1	1	2	2	3	4	3	3	1	2	3	3	3	3	2	2	1	1	2	2	4	1	2
S1280_EFU_F068	1	1	2	4	1	3	2	2	3	3	2	3	4	4	4	4	2	2	3	3	1	1	1	1	1	1	1	1	2	2	3	3	3	3	1	1	0	0	0	0	2	2	1	4	2	2	1	1	2
S1281_EFU_F069	3	3	2	4	1	3	0	0	3	3	2	3	4	4	2	4	2	2	3	3	1	1	0	0	1	1	1	1	0	0	3	3	3	3	0	0	0	0	0	0	2	4	0	0	0	0	4	4	2
S1282_EFU_F070	1	1	2	2	1	1	2	2	2	2	2	3	4	4	2	2	2	2	3	3	1	1	2	2	1	3	1	1	2	2	3	3	3	1	1	1	3	3	3	3	2	4	1	1	2	2	4	4	2
S1283_EFU_F071	0	0	2	4	0	0	0	0	3	3	2	2	0	0	0	0	2	2	3	1	0	0	0	0	0	0	1	1	0	0	3	3	0	0	0	0	0	0	0	0	0	0	0	0	0	0	0	0	0
S1284_EFU_F072	3	1	2	2	1	3	2	2	3	3	2	3	4	4	2	4	2	2	3	1	1	1	1	1	1	3	1	1	2	2	3	3	3	3	0	0	3	3	0	0	4	4	1	4	2	2	4	1	2
S1285_EFU_F073	3	3	2	4	1	1	2	2	3	3	2	3	4	4	0	0	2	2	3	3	1	1	1	1	1	3	1	1	2	2	3	3	3	3	0	0	0	0	0	0	2	2	1	1	0	0	4	4	2
S1286_EFU_F074	3	3	2	4	1	1	0	0	3	2	2	3	0	0	0	0	2	2	3	3	1	1	0	0	1	1	1	1	2	2	3	4	0	0	0	0	0	0	0	0	2	4	1	1	0	0	1	1	2
S1287_EFU_F075	3	3	2	4	1	1	2	4	3	3	2	2	0	0	0	0	2	2	3	3	1	1	0	0	1	3	1	1	2	2	3	4	0	0	0	0	0	0	0	0	2	2	1	1	0	0	4	1	2
S1289_EFU_F077	0	0	2	4	1	1	2	2	3	3	2	2	4	3	2	4	2	2	3	3	1	1	1	2	1	1	1	1	2	2	3	4	3	3	2	2	3	1	0	0	2	4	1	4	2	2	1	1	2
S1290_EFU_F078	3	3	2	2	1	1	2	2	3	3	3	3	4	3	2	2	2	1	3	1	1	1	1	2	3	3	1	1	2	2	3	4	3	1	1	1	3	3	0	0	4	4	1	1	2	4	4	4	2
S1291_EFU_F080	0	0	2	4	0	0	0	0	3	3	2	2	0	0	0	0	2	2	3	3	0	0	0	0	0	0	1	1	0	0	3	4	0	0	0	0	0	0	0	0	0	0	1	4	0	0	0	0	2
S1292_EFU_F068	3	1	2	2	1	3	2	2	3	3	2	3	4	4	2	2	2	2	3	3	1	1	2	2	1	3	1	1	2	2	3	3	3	1	1	1	3	3	3	3	2	2	1	1	2	2	4	1	2
S1293_EFU_F069	3	3	2	4	1	1	2	2	3	3	2	2	4	4	2	4	2	2	3	3	1	1	2	2	1	1	1	1	2	2	3	3	3	3	1	2	0	0	0	0	2	2	1	1	0	0	4	4	2
S1294_EFU_F070	3	3	2	2	1	1	2	2	3	3	2	3	4	3	0	0	2	2	3	3	1	1	1	2	1	3	1	1	2	2	3	3	3	1	0	0	0	0	0	0	4	4	1	1	2	2	4	4	2
S1295_EFU_F072	3	3	2	4	1	3	0	0	3	3	2	3	0	0	0	0	2	2	3	3	1	1	0	0	1	3	1	1	0	0	3	4	0	0	0	0	0	0	0	0	2	4	1	4	0	0	4	1	2
S1296_EFU_F073	3	3	2	4	0	0	0	0	3	3	2	3	0	0	0	0	2	2	3	3	1	1	0	0	1	3	1	1	2	2	3	3	0	0	0	0	0	0	0	0	0	0	1	4	0	0	4	1	2
S1297_EFU_F074	3	1	4	4	3	3	2	2	3	2	2	3	4	4	2	4	2	2	3	3	1	1	1	1	1	3	1	1	2	2	3	3	3	3	2	2	0	0	0	0	2	4	1	4	4	4	4	4	2
S1298_EFU_F075	3	3	2	2	1	3	2	2	3	3	2	3	4	4	2	2	2	2	3	3	1	1	1	1	1	1	1	1	2	2	3	3	3	3	1	1	3	3	3	3	4	4	1	4	2	2	4	1	2
S1299_EFU_F076	0	0	2	4	1	1	2	2	0	0	2	2	0	0	0	0	2	2	0	0	1	1	0	0	1	1	1	1	0	0	4	4	1	1	0	0	0	0	0	0	2	2	1	4	2	2	1	1	2
S1301_EFU_F078	3	3	2	2	1	1	2	2	3	3	2	3	4	4	0	0	2	2	3	3	1	1	1	2	1	3	1	1	2	2	3	4	3	1	1	2	0	0	0	0	4	4	1	4	2	4	4	4	2
S1302_EFU_F079	3	1	4	4	1	1	2	2	3	2	2	3	4	4	0	0	2	2	3	3	1	1	1	1	1	1	1	1	2	2	3	3	3	3	1	1	0	0	0	0	2	2	1	1	0	0	4	1	2
S1303_EFU_F080	1	1	2	2	1	1	2	2	3	3	2	2	0	0	2	2	2	2	3	3	1	1	0	0	1	3	1	1	0	0	3	4	3	3	0	0	0	0	0	0	0	0	1	4	0	0	1	1	2
S1304_EFU_F080	3	1	2	4	1	1	2	2	3	3	2	2	4	4	2	4	2	2	3	3	1	1	1	1	1	3	1	1	2	2	3	4	3	3	1	2	3	3	3	3	2	4	1	4	2	2	1	1	2
S1305_EFU_F081	3	1	2	2	1	3	2	2	3	3	3	3	4	4	2	4	2	2	3	3	1	1	2	2	3	3	1	1	2	2	3	3	0	0	1	2	0	0	0	0	2	4	1	4	2	2	4	1	2
S1306_EFU_F082	3	3	2	2	1	1	2	2	3	3	2	3	4	3	2	4	2	2	3	3	1	1	2	2	1	3	1	1	2	2	3	4	3	3	1	1	3	3	3	3	2	2	1	4	2	4	4	4	2
S1307_EFU_F083	3	3	2	4	1	1	2	2	3	3	2	2	4	3	2	4	2	1	3	1	1	1	1	2	1	3	1	1	2	2	3	4	3	3	1	2	3	3	3	3	2	4	1	1	2	2	4	1	2
S1308_EFU_F084	3	3	2	2	1	3	2	2	3	3	2	2	4	4	2	4	2	2	0	0	1	1	1	2	3	3	1	1	2	2	3	3	3	3	1	2	0	0	3	3	2	2	1	4	2	2	4	4	2
S1309_EFU_F086	3	3	2	2	1	3	2	2	3	2	2	3	4	4	0	0	2	2	0	0	1	1	2	2	1	3	1	1	0	0	3	3	3	3	0	0	3	3	0	0	2	2	1	4	2	2	4	1	2
S1310_EFU_F087	3	1	2	2	1	1	2	2	3	3	3	3	4	4	2	4	2	2	3	3	1	1	1	2	1	3	1	1	2	2	3	4	3	3	1	1	3	3	3	3	2	2	1	1	2	4	4	1	2
S1311_EFU_F088	3	3	4	4	1	1	2	2	3	2	2	2	4	3	4	4	2	2	3	3	1	1	1	1	1	3	1	1	2	2	3	4	1	1	1	2	3	3	3	3	2	4	1	4	2	2	1	1	2
S1312_EFU_F090	3	3	2	4	1	1	2	2	3	3	2	2	4	3	2	4	2	2	3	3	1	1	1	2	1	3	1	1	2	2	3	3	3	1	1	1	3	3	3	3	2	2	1	4	2	4	4	1	2
S1313_EFU_F091	3	3	2	2	1	3	2	2	3	3	2	3	4	4	2	4	2	2	3	3	1	1	1	2	3	3	1	1	2	2	3	3	3	1	1	2	3	3	3	3	4	4	1	1	2	2	4	1	2
S1314_EFU_F092	1	1	2	2	1	1	2	2	3	2	2	3	4	3	2	4	2	2	3	3	1	1	1	2	1	3	1	1	2	2	3	4	3	3	1	2	3	3	3	3	2	4	1	1	2	2	1	1	2
S1315_EFU_F093	3	1	2	2	1	1	2	2	3	3	2	3	4	4	2	4	2	2	3	3	1	1	2	2	1	1	1	1	2	2	3	4	3	3	1	1	1	1	3	3	2	2	1	4	2	2	4	1	2
S1316_EFU_F080	3	3	2	4	1	1	2	2	3	3	2	2	4	4	2	4	2	2	3	3	1	1	1	1	1	3	1	1	2	2	4	4	3	3	1	2	3	3	0	0	2	4	1	4	2	2	1	1	2
S1317_EFU_F081	3	1	2	2	1	3	2	2	3	3	2	3	4	4	2	4	2	2	3	3	1	1	2	2	1	3	1	1	2	2	3	4	3	3	1	2	3	3	3	3	2	2	1	4	2	2	4	4	2
S1318_EFU_F082	3	3	2	2	1	1	2	2	3	3	2	2	4	4	2	2	2	2	3	3	1	1	1	2	1	1	1	1	2	2	3	3	3	3	1	1	3	1	3	3	2	2	1	4	2	4	4	4	2
S1319_EFU_F083	3	3	0	0	1	3	2	2	3	3	2	2	4	4	2	4	2	2	3	1	1	1	1	1	1	1	1	1	2	2	3	4	3	3	2	2	3	3	3	3	2	2	1	1	2	2	1	1	2
S1320_EFU_F084	3	3	2	2	1	1	2	2	3	3	3	3	4	4	2	4	2	2	3	3	1	1	2	2	3	3	1	1	2	2	4	4	3	3	1	1	3	3	3	3	2	4	1	1	2	2	4	4	2
S1321_EFU_F086	3	3	2	4	1	1	2	2	3	3	2	3	4	3	2	4	2	2	3	3	1	1	1	2	1	3	1	1	2	2	3	4	3	3	1	1	3	3	0	0	2	2	1	1	2	2	4	4	2
S1322_EFU_F087	3	1	2	2	1	1	2	2	3	3	2	3	4	4	2	4	2	2	3	3	1	1	1	2	1	3	1	1	2	2	3	4	3	3	1	1	3	3	3	3	2	2	1	1	2	4	4	4	2
S1323_EFU_F088	3	3	4	4	1	1	2	2	3	2	2	3	4	3	2	4	2	2	3	3	1	1	1	2	1	1	1	1	2	2	3	4	3	1	2	2	3	3	3	3	2	4	1	1	2	2	1	1	2
S1324_EFU_F090	3	3	2	4	1	1	2	2	3	3	3	3	4	4	4	4	2	2	3	1	1	1	1	1	1	3	1	1	2	2	3	3	1	1	1	2	3	3	3	3	2	4	1	1	2	4	4	4	2
S1325_EFU_F091	3	3	2	2	1	1	2	2	3	3	2	2	4	4	2	4	2	2	3	3	1	1	2	2	1	3	1	1	2	2	3	3	3	3	1	2	3	3	3	3	4	4	1	4	2	2	4	1	2
S1326_EFU_F092	1	1	2	2	1	1	2	2	3	3	3	3	4	4	2	4	2	2	3	3	1	1	1	2	1	1	1	1	2	2	3	4	3	3	1	1	3	3	3	3	2	2	1	1	2	2	4	1	2
S1327_EFU_F093	3	3	2	2	1	1	2	2	3	3	2	3	4	3	2	2	2	2	3	3	1	1	1	2	1	1	1	1	2	2	3	3	3	1	1	1	3	3	3	3	2	4	1	4	2	2	4	1	2
S1328_EFU_F080	3	1	2	2	1	1	2	2	3	2	2	2	4	4	2	2	2	2	3	3	1	1	1	2	1	3	1	1	2	2	4	4	3	3	1	2	3	3	3	3	2	4	1	4	2	2	1	1	2
S1329_EFU_F081	3	3	2	2	1	1	2	2	3	3	2	3	4	4	2	4	2	2	3	3	1	1	2	2	1	1	1	1	2	2	3	4	3	3	1	2	3	3	0	0	2	2	1	4	2	2	4	1	2
S1330_EFU_F082	3	3	2	2	1	3	2	2	3	3	2	3	4	3	2	4	2	2	3	3	1	1	1	2	1	3	1	1	2	2	3	3	3	1	1	1	3	3	3	3	2	4	1	1	2	2	4	4	2
S1331_EFU_F083	3	1	2	4	1	1	2	2	3	3	2	2	4	4	2	2	2	2	3	3	1	1	1	1	1	1	1	1	2	2	3	4	3	3	1	2	3	3	3	3	2	2	1	4	2	4	4	1	2
S1332_EFU_F084	3	3	2	2	1	3	2	2	3	3	3	3	4	4	2	2	2	2	3	3	1	1	2	2	3	3	1	1	2	2	3	4	3	3	1	2	3	3	3	3	2	4	1	4	2	2	4	4	2
S1333_EFU_F087	3	1	2	4	1	1	2	2	3	3	2	3	4	4	2	4	2	2	3	3	1	1	1	2	1	3	1	1	2	2	3	4	3	1	1	1	3	1	3	1	2	2	1	4	2	2	4	1	2
S1334_EFU_F088	3	3	2	4	1	1	2	2	3	2	2	2	4	3	4	4	2	2	3	3	1	1	1	2	1	1	1	1	2	2	3	4	3	1	1	2	0	0	3	3	2	4	0	0	2	2	1	1	2
S1335_EFU_F089	3	3	2	4	1	1	2	2	3	2	2	2	4	3	2	2	2	2	3	3	1	1	1	2	1	3	1	1	2	2	3	3	3	3	1	2	3	3	3	3	2	4	1	1	2	4	4	1	2
S1336_EFU_F090	3	3	2	4	1	1	2	2	3	3	3	3	4	4	2	4	2	2	3	1	1	1	1	1	1	1	1	1	2	2	3	4	3	1	1	2	0	0	3	3	2	4	1	1	2	4	4	4	2
S1337_EFU_F091	3	3	2	2	1	1	2	2	3	3	2	3	4	4	2	4	2	2	3	3	1	1	1	2	1	3	1	1	2	2	3	3	3	3	1	1	3	3	3	3	4	4	0	0	2	2	4	1	2
S1338_EFU_F093	3	1	2	2	1	3	2	2	3	3	2	3	4	3	2	2	2	2	3	3	1	1	1	2	1	1	1	1	2	2	3	4	3	1	1	2	0	0	3	3	2	4	1	4	2	2	4	4	2
S1339_EFU_F094	3	3	2	4	1	1	2	2	3	3	2	2	4	4	2	4	2	2	3	3	1	1	1	1	1	3	1	1	2	2	3	4	3	1	1	1	3	3	3	3	2	2	1	4	2	4	4	4	2
S1340_EFU_F080	3	1	2	2	1	1	2	2	3	3	2	2	0	0	2	4	2	2	0	0	0	0	1	2	1	1	1	1	2	2	4	4	3	3	1	1	3	3	3	3	2	4	0	0	2	2	4	1	2
S1341_EFU_F081	1	1	2	2	1	3	2	2	3	3	3	3	4	4	2	4	2	2	3	3	1	1	1	2	1	3	1	1	2	2	3	3	3	3	1	2	3	3	3	3	2	2	1	1	2	2	4	4	2
S1342_EFU_F082	3	1	2	4	1	1	2	2	3	3	2	3	4	3	2	2	2	2	3	1	1	1	1	1	1	1	1	1	2	2	3	3	3	3	1	1	3	3	3	3	2	4	1	1	4	4	4	4	2
S1343_EFU_F083	3	3	2	4	1	1	2	2	3	3	2	2	4	4	2	4	2	2	3	3	1	1	1	1	1	1	1	1	2	2	4	4	3	3	2	2	3	3	3	3	2	2	1	4	2	4	1	1	2
S1344_EFU_F084	3	3	2	2	1	3	2	2	3	3	2	3	4	4	2	4	2	1	3	3	1	1	2	2	3	3	1	1	2	2	4	4	3	3	1	1	3	3	3	3	2	4	1	1	2	2	4	4	2
S1345_EFU_F087	3	1	2	2	1	1	2	2	3	3	2	3	4	4	4	4	2	2	3	3	1	1	1	1	3	3	1	1	2	2	3	4	3	3	1	1	3	1	3	3	2	4	1	4	4	4	4	4	2
S1346_EFU_F088	3	3	2	4	1	1	2	2	3	2	2	2	4	3	4	4	2	2	3	3	1	1	1	2	1	3	1	1	2	2	3	4	1	1	1	2	3	3	3	3	2	4	0	0	2	2	1	1	2
S1347_EFU_F089	3	3	2	2	1	1	2	2	3	3	2	2	4	3	2	4	2	2	3	3	1	1	1	2	1	3	1	1	2	2	3	4	3	3	1	2	3	3	3	3	2	2	1	1	2	2	4	4	2
S1348_EFU_F090	3	3	2	4	1	1	2	2	3	3	2	3	4	4	2	4	2	2	3	1	1	1	1	2	1	3	1	1	2	2	4	4	1	1	1	2	3	3	3	3	2	4	1	1	2	4	4	4	2
S1349_EFU_F091	3	3	2	2	1	1	2	2	3	3	2	3	4	4	2	4	2	2	3	3	1	1	2	2	1	3	1	1	2	2	3	3	3	1	1	1	3	3	3	3	4	4	1	4	2	2	4	4	2
S1350_EFU_F093	3	1	2	2	1	1	2	2	3	3	2	3	4	4	2	2	2	2	3	3	1	1	2	2	1	3	1	1	2	2	3	3	3	1	1	1	3	3	3	3	2	2	1	4	2	4	4	4	2
S1351_EFU_F094	3	1	2	4	1	1	2	2	3	3	2	2	4	4	2	4	2	2	3	3	1	1	1	2	1	3	1	1	2	2	3	4	1	1	1	1	0	0	3	3	2	2	1	4	2	4	4	1	2
S1352_EFU_F080	3	1	2	2	1	1	2	2	3	3	2	2	4	4	2	4	2	2	3	3	1	1	1	1	1	3	1	1	2	2	4	4	3	3	1	1	3	3	3	3	2	4	1	4	2	2	1	1	2
S1353_EFU_F081	3	1	2	2	1	3	2	2	3	3	3	3	4	4	2	4	2	2	3	3	1	1	2	2	1	3	1	1	2	2	3	4	3	3	1	2	3	3	0	0	2	4	1	1	2	2	4	4	2
S1354_EFU_F082	3	3	2	2	1	1	2	2	3	3	2	2	4	4	2	2	2	2	3	3	1	1	1	2	1	1	1	1	2	2	3	4	3	1	1	1	3	1	3	1	2	2	1	1	2	4	4	4	2
S1355_EFU_F083	3	3	2	4	1	3	2	2	3	3	2	2	4	3	2	2	2	2	3	1	1	1	1	1	1	3	1	1	2	2	3	4	3	3	1	2	3	3	3	3	2	2	1	4	2	2	4	1	2
S1356_EFU_F084	3	3	2	2	1	1	2	2	3	3	2	3	4	4	2	4	2	2	3	3	1	1	2	2	1	3	1	1	2	2	3	4	3	3	1	2	3	3	3	3	2	2	1	4	2	2	4	4	2
S1357_EFU_F087	3	3	2	4	1	1	2	2	3	3	2	3	4	4	2	4	2	2	3	3	1	1	1	2	3	3	1	1	2	2	4	4	3	1	1	1	0	0	3	3	2	4	1	4	2	4	4	1	2
S1358_EFU_F088	3	3	2	2	1	1	2	2	3	2	2	3	4	4	4	4	2	2	3	3	1	1	1	2	1	1	1	1	2	2	3	4	3	1	1	2	0	0	0	0	2	4	1	4	2	2	1	1	2
S1359_EFU_F089	3	3	2	4	1	1	2	2	3	2	2	3	4	4	2	4	2	2	3	3	1	1	1	2	1	1	1	1	2	2	3	3	3	1	1	1	3	3	3	3	2	4	1	4	2	4	4	4	2
S1360_EFU_F090	3	3	2	4	1	1	2	2	3	3	2	3	4	3	2	4	2	2	3	1	1	1	1	1	1	3	1	1	2	2	3	4	3	1	1	1	3	3	3	3	2	2	0	0	2	4	4	4	2
S1361_EFU_F092	1	1	2	2	1	1	2	2	3	3	2	2	4	3	2	4	2	2	3	3	1	1	1	2	1	1	1	1	2	2	3	4	3	3	1	2	3	3	3	3	2	2	1	4	2	4	4	1	2
S1362_EFU_F093	3	3	2	2	1	3	2	2	3	3	2	3	3	3	2	2	2	2	3	3	1	1	0	0	1	1	1	1	2	2	3	4	3	1	1	2	0	0	3	3	2	4	1	4	2	2	4	1	2
S1363_EFU_F094	3	3	0	0	1	1	2	2	0	0	2	3	0	0	0	0	0	0	0	0	0	0	0	0	1	3	0	0	0	0	3	4	3	1	0	0	0	0	0	0	0	0	1	4	2	2	0	0	2
S1364_EFU_F081	1	1	2	2	1	1	2	2	3	3	2	3	4	4	2	4	2	2	3	3	1	1	2	2	3	3	1	1	2	2	3	4	3	3	1	2	3	3	3	3	2	2	1	1	2	2	4	1	2
S1365_EFU_F082	3	1	2	4	1	3	2	2	3	3	2	2	4	3	2	4	2	2	3	3	1	1	1	2	1	3	1	1	2	2	3	3	3	1	1	1	3	3	3	3	2	4	1	1	4	4	4	4	2
S1366_EFU_F083	3	3	2	4	1	3	2	2	3	3	2	2	4	3	2	2	2	1	3	1	1	1	1	2	1	3	1	1	2	2	3	4	3	3	1	1	1	1	3	3	2	2	1	4	2	4	4	1	2
S1367_EFU_F084	3	3	2	2	1	3	2	2	3	3	2	2	4	4	2	4	2	2	3	3	1	1	1	2	3	3	1	1	2	2	3	3	3	3	1	2	0	0	0	0	2	2	1	1	2	2	4	4	2
S1368_EFU_F086	3	3	2	2	1	1	2	2	3	2	2	3	4	4	2	4	2	2	3	3	1	1	2	2	1	3	1	1	2	2	3	4	3	1	1	1	3	3	0	0	2	2	1	1	2	4	4	1	2
S1369_EFU_F087	3	1	2	2	1	1	2	2	3	3	2	3	4	4	4	4	2	2	3	3	1	1	1	2	1	3	1	1	2	2	3	4	3	3	1	1	0	0	3	3	2	2	1	4	4	4	4	4	2
S1370_EFU_F088	3	3	4	4	1	1	2	2	3	2	2	3	4	4	4	4	2	2	3	3	1	1	1	2	1	1	1	1	2	2	3	4	1	1	1	2	0	0	3	3	2	4	1	4	2	2	1	1	2
S1371_EFU_F089	3	3	2	4	1	1	2	2	3	2	2	3	4	3	2	4	2	2	3	3	1	1	1	2	3	3	1	1	2	2	3	3	3	1	1	1	3	3	3	3	2	4	1	1	2	4	4	1	2
S1372_EFU_F090	3	3	2	4	1	1	2	2	3	3	2	3	4	4	2	4	2	2	3	1	1	1	1	2	1	1	1	1	0	0	3	4	3	1	1	2	0	0	3	3	2	4	1	1	2	4	4	4	2
S1373_EFU_F092	1	1	2	2	1	1	2	2	3	3	2	3	4	4	0	0	2	2	3	3	1	1	1	1	1	1	1	1	2	2	4	4	3	3	0	0	0	0	0	0	2	4	1	4	2	2	4	1	2
S1374_EFU_F093	0	0	0	0	0	0	0	0	3	3	2	3	0	0	0	0	2	2	3	3	0	0	0	0	0	0	1	1	0	0	0	0	0	0	0	0	0	0	0	0	0	0	1	4	0	0	0	0	0
S1375_EFU_F094	3	1	2	2	1	1	2	2	3	3	2	3	4	4	2	4	2	2	3	3	1	1	2	2	3	3	1	1	2	2	3	4	3	1	1	1	3	3	3	3	2	2	1	4	2	2	1	1	2
S1376_EFU_F081	3	1	2	2	1	3	2	2	3	3	2	3	4	4	0	0	2	2	3	3	1	1	0	0	1	1	1	1	2	2	3	4	3	3	0	0	3	3	0	0	2	4	1	4	2	2	4	1	2
S1377_EFU_F082	3	3	2	4	1	1	0	0	3	3	2	3	4	3	0	0	2	2	3	1	1	1	0	0	1	1	1	1	2	2	3	3	0	0	0	0	0	0	0	0	0	0	0	0	2	2	4	1	2
S1378_EFU_F083	3	3	2	4	1	1	2	2	3	3	2	3	4	4	2	4	2	2	3	3	1	1	1	2	1	3	1	1	2	2	3	4	3	3	1	1	3	1	3	3	2	4	1	4	2	4	4	4	2
S1379_EFU_F084	0	0	0	0	0	0	0	0	3	3	2	3	0	0	0	0	2	2	0	0	0	0	0	0	0	0	1	1	0	0	0	0	0	0	0	0	0	0	0	0	0	0	1	1	0	0	0	0	0
S1380_EFU_F086	3	3	2	2	1	1	2	2	3	2	2	3	4	3	0	0	2	2	3	3	1	1	1	2	1	3	1	1	2	2	3	3	3	1	1	1	3	3	0	0	2	2	0	0	2	4	1	1	2
S1381_EFU_F087	3	3	2	2	1	1	0	0	3	3	2	3	0	0	0	0	2	2	3	3	1	1	0	0	3	3	1	1	0	0	3	4	0	0	0	0	0	0	0	0	2	4	1	1	0	0	4	4	2
S1382_EFU_F088	0	0	0	0	0	0	0	0	3	2	2	3	0	0	0	0	2	2	3	3	1	1	0	0	1	3	1	1	0	0	0	0	3	1	0	0	0	0	0	0	0	0	1	4	0	0	1	1	2
S1383_EFU_F089	3	3	2	2	1	1	0	0	3	3	2	3	4	3	0	0	2	2	3	3	1	1	0	0	1	1	1	1	2	2	3	4	3	3	0	0	0	0	0	0	0	0	1	1	2	2	4	4	2
S1384_EFU_F091	3	3	2	2	1	1	2	2	3	3	2	3	4	4	2	4	2	2	3	3	1	1	1	2	1	1	1	1	0	0	3	3	3	1	1	1	3	3	3	3	4	4	1	4	2	2	4	1	2
S1385_EFU_F092	3	1	2	2	1	1	2	2	3	3	2	3	4	4	2	2	2	2	3	3	1	1	0	0	1	3	1	1	2	2	3	4	3	1	0	0	0	0	0	0	4	4	1	1	2	2	4	4	2
S1386_EFU_F093	3	1	2	4	1	1	2	2	3	3	2	3	4	3	2	2	2	2	3	3	1	1	1	1	1	1	1	3	0	0	3	4	3	3	1	2	3	1	0	0	2	2	1	1	2	2	4	4	2
S1387_EFU_F094	0	0	0	0	0	0	0	0	3	3	2	3	0	0	0	0	2	2	3	3	0	0	0	0	0	0	1	1	0	0	0	0	0	0	0	0	0	0	0	0	0	0	0	0	0	0	4	1	0
S1388_EFU_F081	3	1	2	2	1	1	2	2	3	3	2	3	4	4	2	4	2	2	3	3	1	1	1	2	1	3	1	1	2	2	3	3	3	3	1	1	3	3	0	0	2	4	1	4	2	2	4	4	2
S1389_EFU_F082	3	1	2	4	1	1	2	2	3	3	2	3	0	0	0	0	2	2	3	3	1	1	0	0	1	3	1	1	2	2	3	3	3	3	0	0	0	0	0	0	2	4	1	4	2	4	4	4	2
S1390_EFU_F083	0	0	0	0	1	3	2	2	3	3	2	2	4	4	0	0	2	2	0	0	1	1	0	0	1	3	1	1	2	2	0	0	0	0	0	0	0	0	0	0	2	2	1	1	0	0	4	1	0
S1391_EFU_F084	3	3	2	2	0	0	0	0	3	3	3	3	0	0	0	0	2	2	3	3	0	0	0	0	0	0	1	1	0	0	3	4	0	0	0	0	0	0	0	0	0	0	1	1	0	0	0	0	0
S1392_EFU_F088	0	0	0	0	0	0	0	0	3	3	2	3	0	0	0	0	2	2	3	3	0	0	0	0	0	0	1	1	0	0	0	0	0	0	0	0	0	0	0	0	0	0	1	4	0	0	4	1	0
S1393_EFU_F087	3	3	2	2	1	1	2	2	3	3	2	3	4	4	0	0	2	2	3	3	1	1	1	2	1	3	1	1	0	0	3	4	3	3	1	1	3	1	0	0	2	4	1	1	2	4	4	4	2
S1394_EFU_F086	3	3	4	4	1	1	2	2	3	2	2	3	4	4	4	4	2	2	3	3	1	1	1	2	1	1	1	1	2	2	4	4	3	1	1	1	0	0	0	0	2	4	1	4	2	2	1	1	2
S1396_EFU_F091	3	3	2	2	1	1	2	2	3	3	2	2	0	0	0	0	2	2	3	3	1	1	0	0	1	3	1	1	2	2	3	3	3	3	0	0	0	0	0	0	0	0	1	4	2	2	1	1	2
S1397_EFU_F092	1	1	0	0	1	1	0	0	3	3	2	2	0	0	0	0	2	2	3	3	1	1	0	0	1	3	1	1	0	0	4	4	0	0	0	0	0	0	0	0	0	0	1	4	0	0	4	1	2
S1398_EFU_F093	0	0	2	4	1	3	0	0	3	3	2	3	0	0	0	0	2	2	3	3	1	1	1	2	1	1	1	3	0	0	3	4	0	0	0	0	0	0	0	0	0	0	1	4	0	0	4	1	2
S1399_EFU_F094	0	0	2	4	1	1	0	0	0	0	2	2	0	0	0	0	2	2	3	3	1	1	0	0	0	0	1	1	0	0	4	4	0	0	0	0	0	0	0	0	0	0	1	1	0	0	4	1	2
S1400_EFU_F094	0	0	2	4	1	1	2	2	0	0	2	2	4	4	2	2	2	2	0	0	0	0	0	0	1	1	0	0	0	0	4	4	3	1	1	1	3	3	3	3	0	0	0	0	0	0	0	0	0
S1402_EFU_F097	0	0	0	0	0	0	0	0	0	0	0	0	0	0	0	0	0	0	0	0	0	0	0	0	1	3	0	0	0	0	3	4	0	0	0	0	0	0	0	0	0	0	0	0	0	0	0	0	0
S1403_EFU_F099	0	0	2	4	1	1	2	2	0	0	2	2	4	4	0	0	2	2	0	0	1	1	1	1	1	3	0	0	2	2	3	4	0	0	2	2	0	0	0	0	2	2	1	1	2	4	0	0	2
S1404_EFU_F100	0	0	0	0	0	0	2	2	0	0	2	3	0	0	0	0	0	0	0	0	0	0	0	0	1	1	0	0	0	0	0	0	0	0	2	2	0	0	0	0	0	0	1	4	2	4	0	0	0
S1405_EFU_F101	0	0	2	4	0	0	0	0	0	0	2	2	0	0	0	0	2	2	3	3	1	1	0	0	1	3	1	1	0	0	0	0	0	0	0	0	3	1	0	0	0	0	1	4	0	0	0	0	0
S1406_EFU_F103	3	3	2	2	1	3	2	4	3	3	2	3	4	4	2	2	2	2	0	0	1	1	1	1	1	3	1	1	0	0	3	4	3	1	1	2	3	3	3	3	2	4	1	1	2	2	4	4	2
S1407_EFU_F104	3	1	2	4	1	1	2	2	3	2	2	3	4	4	2	2	2	1	0	0	1	1	1	2	1	3	1	1	2	2	3	4	3	1	1	1	0	0	0	0	2	4	0	0	2	2	0	0	2
S1408_EFU_F106	3	3	2	4	1	1	2	2	3	2	2	2	4	3	4	4	2	2	3	3	1	1	0	0	1	1	1	1	2	2	4	4	3	3	1	2	0	0	0	0	0	0	1	1	2	2	4	1	2
S1409_EFU_F107	3	1	2	2	1	1	0	0	0	0	2	3	4	4	2	2	0	0	0	0	1	1	1	1	1	1	0	0	2	2	0	0	0	0	0	0	3	3	0	0	0	0	1	4	0	0	0	0	2
S1410_EFU_F108	3	1	0	0	1	1	0	0	3	3	2	2	4	4	2	2	2	2	3	3	1	1	0	0	1	3	1	1	2	2	3	4	3	3	1	1	0	0	3	3	2	4	0	0	2	4	1	1	2
S1411_EFU_F110	3	3	2	2	1	1	2	2	3	3	2	2	4	4	2	4	2	2	1	1	1	1	1	2	1	1	1	1	2	2	3	4	3	3	1	1	3	1	3	3	2	4	1	4	2	2	1	1	2
S1412_EFU_F094	3	3	2	4	1	1	0	0	0	0	0	0	4	4	2	2	2	2	3	3	1	1	1	2	1	3	1	1	2	2	3	4	3	1	1	1	0	0	3	3	2	2	1	1	2	2	1	1	2
S1413_EFU_F096	3	3	2	2	1	1	2	4	3	3	2	2	4	3	2	4	2	1	3	3	1	1	1	2	1	1	1	1	2	2	3	3	3	3	1	1	3	3	3	3	4	4	1	1	4	4	4	1	2
S1414_EFU_F097	3	3	2	4	1	3	2	4	3	3	2	3	4	4	2	2	0	0	0	0	1	1	0	0	1	1	1	1	0	0	3	3	3	3	1	2	3	3	3	3	2	2	0	0	2	4	4	1	2
S1415_EFU_F099	3	1	2	4	1	1	2	2	3	3	2	2	4	4	2	4	2	2	3	3	1	1	2	2	1	3	1	1	2	2	3	4	3	3	2	2	0	0	3	3	2	4	1	4	2	2	4	1	2
S1416_EFU_F100	3	1	2	2	1	1	2	4	3	2	2	2	4	4	0	0	0	0	0	0	1	1	1	2	1	3	1	1	0	0	0	0	3	3	0	0	3	1	3	3	2	2	1	1	2	4	4	4	2
S1417_EFU_F101	0	0	0	0	3	3	2	4	3	3	0	0	4	3	0	0	0	0	0	0	0	0	0	0	1	3	0	0	0	0	0	0	0	0	0	0	0	0	0	0	0	0	1	4	4	4	0	0	2
S1418_EFU_F103	0	0	2	2	0	0	2	2	0	0	2	3	0	0	0	0	0	0	0	0	1	1	0	0	0	0	1	1	0	0	0	0	3	1	1	2	0	0	0	0	0	0	0	0	0	0	0	0	2
S1419_EFU_F104	3	3	2	4	1	1	2	4	3	3	2	2	4	3	2	4	2	1	3	3	1	1	1	2	1	3	1	1	2	2	3	3	3	1	1	2	3	3	3	1	2	2	1	4	2	2	1	1	2
S1420_EFU_F106	0	0	0	0	1	1	2	4	3	2	2	3	4	3	4	4	0	0	0	0	1	1	0	0	0	0	0	0	0	0	4	4	0	0	0	0	0	0	0	0	0	0	1	1	2	2	0	0	0
S1421_EFU_F107	0	0	0	0	1	1	0	0	0	0	2	3	0	0	0	0	2	1	0	0	1	1	0	0	0	0	1	1	0	0	3	4	3	1	0	0	3	3	0	0	2	4	1	1	2	2	4	4	0
S1422_EFU_F108	3	3	0	0	1	1	2	4	0	0	2	2	0	0	2	4	0	0	0	0	1	1	1	1	1	3	1	1	0	0	3	3	3	1	1	2	0	0	0	0	2	4	1	1	0	0	1	1	2
S1423_EFU_F110	0	0	2	2	1	1	2	4	3	3	3	3	0	0	2	2	0	0	0	0	1	1	1	1	3	3	1	1	2	2	3	4	0	0	1	1	0	0	3	3	0	0	1	4	2	2	4	1	2
S1424_EFU_F095	3	3	2	2	1	1	2	2	3	2	2	3	4	4	2	2	2	2	3	3	1	1	1	2	1	3	1	1	2	2	3	4	3	1	1	1	3	1	3	3	2	4	1	1	2	2	4	1	2
S1425_EFU_F096	0	0	0	0	0	0	0	0	0	0	0	0	0	0	0	0	0	0	0	0	0	0	0	0	0	0	0	0	0	0	0	0	3	1	1	1	0	0	0	0	0	0	0	0	0	0	0	0	0
S1426_EFU_F097	3	3	2	2	1	3	2	4	3	3	2	3	4	4	2	2	2	2	3	1	1	1	1	1	1	1	1	1	2	2	3	3	3	3	2	2	3	3	0	0	2	2	1	1	2	2	4	1	2
S1427_EFU_F099	3	1	2	4	1	1	2	4	0	0	2	2	4	4	2	4	2	2	3	3	1	1	1	2	1	3	1	1	2	2	3	4	3	3	1	2	3	3	3	3	2	2	1	4	2	4	1	1	2
S1428_EFU_F100	0	0	0	0	1	1	2	2	3	2	2	3	0	0	2	4	0	0	0	0	1	1	0	0	0	0	0	0	2	2	3	4	3	1	1	2	3	1	0	0	0	0	1	4	2	4	0	0	2
S1429_EFU_F101	3	3	2	2	1	3	2	4	0	0	2	2	4	3	2	2	2	2	3	1	1	1	0	0	1	3	1	1	0	0	3	3	3	3	2	2	0	0	3	3	2	4	1	1	2	4	0	0	2
S1430_EFU_F103	3	3	2	2	1	1	2	4	3	3	2	3	4	4	2	4	2	2	3	3	1	1	1	2	1	1	1	1	2	2	3	4	3	3	2	2	0	0	3	3	2	4	1	4	2	2	4	4	2
S1431_EFU_F105	3	3	2	4	1	1	2	4	3	3	2	2	4	4	2	2	2	2	3	3	1	1	1	2	1	3	1	1	2	2	4	4	3	1	1	2	3	3	3	3	2	4	1	1	2	4	4	4	2
S1432_EFU_F106	1	1	2	4	1	1	2	2	3	3	2	3	4	4	2	4	2	2	3	1	1	1	1	1	1	3	1	1	2	2	3	4	3	3	1	1	3	3	3	3	2	2	1	1	2	4	4	1	2
S1433_EFU_F107	3	3	2	4	1	1	0	0	3	3	2	3	4	4	2	2	2	2	3	3	1	1	1	2	1	1	1	1	2	2	3	4	3	1	2	2	3	3	3	3	2	4	1	1	2	4	4	4	2
S1434_EFU_F108	3	1	2	4	1	1	2	4	0	0	2	3	0	0	2	2	0	0	0	0	1	1	1	2	0	0	0	0	2	2	3	3	3	1	1	2	0	0	3	3	2	4	0	0	2	2	1	1	2
S1435_EFU_F110	3	3	2	2	1	1	2	4	3	3	2	3	4	4	2	2	2	2	3	1	1	1	1	1	1	3	1	1	2	2	3	4	3	3	1	1	3	3	3	3	2	4	1	4	2	2	1	1	2
S1436_EFU_F095	3	3	2	2	1	3	2	4	3	2	2	3	4	4	2	2	2	2	3	3	1	1	1	2	3	3	1	1	2	2	3	4	3	1	1	2	3	1	3	3	4	4	0	0	2	4	4	4	2
S1437_EFU_F096	0	0	2	2	1	1	2	4	0	0	0	0	4	4	2	4	0	0	0	0	1	1	1	2	1	1	0	0	0	0	3	4	3	3	1	1	0	0	0	0	2	4	0	0	2	4	4	4	2
S1438_EFU_F098	3	3	2	2	1	1	2	4	0	0	0	0	4	3	2	4	2	2	0	0	1	1	1	2	1	1	0	0	0	0	3	4	3	1	2	2	0	0	0	0	2	4	0	0	0	0	4	1	0
S1440_EFU_F101	3	3	2	4	1	1	2	4	3	3	2	3	4	3	2	4	2	2	3	1	1	1	1	1	1	3	1	1	2	2	3	4	3	3	2	2	3	3	3	3	4	4	1	4	2	4	4	1	2
S1441_EFU_F103	3	3	2	2	1	1	2	2	3	3	2	3	4	4	4	4	2	2	3	3	1	1	2	2	1	3	1	1	2	2	3	4	3	1	2	2	3	3	3	3	2	4	1	1	2	2	4	1	2
S1442_EFU_F104	3	1	2	4	1	1	2	4	3	3	2	2	4	3	2	4	2	1	3	3	1	1	1	2	0	0	1	1	2	2	3	4	3	1	1	1	3	3	3	3	2	4	0	0	2	2	4	1	2
S1443_EFU_F105	3	3	2	2	1	1	2	2	0	0	2	3	4	4	2	2	2	2	3	3	1	1	1	1	1	3	1	1	2	2	3	4	3	1	0	0	3	3	3	3	4	4	1	1	2	2	4	4	2
S1444_EFU_F106	3	3	2	4	1	1	2	4	0	0	2	3	4	3	2	4	2	2	0	0	1	1	1	1	1	3	1	1	2	2	3	4	3	3	1	2	0	0	3	3	2	4	1	1	2	4	4	1	2
S1445_EFU_F107	3	1	2	2	1	1	2	4	3	3	2	3	4	4	2	2	2	1	3	3	1	1	1	2	1	1	1	1	0	0	3	4	3	1	1	2	3	3	3	3	2	4	1	1	2	2	4	4	2
S1446_EFU_F108	3	1	2	2	1	1	2	2	0	0	2	2	4	4	2	4	2	2	3	3	1	1	1	1	1	3	1	1	2	2	3	4	3	1	1	1	3	3	3	3	4	4	1	1	2	4	1	1	2
S1447_EFU_F111	3	1	2	2	1	1	2	4	3	3	2	3	4	4	2	4	2	2	3	3	1	1	1	2	1	1	1	1	2	2	4	4	3	3	1	2	3	1	3	3	4	4	1	1	2	2	1	1	2
S1448_EFU_F095	3	3	2	2	1	3	2	4	3	2	2	2	4	4	2	4	2	1	3	3	1	1	1	2	3	3	1	1	2	2	3	4	3	1	1	2	3	1	3	3	2	4	1	1	2	4	1	1	2
S1449_EFU_F096	3	3	2	2	1	1	2	4	3	3	2	2	4	4	2	4	2	2	3	3	1	1	2	2	1	3	1	1	2	2	3	4	3	3	1	1	1	1	3	3	4	4	1	1	4	4	4	4	2
S1450_EFU_F098	3	3	2	2	1	1	2	4	3	2	2	3	4	3	2	4	2	2	3	3	1	1	1	2	1	1	1	1	2	2	3	4	3	1	1	1	0	0	3	3	2	4	1	4	2	2	4	1	2
S1451_EFU_F099	3	3	2	4	1	1	2	4	0	0	2	3	4	4	2	4	2	2	3	3	0	0	1	2	1	1	1	1	0	0	4	4	0	0	2	2	0	0	0	0	2	2	0	0	2	2	0	0	2
S1452_EFU_F101	3	1	2	2	3	3	2	4	3	3	2	2	3	3	2	4	2	2	3	3	1	1	1	1	1	3	1	1	2	2	3	4	3	3	1	2	3	3	3	3	2	2	1	1	2	4	4	1	2
S1453_EFU_F103	3	3	2	2	1	1	2	4	3	3	2	3	4	4	4	4	2	2	0	0	1	1	1	1	0	0	1	1	2	2	3	4	3	1	1	2	0	0	3	3	2	4	1	4	2	4	4	4	2
S1454_EFU_F104	3	3	2	4	1	1	2	2	3	2	2	3	4	4	2	2	2	2	3	1	1	1	1	2	1	1	1	1	2	2	3	4	3	1	2	2	3	3	3	3	2	2	1	1	2	2	1	1	2
S1455_EFU_F105	3	3	2	4	1	1	0	0	3	3	2	3	4	4	2	2	2	2	3	3	1	1	1	1	1	3	1	1	2	2	3	3	3	1	1	1	0	0	3	3	2	4	1	1	4	4	4	1	2
S1457_EFU_F107	3	1	2	4	1	1	0	0	0	0	2	3	4	4	2	2	2	1	3	3	1	1	1	2	1	1	1	1	2	2	3	4	3	3	1	2	3	3	0	0	2	2	1	1	2	2	4	1	2
S1458_EFU_F110	3	3	2	2	1	1	2	4	0	0	2	3	4	3	2	4	2	2	0	0	1	1	1	1	1	3	1	1	2	2	3	4	3	3	1	1	0	0	3	3	0	0	1	1	2	2	4	1	2
S1459_EFU_F111	0	0	2	4	0	0	2	2	0	0	0	0	0	0	0	0	2	2	0	0	1	1	0	0	0	0	0	0	0	0	4	4	3	3	2	2	0	0	0	0	0	0	1	4	2	2	0	0	0
S1460_EFU_F095	0	0	2	2	1	1	0	0	0	0	2	3	0	0	0	0	0	0	0	0	1	1	0	0	3	3	1	1	0	0	3	3	3	3	1	1	0	0	3	3	4	4	0	0	2	2	0	0	2
S1461_EFU_F096	3	3	2	2	1	1	0	0	0	0	2	3	4	3	2	4	2	1	0	0	1	1	1	2	1	3	1	1	2	2	4	4	3	3	1	1	0	0	3	3	4	4	1	1	2	4	4	4	2
S1462_EFU_F098	0	0	2	2	1	1	2	4	0	0	3	3	0	0	0	0	0	0	0	0	0	0	0	0	1	1	0	0	0	0	3	4	3	1	0	0	0	0	0	0	0	0	1	1	2	4	4	1	2
S1463_EFU_F100	0	0	2	2	1	1	2	4	0	0	2	2	4	4	2	4	2	2	0	0	1	1	1	2	1	1	1	1	0	0	3	4	3	3	1	2	0	0	3	3	2	4	0	0	4	4	0	0	2
S1464_EFU_F101	3	3	2	2	3	3	2	4	3	3	2	2	4	3	2	2	2	2	0	0	1	1	1	2	1	3	1	1	2	2	3	4	3	3	1	2	3	3	3	3	2	4	1	1	2	4	1	1	2
S1465_EFU_F103	3	3	0	0	1	1	2	4	0	0	2	2	0	0	0	0	0	0	0	0	0	0	1	2	1	3	0	0	0	0	3	3	3	1	0	0	3	3	3	3	0	0	1	1	2	2	1	1	0
S1466_EFU_F104	0	0	0	0	0	0	0	0	0	0	0	0	4	3	0	0	2	1	0	0	0	0	0	0	1	3	0	0	0	0	3	3	3	1	0	0	0	0	0	0	2	4	0	0	2	2	0	0	0
S1467_EFU_F105	3	3	2	2	1	1	2	2	3	2	2	2	4	4	2	2	2	2	3	1	1	1	1	2	3	3	1	1	2	2	3	3	3	1	1	1	3	3	0	0	2	4	1	1	2	4	4	4	2
S1468_EFU_F106	0	0	0	0	0	0	0	0	0	0	2	2	0	0	0	0	0	0	0	0	0	0	0	0	1	3	0	0	0	0	0	0	0	0	1	2	0	0	0	0	0	0	1	1	0	0	0	0	0
S1469_EFU_F108	0	0	0	0	0	0	0	0	0	0	0	0	0	0	0	0	0	0	0	0	0	0	0	0	0	0	1	1	0	0	0	0	0	0	0	0	0	0	0	0	0	0	1	4	0	0	0	0	0
S1471_EFU_F111	0	0	2	4	0	0	2	2	0	0	0	0	0	0	0	0	2	2	0	0	0	0	0	0	0	0	0	0	0	0	3	4	0	0	0	0	0	0	0	0	0	0	1	4	0	0	0	0	2
S1472_EFU_F095	3	3	0	0	1	3	0	0	3	2	2	3	0	0	0	0	2	1	0	0	0	0	0	0	0	0	1	1	0	0	0	0	0	0	0	0	0	0	0	0	0	0	1	1	0	0	0	0	0
S1474_EFU_F098	3	3	2	2	1	1	2	4	3	2	2	3	4	4	2	4	2	2	3	3	1	1	1	2	1	1	1	1	2	2	4	4	3	3	1	2	0	0	3	3	2	4	0	0	2	4	1	1	2
S1475_EFU_F100	0	0	0	0	0	0	0	0	0	0	0	0	0	0	0	0	0	0	0	0	0	0	0	0	0	0	0	0	0	0	0	0	0	0	0	0	0	0	0	0	0	0	0	0	0	0	0	0	0
S1476_EFU_F101	3	3	0	0	0	0	0	0	3	3	2	2	0	0	0	0	2	2	3	3	0	0	0	0	0	0	1	1	0	0	3	4	0	0	0	0	0	0	0	0	0	0	1	4	0	0	1	1	0
S1477_EFU_F103	0	0	0	0	0	0	0	0	0	0	0	0	0	0	0	0	0	0	0	0	0	0	0	0	0	0	0	0	0	0	0	0	0	0	0	0	0	0	0	0	0	0	0	0	0	0	4	1	0
S1478_EFU_F104	0	0	0	0	0	0	0	0	0	0	0	0	0	0	0	0	0	0	0	0	0	0	0	0	0	0	0	0	0	0	0	0	3	1	0	0	0	0	0	0	0	0	0	0	0	0	0	0	0
S1479_EFU_F105	0	0	0	0	0	0	0	0	0	0	0	0	0	0	0	0	0	0	0	0	0	0	0	0	0	0	0	0	0	0	0	0	0	0	0	0	0	0	0	0	0	0	1	1	0	0	0	0	0
S1480_EFU_F107	3	1	2	4	1	1	2	4	3	2	2	3	4	3	2	2	2	2	3	1	1	1	1	1	1	1	1	1	2	2	3	4	3	1	1	2	0	0	0	0	2	4	1	1	2	4	4	4	2
S1481_EFU_F108	0	0	0	0	0	0	0	0	0	0	0	0	0	0	0	0	0	0	0	0	0	0	0	0	0	0	0	0	0	0	0	0	0	0	0	0	0	0	0	0	0	0	1	4	0	0	0	0	0
S1482_EFU_F110	3	3	2	2	1	1	0	0	3	3	3	3	0	0	2	4	2	2	1	1	1	1	1	1	1	3	1	1	2	2	3	4	0	0	0	0	0	0	0	0	2	4	1	1	0	0	1	1	2
S1484_EFU_F095	3	3	2	2	1	1	0	0	3	2	2	3	4	4	0	0	2	1	3	3	0	0	1	2	3	3	1	1	0	0	3	4	0	0	1	2	0	0	0	0	2	2	0	0	0	0	1	1	2
S1485_EFU_F097	0	0	0	0	1	3	0	0	0	0	3	3	0	0	2	2	2	2	3	1	0	0	0	0	0	0	1	1	0	0	4	4	0	0	0	0	0	0	0	0	0	0	1	1	0	0	0	0	0
S1486_EFU_F098	0	0	0	0	0	0	0	0	0	0	3	3	0	0	0	0	0	0	0	0	0	0	0	0	0	0	0	0	0	0	0	0	0	0	0	0	0	0	0	0	0	0	0	0	0	0	0	0	0
S1487_EFU_F100	0	0	0	0	1	1	0	0	0	0	0	0	0	0	0	0	2	2	3	3	0	0	0	0	0	0	1	1	0	0	0	0	0	0	0	0	0	0	0	0	0	0	0	0	0	0	0	0	0
S1488_EFU_F101	0	0	0	0	0	0	0	0	3	3	0	0	0	0	0	0	0	0	0	0	0	0	0	0	0	0	0	0	0	0	0	0	0	0	0	0	0	0	0	0	0	0	0	0	0	0	0	0	0
S1489_EFU_F103	0	0	2	2	1	3	0	0	0	0	2	3	0	0	2	2	2	2	0	0	1	1	0	0	0	0	1	1	0	0	3	4	0	0	0	0	0	0	0	0	0	0	0	0	0	0	0	0	2
S1490_EFU_F104	0	0	2	4	1	3	0	0	3	3	2	3	0	0	0	0	2	2	0	0	1	1	0	0	1	1	1	1	0	0	3	4	3	1	0	0	0	0	0	0	0	0	1	1	2	2	4	1	2
S1491_EFU_F105	3	3	2	4	1	1	2	4	3	2	2	2	4	4	2	2	2	2	3	1	1	1	1	1	3	3	1	1	0	0	3	4	3	1	1	2	3	3	0	0	2	4	0	0	2	2	4	4	2
S1492_EFU_F107	0	0	2	2	0	0	0	0	3	3	3	3	0	0	0	0	0	0	3	3	0	0	0	0	1	3	1	1	0	0	0	0	0	0	1	2	0	0	0	0	2	2	1	1	0	0	4	4	2
S1493_EFU_F108	0	0	0	0	0	0	0	0	0	0	2	3	0	0	0	0	0	0	0	0	0	0	0	0	0	0	1	1	0	0	0	0	0	0	0	0	0	0	0	0	0	0	0	0	0	0	0	0	0
S1494_EFU_F110	0	0	0	0	0	0	0	0	0	0	2	2	0	0	0	0	2	2	3	1	0	0	0	0	0	0	1	1	0	0	0	0	0	0	0	0	0	0	0	0	0	0	0	0	0	0	0	0	0
S1495_EFU_F111	0	0	0	0	0	0	0	0	0	0	3	3	0	0	0	0	0	0	0	0	0	0	0	0	0	0	1	1	0	0	0	0	0	0	0	0	0	0	0	0	2	4	0	0	0	0	0	0	0
S1496_EFU_F111	3	3	2	2	1	1	2	2	3	3	3	3	4	4	4	4	2	2	3	3	1	1	2	2	1	1	1	1	2	2	4	4	3	3	2	2	3	1	3	3	2	2	0	0	2	2	1	1	2
S1497_EFU_F113	3	3	2	4	1	1	2	2	2	2	2	3	4	4	2	4	2	2	3	3	1	1	1	2	1	1	1	1	2	2	4	4	3	3	1	2	3	1	3	3	2	4	1	1	2	2	4	1	2
S1498_EFU_F114	3	1	2	2	1	1	2	2	3	3	2	2	4	4	2	4	2	2	3	3	1	1	2	2	3	3	1	1	2	2	3	3	3	1	2	2	3	3	0	0	2	2	1	4	2	2	4	1	2
S1499_EFU_F115	3	1	2	4	1	1	2	2	3	3	2	2	4	4	2	2	2	1	3	3	1	1	2	2	3	3	1	1	2	2	3	4	3	1	1	1	3	3	3	3	2	4	0	0	2	2	4	1	2
S1500_EFU_F116	3	1	2	2	1	1	2	2	3	3	2	3	4	4	2	2	2	2	3	3	1	1	2	2	3	3	1	1	2	2	3	4	3	3	1	2	3	3	3	3	2	4	1	1	2	2	4	1	2
S1501_EFU_F117	3	3	2	2	1	1	2	2	3	3	2	3	4	4	0	0	2	2	3	3	1	1	1	1	1	3	1	1	2	2	3	4	3	3	0	0	0	0	0	0	2	4	1	4	4	4	4	1	2
S1502_EFU_F118	3	3	2	4	1	1	2	2	3	3	2	3	4	4	2	4	2	2	3	3	1	1	1	1	1	1	1	1	2	2	3	4	3	3	1	1	0	0	3	3	2	2	1	1	2	2	4	1	2
S1503_EFU_F119	3	1	2	2	1	3	2	2	3	3	2	2	4	4	2	4	2	2	3	3	1	1	1	2	1	3	1	1	2	2	3	3	3	1	1	2	3	3	3	3	2	4	1	1	2	4	4	1	2
S1504_EFU_F112	3	3	4	4	1	1	2	2	3	3	2	3	4	4	4	4	2	2	3	3	1	1	1	1	3	3	1	1	2	2	3	4	3	3	1	1	3	3	3	3	4	4	1	1	2	2	1	1	2
S1505_EFU_F113	3	3	4	4	1	1	2	2	3	3	2	3	4	3	4	4	2	2	3	1	1	1	1	2	1	1	1	1	2	2	3	4	3	1	1	2	0	0	3	3	2	4	1	1	2	2	4	1	2
S1506_EFU_F114	3	1	2	2	1	1	2	2	3	3	2	2	4	4	2	4	2	2	3	3	1	1	1	2	1	3	1	1	2	2	3	3	3	1	2	2	3	3	3	3	2	4	1	1	2	4	4	1	2
S1507_EFU_F115	3	1	2	4	1	1	2	2	3	3	2	2	4	4	2	2	2	1	3	1	1	1	1	2	1	3	1	1	2	2	4	4	3	1	1	2	3	1	3	3	2	2	1	4	2	4	4	1	2
S1508_EFU_F116	3	1	2	2	1	1	2	2	3	3	2	3	4	3	2	2	2	2	3	3	1	1	1	2	3	3	1	1	2	2	3	4	3	3	2	2	3	3	3	3	4	4	0	0	2	2	1	1	2
S1509_EFU_F117	3	3	2	2	1	3	2	2	3	3	2	2	4	4	4	4	2	2	3	1	1	1	1	2	3	3	1	1	2	2	3	4	3	3	1	1	3	3	3	3	2	2	1	4	4	4	4	1	2
S1510_EFU_F118	3	1	2	4	1	1	2	2	3	3	2	3	4	4	2	4	2	2	3	3	1	1	1	1	1	1	1	1	2	2	3	4	3	3	1	1	3	3	3	3	2	2	1	1	2	2	4	4	2
S1511_EFU_F119	3	1	2	2	1	3	2	2	3	3	2	2	4	4	2	4	2	2	3	1	1	1	1	2	1	3	1	1	0	0	3	4	3	1	1	2	3	1	3	3	2	2	0	0	2	4	4	1	2
S1512_EFU_F112	3	3	4	4	1	1	2	2	3	3	2	2	4	4	2	2	2	2	3	3	1	1	1	1	3	3	1	1	2	2	3	4	3	1	1	1	3	3	3	3	2	4	1	1	2	2	4	1	2
S1513_EFU_F113	3	3	2	4	1	1	2	2	3	3	2	2	4	4	2	4	2	2	3	3	1	1	1	1	1	3	1	1	2	2	3	4	3	3	1	2	0	0	3	3	2	2	1	1	2	2	1	1	2
S1514_EFU_F114	3	3	2	2	1	1	2	2	3	3	2	2	4	4	2	4	2	2	3	3	1	1	1	2	3	3	1	1	2	2	3	3	3	3	1	2	3	3	3	3	2	2	1	4	2	2	4	1	2
S1515_EFU_F115	3	1	2	4	1	1	2	2	3	3	2	2	4	4	2	4	2	1	3	3	1	1	2	2	1	3	1	1	2	2	3	4	3	1	1	1	0	0	3	3	2	4	1	1	2	2	4	1	2
S1516_EFU_F116	3	1	2	2	1	1	2	2	3	3	2	2	4	4	2	2	2	2	3	3	1	1	2	2	1	3	1	1	2	2	3	3	3	1	1	2	3	3	3	3	4	4	1	1	2	2	1	1	2
S1517_EFU_F117	3	3	2	4	1	3	2	2	3	3	2	3	4	4	4	4	2	1	3	3	1	1	1	2	3	3	1	1	0	0	4	4	3	1	1	2	3	3	3	3	2	4	1	4	2	4	1	1	2
S1518_EFU_F118	3	3	2	4	1	1	2	2	3	3	2	3	4	4	2	4	2	1	3	3	1	1	1	1	1	1	1	1	2	2	4	4	3	3	1	2	3	3	3	3	2	4	1	1	2	2	4	1	2
S1519_EFU_F112	3	1	4	4	1	1	2	2	3	3	2	2	4	4	4	4	2	2	3	3	1	1	1	1	3	3	1	1	2	2	3	4	3	3	1	1	3	3	3	1	2	4	1	1	2	2	4	1	2
S1520_EFU_F113	3	3	2	4	1	1	2	2	3	2	3	3	4	4	2	4	2	2	3	3	1	1	1	2	1	1	1	1	2	2	3	4	3	3	1	2	1	1	3	3	2	2	1	4	2	4	1	1	2
S1521_EFU_F114	3	1	2	2	1	1	2	2	3	3	2	2	4	4	4	4	2	2	3	3	1	1	2	2	1	3	1	1	2	2	3	4	3	3	1	2	3	3	3	3	2	2	1	1	2	4	4	1	2
S1522_EFU_F115	3	1	2	4	1	1	2	2	3	3	2	2	4	4	2	2	2	1	3	3	1	1	2	2	3	3	1	1	2	2	4	4	3	3	1	1	0	0	3	3	2	4	1	1	2	2	1	1	2
S1523_EFU_F116	3	1	2	2	1	1	2	2	3	3	2	3	4	3	2	2	2	2	3	3	1	1	1	2	3	3	1	1	2	2	4	4	3	1	1	2	3	3	3	3	4	4	1	1	2	2	1	1	2
S1524_EFU_F118	3	1	2	4	1	1	2	2	3	3	3	3	4	4	2	4	2	2	3	3	1	1	1	1	1	1	1	1	2	2	4	4	3	3	1	1	3	3	3	3	2	4	1	1	2	2	4	4	2
S1525_EFU_F119	3	1	2	2	1	1	2	2	3	3	2	2	4	3	2	4	2	2	3	1	1	1	1	2	3	3	1	1	0	0	3	3	3	1	1	2	3	3	3	3	2	4	1	1	2	4	1	1	2
S1526_EFU_F112	3	3	2	4	1	1	2	2	3	3	2	3	4	4	4	4	2	2	3	3	1	1	1	2	3	3	1	1	2	2	3	4	3	3	1	1	3	3	3	3	4	4	1	1	2	2	4	1	2
S1527_EFU_F113	3	3	2	2	1	1	2	2	2	2	2	3	4	4	2	4	2	2	3	1	1	1	1	1	1	3	1	1	2	2	3	4	3	3	2	2	1	1	3	3	2	4	1	1	2	2	4	1	2
S1528_EFU_F114	3	3	2	2	1	1	2	2	3	3	2	2	4	4	2	4	2	2	3	3	1	1	1	2	1	3	1	1	2	2	3	4	3	3	1	2	3	3	3	3	2	2	1	4	2	4	4	1	2
S1529_EFU_F116	0	0	0	0	0	0	2	2	0	0	0	0	0	0	0	0	0	0	0	0	1	1	0	0	3	3	1	1	0	0	0	0	3	3	0	0	0	0	0	0	0	0	1	4	0	0	0	0	0
S1530_EFU_F117	3	3	2	4	1	3	2	2	3	3	2	3	4	4	2	4	2	2	3	1	1	1	1	2	1	3	1	1	2	2	3	4	3	3	1	1	3	3	3	3	2	2	1	4	4	4	4	1	2
S1531_EFU_F118	3	1	2	4	1	1	2	2	3	3	2	3	4	4	2	4	2	2	3	3	1	1	1	1	1	1	1	1	2	2	3	4	3	3	1	1	3	3	3	3	2	4	1	4	2	2	4	4	2
S1532_EFU_F119	3	3	2	4	1	1	2	2	3	3	2	2	4	4	2	2	2	2	3	1	1	1	1	2	3	3	1	1	2	2	3	3	3	1	2	2	3	3	3	3	2	2	0	0	0	0	4	1	2
S1533_EFU_F112	3	3	4	4	1	1	2	2	3	3	2	2	4	4	2	4	2	2	3	3	1	1	1	1	3	3	1	1	2	2	3	4	3	1	1	1	3	3	3	3	4	4	0	0	2	2	4	1	2
S1534_EFU_F113	3	3	2	4	1	1	2	2	3	2	2	3	4	4	2	4	2	2	3	1	1	1	1	2	1	1	1	1	2	2	4	4	3	3	2	2	3	1	3	3	2	2	1	1	2	4	4	1	2
S1535_EFU_F114	3	1	2	4	1	1	2	2	3	3	2	2	4	4	2	4	2	2	3	3	1	1	1	2	1	3	1	1	2	2	3	3	3	1	1	2	3	3	3	3	2	2	1	4	2	4	4	1	2
S1536_EFU_F116	3	1	2	2	1	1	2	2	3	3	2	2	4	3	2	2	2	2	0	0	1	1	2	2	1	3	1	1	2	2	4	4	3	1	1	2	3	3	0	0	0	0	1	1	2	2	1	1	2
S1537_EFU_F117	3	3	2	2	1	3	2	2	3	3	2	2	4	4	4	4	2	2	3	3	1	1	1	2	1	3	1	1	2	2	3	3	3	3	1	1	3	3	3	3	2	4	1	4	4	4	4	1	2
S1538_EFU_F118	3	3	2	2	1	3	2	2	3	3	2	3	4	4	2	4	2	1	3	3	1	1	1	1	1	1	1	1	2	2	4	4	3	3	2	2	3	3	3	3	2	4	1	4	2	4	4	1	2
S1539_EFU_F119	3	1	2	2	1	1	2	2	3	3	2	2	4	3	0	0	2	2	0	0	0	0	1	2	1	3	1	1	2	2	3	3	3	3	1	2	0	0	0	0	0	0	1	4	2	2	4	1	2
S1540_EFU_F112	3	1	4	4	0	0	0	0	0	0	2	2	0	0	0	0	2	2	3	3	1	1	1	2	3	3	1	1	0	0	3	4	0	0	0	0	0	0	0	0	0	0	0	0	0	0	0	0	2
S1541_EFU_F113	3	3	0	0	0	0	0	0	3	2	3	3	0	0	0	0	2	2	3	3	0	0	0	0	0	0	1	1	0	0	0	0	0	0	0	0	0	0	0	0	0	0	1	1	0	0	4	1	2
S1542_EFU_F114	3	3	2	4	1	1	2	2	3	3	2	2	4	4	2	4	2	2	3	3	1	1	1	2	1	3	1	1	2	2	3	3	3	1	1	1	3	3	3	3	2	2	1	4	2	4	4	1	2
S1543_EFU_F116	0	0	0	0	0	0	0	0	3	3	2	2	0	0	0	0	2	2	0	0	0	0	0	0	0	0	1	1	0	0	0	0	0	0	0	0	0	0	0	0	0	0	1	1	0	0	0	0	0
S1544_EFU_F117	3	3	2	4	1	1	2	2	3	3	2	3	4	4	0	0	2	1	3	3	1	1	1	2	3	3	1	1	2	2	3	3	3	3	0	0	0	0	0	0	2	2	1	4	0	0	4	1	2
S1545_EFU_F118	0	0	0	0	0	0	0	0	3	3	2	3	0	0	0	0	2	2	0	0	0	0	0	0	0	0	1	1	0	0	0	0	0	0	0	0	0	0	0	0	0	0	1	4	0	0	0	0	0
S1546_EFU_F119	0	0	0	0	0	0	0	0	3	3	2	2	0	0	0	0	2	2	1	1	1	1	0	0	0	0	1	1	0	0	0	0	0	0	0	0	0	0	0	0	0	0	0	0	0	0	0	0	0
S1547_EFU_F113	3	3	2	4	0	0	2	2	3	2	2	3	0	0	0	0	2	2	3	1	1	1	0	0	1	1	1	1	2	2	0	0	0	0	0	0	0	0	0	0	0	0	1	4	0	0	4	1	2
S1548_EFU_F114	3	1	0	0	1	1	0	0	3	3	2	2	0	0	0	0	2	2	3	3	1	1	2	2	3	3	1	1	0	0	3	4	0	0	0	0	0	0	0	0	0	0	1	1	0	0	4	1	2
S1549_EFU_F115	3	1	0	0	1	1	0	0	3	3	2	2	0	0	0	0	2	1	3	3	1	1	0	0	1	3	1	1	0	0	3	4	3	1	0	0	0	0	0	0	0	0	1	1	0	0	4	1	2
S1550_EFU_F116	0	0	0	0	0	0	0	0	3	3	2	2	0	0	0	0	2	2	3	3	0	0	0	0	0	0	1	1	0	0	0	0	0	0	0	0	0	0	0	0	0	0	1	1	0	0	0	0	0
S1551_EFU_F117	0	0	0	0	0	0	0	0	3	3	2	3	0	0	0	0	2	2	3	3	0	0	0	0	0	0	1	1	0	0	0	0	0	0	0	0	0	0	0	0	0	0	1	1	0	0	0	0	0
S1552_EFU_F118	3	3	2	4	1	1	2	2	3	3	2	3	4	4	0	0	2	1	3	3	1	1	1	1	1	1	1	1	0	0	3	4	0	0	0	0	0	0	0	0	2	2	1	4	2	2	4	1	2
S1553_EFU_F119	3	1	2	2	1	3	2	2	3	3	2	2	4	4	4	4	2	2	3	3	1	1	1	2	1	3	1	1	2	2	3	4	3	3	1	2	3	3	3	3	2	2	1	1	2	4	4	1	2
0.05	0.05
147	147
S0154_AFM_F304	3	3	2	4	1	1	2	2	3	3	2	3	4	4	2	4	2	2	3	3	1	1	1	2	1	3	1	1	2	2	3	3	3	3	1	2	3	3	3	3	2	2	1	4	2	4	4	1	2
S0155_AFM_F305	3	3	2	2	1	1	2	2	3	2	2	3	4	4	2	4	2	2	3	1	1	1	1	2	3	3	1	1	2	2	3	3	3	3	1	2	3	3	3	3	4	4	1	1	2	4	4	1	2
S0156_AFM_F306	3	3	2	2	1	1	2	2	3	2	2	2	4	4	2	4	2	2	3	3	1	1	0	0	3	3	1	1	2	2	3	4	3	3	1	1	0	0	0	0	2	4	1	1	2	4	4	1	2
S0157_AFM_F307	3	3	2	2	1	1	2	2	3	3	2	2	3	3	2	2	2	2	3	3	1	1	1	2	1	1	1	1	2	2	3	4	3	1	1	1	3	1	3	3	2	4	1	1	2	2	4	1	2
S0158_AFM_F158	3	3	4	4	1	3	2	2	3	2	3	3	4	4	2	4	2	2	3	3	1	1	1	2	3	3	1	1	2	2	3	3	3	3	1	1	3	3	3	3	2	4	1	1	2	2	4	4	2
S0159_AFM_F309	3	3	2	2	1	1	2	2	3	3	3	3	4	4	2	4	2	2	3	3	1	1	2	2	1	3	1	1	2	2	4	4	3	1	2	2	0	0	3	3	2	2	1	1	2	4	4	4	2
S0160_AFM_F310	3	3	2	2	1	1	2	2	3	3	2	3	4	3	2	2	2	2	3	3	1	1	1	1	1	3	1	1	2	2	3	4	3	1	2	2	3	3	3	3	4	4	1	1	2	4	4	1	2
S0162_AFM_F311	3	3	2	2	1	3	2	2	3	3	3	3	4	4	2	4	2	2	3	1	1	1	1	2	1	1	1	1	2	2	4	4	3	3	1	2	3	3	3	3	2	2	1	1	2	2	4	1	2
S0163_AFM_F312	3	3	4	4	1	1	2	2	3	2	2	2	4	3	4	4	2	2	3	3	1	1	2	2	1	1	1	1	2	2	4	4	3	3	1	1	0	0	3	3	4	4	0	0	2	2	4	4	2
S0166_AFM_F315	3	3	2	4	1	1	2	2	3	2	2	3	4	4	2	2	2	2	3	1	1	1	1	1	3	3	1	1	2	2	3	4	3	3	1	2	3	3	3	3	2	4	4	4	2	2	4	1	2
S0167_AFM_F316	3	3	2	4	1	1	2	2	3	2	2	2	4	4	2	2	2	2	3	3	1	1	1	1	3	3	1	1	2	2	3	3	3	3	1	1	0	0	3	3	4	4	1	1	2	4	1	1	2
S0169_AFM_F318	3	3	2	4	1	3	2	2	3	2	2	2	4	3	2	2	2	2	3	3	1	1	1	2	3	3	1	1	2	2	3	3	3	3	1	2	3	3	3	3	2	2	1	1	2	4	4	4	2
S0170_AFM_F319	3	3	2	4	1	3	2	2	3	3	2	3	4	3	2	2	2	2	3	3	1	1	1	1	1	3	1	1	2	2	4	4	3	3	1	2	3	3	3	3	2	4	1	1	2	2	4	4	2
S0171_AFM_F321	3	3	2	2	1	1	2	2	3	3	2	2	4	4	2	4	2	1	3	3	1	1	1	1	1	3	1	1	2	2	4	4	3	3	1	1	3	3	3	3	2	4	1	4	4	4	4	4	2
S0172_AFM_F321	3	3	2	2	1	1	2	2	3	3	2	3	4	4	0	0	2	2	3	3	1	1	1	2	3	3	1	3	2	2	3	4	3	1	0	0	0	0	0	0	2	4	4	4	2	4	4	1	2
S0174_AFM_F327	1	1	2	4	1	1	2	2	3	2	2	2	4	3	0	0	2	1	3	3	1	1	1	2	1	1	1	1	2	2	3	3	3	3	2	2	3	3	3	3	2	2	1	1	2	2	4	1	2
S0175_AFM_F324	3	3	2	2	1	1	2	2	3	3	2	3	4	4	2	4	2	1	3	3	1	1	1	1	1	1	1	1	2	2	4	4	3	3	2	2	3	3	3	3	4	4	1	4	2	2	4	1	2
S0176_AFM_F325	3	1	2	2	1	1	2	2	3	3	2	3	4	4	2	4	2	1	3	3	1	1	1	1	3	3	1	1	2	2	3	4	3	1	2	2	3	3	3	3	2	2	1	1	4	4	4	1	2
S0177_AFM_F326	3	3	2	4	1	1	2	2	3	3	2	3	4	4	2	2	2	2	3	3	1	1	1	2	1	3	1	1	2	2	3	4	3	3	1	1	3	3	0	0	2	4	1	4	2	2	1	1	2
S0178_AFM_F327	3	3	2	2	1	3	2	2	3	3	2	3	4	3	2	4	2	2	3	3	1	1	1	1	1	1	1	1	2	2	3	4	3	1	2	2	3	3	3	3	2	2	1	1	2	4	4	1	2
S0179_AFM_F328	3	3	2	2	3	3	2	2	3	3	2	3	4	4	2	2	2	2	3	3	1	1	1	2	1	1	1	1	2	2	4	4	3	3	1	2	3	3	3	3	2	2	1	1	2	4	4	4	2
S0181_AFM_F330	3	3	2	2	1	1	2	2	3	3	2	2	4	3	0	0	2	2	3	3	1	1	1	1	1	3	1	1	2	2	3	4	3	1	0	0	1	1	0	0	4	4	1	1	0	0	4	1	2
S0182_AFM_F331	3	3	2	4	1	3	2	2	3	3	2	3	4	4	2	2	2	2	3	3	1	1	1	1	3	3	1	1	2	2	3	4	3	1	1	2	3	1	3	3	2	2	1	1	2	2	4	1	2
S0183_AFM_F332	3	3	2	4	1	1	2	2	3	3	2	2	4	3	2	4	2	2	3	3	1	1	1	1	1	3	1	1	2	2	3	4	3	3	1	1	1	1	3	3	2	2	1	1	2	2	4	1	2
S0184_AFM_F333	3	3	2	4	1	1	2	2	3	3	3	3	4	4	2	4	2	2	3	3	1	1	1	1	3	3	1	1	2	2	3	4	3	3	2	2	3	3	3	3	2	4	1	4	2	4	4	1	2
S0186_AFM_F335	3	3	2	2	1	3	2	2	3	3	2	3	4	4	2	4	2	2	3	3	1	1	2	2	3	3	1	1	2	2	4	4	3	1	1	1	3	3	3	3	2	4	1	1	2	4	4	1	2
S0187_AFM_F336	3	3	2	4	1	1	2	2	3	3	3	3	4	3	2	4	2	2	3	3	1	1	1	2	1	3	1	1	2	2	3	4	3	1	1	1	3	3	3	3	2	4	1	1	2	2	4	1	2
S0189_AFM_F338	3	1	2	2	1	3	2	2	3	3	2	3	4	3	2	2	2	2	3	3	1	1	1	1	1	3	1	1	2	2	4	4	3	1	1	2	3	3	3	3	2	4	1	1	2	4	4	1	2
S0191_AFM_F340	3	1	2	4	1	3	2	2	3	2	3	3	4	4	2	4	2	1	3	3	1	1	1	1	1	3	1	1	2	2	3	4	3	3	1	1	3	3	3	3	2	4	1	1	2	2	4	4	2
S0192_AFM_F341	3	3	2	4	1	1	2	2	3	3	2	2	4	3	2	4	2	2	3	3	1	1	1	1	1	1	1	1	2	2	3	4	3	3	2	2	3	3	3	3	4	4	1	4	2	2	4	1	2
S0193_AFM_F342	3	3	2	2	1	1	2	2	3	2	2	2	4	4	2	2	2	2	3	3	1	1	1	2	1	3	1	1	2	2	3	4	3	3	2	2	3	3	3	3	4	4	1	1	2	4	1	1	2
S0194_AFM_F346	3	3	2	4	1	1	2	2	3	3	3	3	4	4	2	4	2	2	3	3	1	1	2	2	1	3	1	1	2	2	3	4	3	1	1	1	0	0	3	3	2	2	1	1	2	2	1	1	2
S0195_AFM_F344	3	3	2	4	1	1	2	2	3	3	3	3	4	4	2	4	2	2	3	3	1	1	2	2	1	1	1	1	2	2	3	4	3	3	1	1	3	3	3	3	2	4	1	4	2	2	4	1	2
S0197_AFM_F346	3	3	2	2	1	1	2	2	3	3	2	2	4	4	2	4	2	2	3	3	1	1	1	2	1	1	1	1	2	2	3	3	3	3	2	2	3	3	3	3	2	4	1	1	2	2	4	1	2
S0198_AFM_F347	3	1	2	4	1	1	2	2	3	3	2	3	4	4	2	4	2	2	3	1	1	1	1	2	1	1	1	1	2	2	3	4	3	3	1	2	3	1	3	3	2	4	1	1	2	2	4	4	2
S0199_AFM_F348	3	3	2	4	1	1	2	2	2	2	2	2	4	4	4	4	2	2	3	3	1	1	1	2	3	3	1	1	2	2	3	4	3	3	1	2	3	1	3	3	2	4	1	1	2	2	4	4	2
S0200_AFM_F349	3	1	2	2	1	1	2	2	3	2	3	3	4	3	2	4	2	2	3	3	1	1	2	2	1	3	1	1	2	2	4	4	1	1	1	1	0	0	3	3	2	2	1	1	2	2	4	1	2
S0201_AFM_F350	3	3	2	4	1	1	2	2	3	3	2	2	4	4	2	4	2	2	3	1	1	1	1	1	1	3	1	1	2	2	3	3	3	1	1	2	3	3	3	3	2	4	0	0	2	2	4	4	2
S0202_AFM_F351	3	3	2	4	1	1	2	2	3	3	2	2	4	4	4	4	2	2	3	3	1	1	0	0	1	1	1	1	2	2	3	3	3	3	1	2	3	3	3	3	2	2	1	1	2	2	4	1	2
S0203_AFM_F352	3	1	2	2	1	1	2	2	3	3	3	3	3	3	2	2	2	1	3	3	1	1	1	2	1	1	1	1	2	2	3	3	3	3	1	2	3	3	3	3	2	4	1	1	2	2	1	1	2
S0204_AFM_F353	3	3	2	4	1	1	2	2	3	2	3	3	4	3	2	4	2	2	3	1	1	1	1	2	1	3	1	1	2	2	3	3	3	3	2	2	3	3	3	3	2	4	1	4	2	4	4	1	2
S0206_AFM_F355	3	3	2	2	1	3	2	2	3	3	2	2	4	4	2	2	2	2	3	3	1	1	1	2	1	3	1	1	2	2	3	4	3	3	1	1	3	3	3	3	2	4	1	1	2	4	1	1	2
S0207_AFM_F356	3	3	2	4	1	1	2	2	3	3	2	2	4	4	2	4	2	2	3	3	1	1	1	2	1	3	1	3	2	2	3	3	3	3	2	2	3	3	3	3	2	4	1	1	2	2	4	1	2
S0208_AFM_F245	3	3	2	4	1	1	2	2	3	2	2	3	4	4	2	4	2	2	3	3	1	1	1	1	1	3	1	1	2	2	3	4	3	3	1	2	3	3	3	3	2	4	1	1	2	2	4	1	2
S0209_AFM_F246	3	3	2	4	1	1	2	2	3	3	2	3	4	4	2	2	2	2	3	1	1	1	1	1	3	3	1	1	2	2	3	4	3	1	1	1	3	3	0	0	2	2	1	1	4	4	4	1	2
S0210_AFM_F247	3	1	2	4	1	1	2	2	3	3	2	3	4	4	2	2	2	2	3	3	1	1	1	1	1	3	1	1	2	2	3	4	3	3	2	2	3	3	3	3	2	4	1	1	2	2	1	1	2
S0212_AFM_F358	3	1	2	4	1	1	2	2	3	2	2	2	4	4	0	0	2	2	3	3	1	1	1	2	3	3	1	1	2	2	3	3	3	1	0	0	3	1	0	0	0	0	1	4	4	4	4	1	2
S0281_AFM_F280	3	1	2	4	1	1	2	2	3	3	2	2	4	3	2	2	2	2	0	0	1	1	1	1	1	3	1	1	2	2	3	4	3	1	1	1	1	1	0	0	2	2	0	0	2	2	4	4	2
S0283_AFM_F258	3	3	2	4	1	1	2	2	3	3	2	3	0	0	2	4	2	2	3	3	1	1	2	2	1	1	1	1	2	2	3	4	3	1	1	2	0	0	3	3	0	0	1	4	2	2	4	4	2
S0286_AFM_F261	3	3	2	2	1	3	2	2	3	3	3	3	4	4	2	4	2	2	3	3	1	1	1	1	1	3	1	1	2	2	3	4	3	3	1	1	3	3	3	3	2	4	1	1	2	2	1	1	2
S0287_AFM_F262	3	3	2	4	1	1	2	2	3	3	2	3	4	4	4	4	2	2	3	3	1	1	1	2	1	3	1	1	2	2	3	4	3	3	1	2	3	3	3	3	2	4	1	1	2	2	4	4	2
S0288_AFM_F263	3	3	2	2	1	3	2	2	3	3	2	3	4	4	2	2	2	2	3	3	1	1	1	2	1	1	1	1	2	2	3	3	3	1	1	1	3	3	3	3	2	2	1	1	2	2	4	4	2
S0289_AFM_F264	3	1	2	2	1	1	2	2	3	3	2	2	4	3	4	4	2	2	3	3	1	1	1	1	1	1	1	1	2	2	3	4	3	1	1	2	3	3	3	3	4	4	1	1	2	2	1	1	2
S0290_AFM_F265	3	1	2	4	1	1	2	2	3	3	2	3	4	3	2	4	2	2	3	3	1	1	1	2	1	3	1	1	2	2	4	4	1	1	1	1	3	1	3	3	2	2	1	4	2	2	4	1	2
S0291_AFM_F266	3	3	2	4	1	1	2	2	3	3	2	3	4	4	2	4	2	2	3	3	1	1	1	2	1	3	1	1	2	2	3	3	3	3	1	2	3	3	3	3	2	4	1	4	2	4	4	4	2
S0292_AFM_F267	3	3	4	4	1	1	2	2	3	3	3	3	4	4	2	2	2	2	3	3	1	1	2	2	1	1	1	1	2	2	4	4	3	1	1	2	3	3	3	3	2	2	1	4	2	2	1	1	2
S0293_AFM_F268	3	3	2	2	1	1	2	2	3	3	2	2	4	4	0	0	2	2	3	3	1	1	1	1	3	3	1	1	2	2	3	3	3	1	0	0	3	3	0	0	2	2	4	4	2	2	4	1	2
S0294_AFM_F269	3	3	2	2	1	3	2	2	3	2	2	2	4	4	2	2	2	2	3	3	1	1	1	2	1	1	1	1	2	2	3	3	3	3	1	1	1	1	3	3	2	4	1	1	2	4	4	4	2
S0295_AFM_F270	3	3	2	4	1	1	2	2	3	3	2	3	4	4	2	4	2	2	3	3	1	1	1	2	1	1	1	1	2	2	3	4	3	3	1	1	3	1	3	3	2	4	1	1	2	4	4	1	2
S0296_AFM_F271	3	3	2	2	1	1	2	2	3	3	2	3	4	4	2	2	2	2	3	1	1	1	1	2	1	1	1	1	2	2	3	3	3	3	1	1	3	1	3	3	2	4	1	1	2	2	4	1	2
S0297_AFM_F272	3	3	2	4	1	3	2	2	3	2	2	2	4	4	2	2	2	2	3	3	1	1	1	1	1	3	1	1	2	2	3	3	3	3	2	2	0	0	3	3	2	2	1	4	2	2	4	4	2
S0298_AFM_F273	3	1	2	4	1	1	2	2	3	2	2	2	4	4	2	4	2	2	3	1	1	1	1	2	1	3	1	1	2	2	3	3	3	3	1	2	3	3	3	3	2	2	1	4	2	2	4	1	2
S0299_AFM_F274	3	1	2	2	1	3	2	2	3	3	3	3	4	4	2	2	2	2	3	3	1	1	1	2	1	3	1	1	2	2	3	4	3	1	1	2	3	3	3	3	2	2	1	1	2	2	4	4	2
S0300_AFM_F275	3	3	2	2	1	1	2	2	3	3	2	2	4	3	2	4	2	2	3	3	1	1	1	2	3	3	1	1	2	2	4	4	3	3	1	2	3	3	3	3	4	4	1	1	2	2	4	1	2
S0301_AFM_F276	3	1	2	4	1	1	2	2	3	3	2	3	4	4	2	4	2	2	3	3	1	1	2	2	1	3	1	1	2	2	3	3	3	3	2	2	0	0	3	3	2	4	1	1	2	2	4	1	2
S0302_AFM_F277	3	3	2	2	1	1	2	2	3	3	2	2	4	4	2	2	2	2	3	3	1	1	1	1	3	3	1	1	2	2	3	4	3	3	1	2	3	3	0	0	2	4	1	1	2	2	4	1	2
S0303_AFM_F278	3	3	4	4	1	1	2	2	3	2	2	2	4	4	2	2	2	2	3	3	1	1	1	2	1	1	1	1	2	2	3	3	3	3	1	2	3	3	3	3	2	2	1	4	4	4	4	1	2
S0358_AFM_F212	3	3	2	2	1	1	2	2	3	3	3	3	4	4	0	0	2	2	3	3	1	1	0	0	3	3	1	1	2	2	3	4	1	1	0	0	0	0	0	0	2	4	0	0	2	2	4	1	2
S0359_AFM_F213	3	3	2	4	1	3	2	2	3	3	2	3	4	4	2	2	2	2	3	3	1	1	1	2	1	3	1	1	2	2	3	4	3	3	1	1	1	1	3	3	2	2	1	1	2	2	4	1	2
S0360_AFM_F214	3	3	2	2	1	1	2	2	3	3	2	3	4	3	2	2	2	2	3	1	1	1	1	1	1	1	1	1	2	2	3	4	3	3	1	2	3	1	3	3	2	2	1	1	2	4	1	1	2
S0361_AFM_F215	3	3	2	2	1	1	2	2	3	3	2	2	3	3	2	2	2	2	3	3	1	1	1	1	1	3	1	1	2	2	3	4	3	1	1	2	0	0	3	3	4	4	1	1	2	2	1	1	2
S0362_AFM_F216	3	3	2	2	1	1	2	2	3	3	2	3	4	3	2	4	2	2	3	3	1	1	1	2	1	3	1	1	2	2	3	4	3	3	1	2	3	3	3	3	2	2	1	1	2	2	1	1	2
S0363_AFM_F218	3	3	2	2	1	3	2	2	3	3	2	3	4	4	2	4	2	2	3	3	1	1	1	1	1	3	1	1	2	2	3	3	3	1	2	2	3	3	3	3	2	2	1	1	2	2	4	4	2
S0364_AFM_F219	3	1	2	2	1	3	2	2	2	2	2	2	4	4	2	2	2	2	3	3	1	1	1	2	1	3	1	1	2	2	3	4	3	1	1	1	3	3	3	3	2	4	1	1	2	2	4	1	2
S0365_AFM_F220	1	1	2	2	1	1	2	2	3	3	2	3	4	4	4	4	2	2	3	3	1	1	1	2	3	3	1	1	2	2	4	4	3	3	1	1	3	3	3	3	2	2	1	1	2	2	1	1	2
S0367_AFM_F222	3	3	2	4	1	1	2	2	3	3	2	3	4	4	4	4	2	1	3	3	1	1	1	2	1	3	1	1	2	2	3	4	3	1	1	2	3	1	0	0	4	4	1	4	2	2	4	4	2
S0368_AFM_F223	3	3	2	2	1	1	2	2	3	3	2	2	4	4	2	2	2	2	3	3	1	1	1	1	1	3	1	1	2	2	3	4	3	3	1	2	3	3	3	3	2	4	1	1	2	2	4	1	2
S0369_AFM_F224	3	3	2	2	1	1	2	2	3	3	2	3	4	4	2	4	2	2	3	3	1	1	1	1	1	3	1	1	2	2	3	4	1	1	1	2	3	3	3	3	2	2	1	1	2	2	4	1	2
S0370_AFM_F225	3	3	2	2	1	1	2	2	3	3	2	2	4	4	2	4	2	1	3	3	1	1	1	2	3	3	1	1	2	2	3	3	3	3	1	2	3	3	3	3	2	2	1	4	2	2	4	1	2
S0371_AFM_F251	3	3	2	4	1	1	2	2	3	3	2	2	4	4	2	4	2	2	3	3	1	1	1	1	1	3	1	1	2	2	3	4	3	1	1	2	3	3	3	3	2	2	1	1	2	2	4	4	2
S0372_AFM_F252	3	3	2	4	1	1	2	2	3	2	2	3	4	4	2	4	2	2	3	3	1	1	1	1	1	3	1	1	2	2	3	4	3	1	2	2	3	3	3	3	2	4	0	0	2	2	1	1	2
S0373_AFM_F253	3	3	2	2	1	1	2	2	3	2	2	3	4	3	0	0	2	2	3	3	1	1	0	0	1	3	1	1	2	2	3	4	3	1	1	2	0	0	0	0	2	2	1	4	2	2	4	1	2
S0374_AFM_F251	3	3	2	4	1	3	2	2	3	2	2	3	0	0	2	2	2	2	3	3	1	1	1	2	1	3	1	1	2	2	3	3	3	1	1	2	3	3	3	3	2	4	1	1	2	2	4	1	2
S0375_AFM_F255	3	1	2	4	1	1	2	2	3	3	3	3	4	3	2	4	2	2	3	3	1	1	1	2	1	1	1	1	2	2	4	4	3	3	1	2	3	3	3	3	2	2	1	4	2	2	4	4	2
S0376_AFM_F256	3	3	2	2	1	1	2	2	3	2	2	2	4	4	2	2	2	2	3	1	1	1	2	2	1	1	1	1	2	2	4	4	3	3	1	2	3	3	3	3	2	4	1	1	2	2	4	4	2
S0377_AFM_F257	3	3	2	2	1	3	2	2	3	3	2	2	4	3	4	4	2	2	3	3	1	1	2	2	1	1	1	1	2	2	3	4	3	3	1	1	3	3	3	3	2	4	1	1	2	2	4	1	2
S0378_AFM_F250	3	1	2	2	1	1	2	2	3	3	2	3	4	4	2	4	2	2	3	3	1	1	1	1	1	3	1	1	2	2	3	3	3	3	1	2	3	3	3	3	2	2	1	4	2	2	4	4	2
S0379_AFM_F226	3	3	2	2	1	1	2	2	3	2	2	3	4	4	2	2	2	2	3	1	1	1	1	2	3	3	1	1	2	2	3	4	3	1	2	2	3	3	3	3	2	2	1	1	2	2	4	4	2
S0380_AFM_F227	3	3	2	2	1	1	2	2	3	2	2	3	4	4	4	4	2	1	3	3	1	1	2	2	1	1	1	1	2	2	3	4	3	1	2	2	0	0	3	3	2	4	1	4	2	2	4	4	2
S0382_AFM_F229	3	3	2	2	1	1	2	2	3	2	2	2	4	3	2	2	2	2	3	3	1	1	1	2	1	3	1	1	2	2	4	4	3	3	1	2	3	3	3	3	2	4	1	1	2	4	4	4	2
S0383_AFM_F230	3	3	2	2	1	1	2	2	3	2	2	3	4	3	2	4	2	2	3	3	1	1	1	2	3	3	1	1	2	2	4	4	3	1	2	2	0	0	3	3	2	4	1	1	2	2	4	1	2
S0384_AFM_F231	3	3	2	2	1	1	2	2	3	3	3	3	4	3	2	4	2	2	3	3	1	1	1	2	1	3	1	1	2	2	3	4	1	1	1	2	3	3	3	3	2	4	1	1	2	4	4	4	2
S0385_AFM_F232	3	3	2	2	1	1	2	2	3	3	2	2	4	4	2	4	2	2	3	3	1	1	1	2	1	3	1	1	2	2	4	4	3	1	2	2	3	3	3	3	4	4	1	1	2	4	4	1	2
S0386_AFM_F234	3	3	2	4	1	1	2	2	3	3	2	2	4	3	2	2	2	2	3	1	1	1	1	1	3	3	1	1	2	2	3	4	3	3	1	2	3	3	3	3	2	2	1	4	2	2	1	1	2
S0387_AFM_F235	3	3	2	2	1	1	2	2	3	3	2	3	4	4	2	2	2	2	3	1	1	1	2	2	1	3	1	1	2	2	4	4	3	3	1	2	3	3	3	3	2	2	1	4	2	4	4	4	2
S0388_AFM_F236	3	3	2	2	1	3	2	2	3	3	2	2	4	4	2	2	2	1	3	3	1	1	1	2	1	3	1	1	2	2	4	4	3	3	1	2	3	3	3	3	2	2	1	1	2	2	4	1	2
S0389_AFM_F237	3	1	2	2	1	1	2	2	3	2	2	2	4	3	2	4	2	2	3	3	1	1	2	2	1	3	1	1	2	2	4	4	3	3	0	0	0	0	0	0	4	4	1	1	0	0	4	1	2
S0390_AFM_F238	3	3	4	4	1	1	2	2	3	3	2	2	4	4	2	4	2	2	3	3	1	1	1	2	1	3	1	1	2	2	3	3	3	3	2	2	3	3	3	3	2	2	1	4	2	2	4	1	2
S0391_AFM_F239	3	3	2	2	1	1	2	2	3	2	2	2	4	4	2	2	2	2	3	3	1	1	2	2	1	3	1	1	2	2	3	3	3	3	1	2	3	1	3	3	2	4	1	4	2	2	4	1	2
S0392_AFM_F240	3	3	2	4	1	1	2	2	3	3	2	3	4	4	4	4	2	2	3	3	1	1	1	1	3	3	1	1	2	2	3	4	3	3	1	2	3	1	3	3	2	2	1	1	2	2	4	4	2
S0393_AFM_F241	3	1	2	2	1	1	2	2	3	3	2	2	4	4	4	4	2	2	3	3	1	1	1	1	1	3	1	1	2	2	3	4	3	3	1	2	3	3	3	3	2	4	1	4	2	4	4	4	2
S0394_AFM_F242	3	3	2	2	1	1	2	2	3	3	2	2	4	3	2	4	2	2	3	3	1	1	1	1	1	3	1	1	2	2	3	3	3	1	1	1	3	3	3	3	2	4	1	4	2	2	4	4	2
S0395_AFM_F243	3	3	2	2	1	1	2	2	3	2	2	3	4	4	2	2	2	2	3	3	1	1	1	2	1	1	1	1	2	2	4	4	3	1	1	1	3	3	3	3	2	2	1	4	2	4	1	1	2
S0396_AFM_F244	3	3	2	2	1	1	2	2	3	3	2	2	4	4	4	4	2	2	3	3	1	1	2	2	1	3	1	3	2	2	3	3	3	3	1	1	3	3	3	3	4	4	0	0	2	2	4	1	2
S0399_AFM_F399	3	3	2	2	1	1	2	2	3	3	2	3	4	3	2	4	2	1	3	3	1	1	1	1	1	1	1	1	2	2	3	4	3	3	1	2	3	3	3	3	2	2	1	1	2	4	4	1	2
S0400_AFM_F012	3	3	2	2	1	1	2	2	3	3	2	3	4	4	4	4	2	2	3	3	1	1	1	1	1	3	1	1	2	2	3	3	3	3	1	2	3	3	3	3	2	4	1	1	2	2	1	1	2
S0446_AFM_F070	3	3	2	4	1	1	2	2	3	3	2	3	4	3	2	2	2	2	3	3	1	1	1	1	1	3	1	1	2	2	3	3	3	1	1	2	3	3	3	3	2	4	1	1	2	2	4	1	2
S0448_AFM_F066	3	1	2	4	1	3	2	2	3	3	2	3	4	4	2	4	2	2	3	3	1	1	1	2	1	3	1	1	2	2	3	4	3	3	1	2	0	0	3	3	4	4	1	4	2	2	4	1	2
S0453_AFM_F075	3	3	2	4	1	1	2	2	3	3	2	3	4	3	2	2	2	2	3	3	1	1	2	2	1	3	1	1	2	2	3	3	3	1	1	2	3	3	3	3	2	2	1	1	2	4	4	1	2
S0463_AFM_F062	3	3	2	2	1	1	2	2	3	3	2	3	4	4	2	2	2	2	3	3	1	1	1	2	1	1	1	1	2	4	4	4	3	3	1	1	3	3	0	0	2	4	1	4	2	2	4	4	2
S0485_ALM_U000	3	3	2	4	1	1	2	2	3	3	3	3	4	4	2	4	2	2	3	3	1	1	2	2	1	1	1	1	2	2	3	3	3	3	1	2	3	3	3	3	2	2	1	1	2	2	4	4	2
S0487_ALM_U000	3	3	2	2	1	1	2	2	3	3	2	2	4	4	2	2	2	2	3	3	1	1	1	2	1	3	1	1	2	2	3	3	3	1	1	2	3	3	0	0	2	2	1	1	2	2	4	1	2
S0491_ALM_U000	3	3	2	4	1	3	2	2	3	3	2	3	4	4	2	2	2	2	3	3	1	1	1	2	1	3	1	1	2	2	3	3	3	3	1	2	3	1	3	3	2	2	1	4	2	2	4	4	2
S0492_ALM_U000	3	1	2	2	1	1	2	2	3	3	2	3	4	4	2	2	2	2	3	3	1	1	2	2	3	3	1	1	2	2	3	4	1	1	2	2	3	3	3	3	2	4	1	1	2	4	4	1	2
S0494_ALM_U000	3	1	2	2	1	1	2	2	3	3	2	2	4	3	4	4	2	2	3	3	1	1	0	0	1	1	1	1	2	2	3	4	3	3	2	2	3	1	3	3	2	4	0	0	2	2	1	1	2
S0497_ALM_U000	3	3	2	2	1	3	2	2	3	3	2	2	0	0	0	0	2	2	3	3	1	1	0	0	1	3	1	1	2	2	3	3	3	3	1	2	0	0	0	0	2	4	1	1	4	4	4	1	2
S0499_ALM_U000	3	3	2	2	1	1	2	2	3	3	2	3	4	4	2	2	2	2	3	3	1	1	1	2	1	1	1	1	2	4	3	3	3	3	1	2	3	3	3	3	2	2	1	1	2	2	4	1	2
S0501_ALM_U000	3	3	2	2	1	3	2	2	3	3	2	2	4	4	2	4	2	2	3	3	1	1	1	1	1	1	1	1	2	2	3	4	3	3	1	2	3	3	3	3	2	2	1	4	2	2	4	4	2
S0502_ALM_U000	3	3	2	2	1	3	2	2	3	3	2	2	4	4	2	4	2	2	3	3	1	1	1	1	1	1	1	1	2	2	3	4	3	3	1	2	3	3	3	1	2	2	1	4	2	2	4	4	2
S0503_ALM_U000	3	3	2	2	1	1	2	2	3	3	2	3	4	4	2	2	2	2	3	3	1	1	1	2	1	3	1	1	2	2	3	4	3	1	1	1	3	3	0	0	2	4	1	1	2	4	1	1	2
S0504_ALM_U000	3	3	2	2	1	3	2	2	3	3	2	2	4	4	2	2	2	2	3	3	1	1	2	2	1	3	1	1	2	2	3	3	3	3	1	2	3	3	3	3	2	2	1	4	2	2	4	1	2
S0505_ALM_U000	3	3	2	2	1	1	2	2	3	2	2	3	4	4	2	4	2	2	3	3	1	1	1	1	1	3	1	1	2	2	3	4	3	3	0	0	0	0	3	3	2	2	1	4	2	4	1	1	2
S0506_ALM_U000	3	3	2	2	1	1	2	2	3	3	3	3	4	4	2	2	2	2	3	3	1	1	1	1	1	3	1	1	2	2	3	3	3	1	1	1	1	1	3	3	2	2	0	0	2	2	4	4	2
S0514_ALM_U000	3	1	2	2	1	3	2	2	3	3	3	3	4	3	2	2	2	2	3	3	1	1	0	0	1	1	1	1	2	2	3	3	3	3	1	1	0	0	3	3	2	2	1	1	2	2	4	1	2
S0516_ALM_U000	3	3	2	4	1	3	2	2	3	3	2	3	4	4	2	4	2	2	3	3	1	1	1	1	1	3	1	1	2	2	3	3	3	3	1	1	3	3	3	3	2	2	1	1	2	2	1	1	2
S0517_ALM_U000	3	3	2	2	1	1	2	2	3	3	2	3	0	0	2	4	1	1	3	3	1	1	2	2	3	3	1	1	2	2	3	3	3	1	1	2	0	0	0	0	2	2	1	1	2	2	4	1	2
S0518_ALM_U000	3	1	2	4	1	3	2	2	3	3	2	3	4	4	2	4	2	2	3	3	1	1	1	1	1	3	1	1	2	2	3	3	3	3	1	2	0	0	3	3	2	2	1	1	2	2	4	1	2
S0522_ALM_U000	3	1	2	2	1	1	2	2	3	3	2	3	4	4	4	4	2	2	3	3	1	1	1	2	3	3	1	3	2	2	3	4	3	3	1	2	3	3	0	0	2	2	1	4	2	2	4	1	2
S0526_ALM_U000	3	3	4	4	1	1	0	0	3	3	2	2	4	4	2	4	2	2	3	3	1	1	1	2	1	3	1	1	2	2	3	4	1	1	2	2	3	3	0	0	2	2	1	1	2	2	4	1	2
S0529_ALM_U000	3	1	2	2	1	1	2	2	3	3	2	2	4	3	2	4	2	1	3	3	1	1	1	2	1	1	1	1	2	2	3	4	3	1	1	1	3	3	3	3	2	2	1	1	4	4	1	1	2
S0532_ALM_U000	3	3	2	2	1	1	2	2	3	3	2	3	4	4	2	4	2	2	3	3	1	1	1	1	3	3	1	1	2	2	3	4	3	3	1	2	3	3	3	3	2	4	1	1	2	4	4	1	2
S0535_ALM_U000	3	3	2	2	1	3	2	2	0	0	3	3	4	3	2	2	2	2	3	3	1	1	1	2	3	3	1	1	0	0	3	3	3	3	1	2	3	3	0	0	2	4	1	1	0	0	4	4	2
S0537_ALM_U000	3	3	2	2	1	3	2	2	3	3	2	2	4	3	2	4	2	2	3	3	1	1	1	1	1	3	1	1	2	2	3	3	3	1	2	2	3	3	3	3	4	4	0	0	2	2	4	1	2
S0543_ALM_U000	3	3	2	2	1	3	2	2	3	3	2	2	4	4	4	4	2	2	3	3	1	1	1	1	1	3	1	1	2	2	3	4	3	1	1	2	3	3	3	3	2	2	1	4	2	2	4	1	2
S0545_ALM_U000	0	0	2	2	1	1	0	0	3	3	2	2	4	4	0	0	2	2	3	3	1	1	0	0	1	3	1	1	2	2	3	4	3	3	1	1	0	0	0	0	0	0	1	4	2	2	1	1	2
S0547_ALM_U000	1	1	2	2	1	1	2	2	3	3	3	3	4	4	2	4	2	2	3	3	1	1	1	2	1	3	1	1	2	2	4	4	3	3	1	2	0	0	0	0	2	4	1	1	2	2	0	0	2
S0551_ALM_U000	3	1	2	2	1	1	2	2	3	3	2	2	4	3	4	4	2	2	3	3	1	1	1	1	3	3	1	3	2	4	4	4	3	3	1	2	3	3	3	3	2	2	1	4	2	2	4	1	2
S0554_ALM_U000	3	1	2	4	1	1	2	2	3	3	2	2	4	4	4	4	2	2	3	3	1	1	1	2	3	3	1	1	2	2	4	4	3	1	1	2	3	3	3	3	2	4	1	1	2	2	4	1	2
S0555_ALM_U000	3	1	2	4	1	1	2	2	3	3	2	3	4	4	2	4	2	2	3	3	1	1	1	2	1	3	1	1	2	2	3	4	3	1	1	2	3	1	3	3	2	2	1	1	2	2	1	1	2
S0556_ALM_U000	3	3	2	2	1	1	2	2	2	2	2	3	3	3	2	4	2	1	3	3	1	1	1	1	1	3	1	1	2	2	3	4	3	3	1	2	3	3	3	3	2	2	1	4	2	2	1	1	2
S0557_ALM_U000	3	3	2	2	1	1	2	2	3	3	3	3	4	4	2	4	2	2	3	3	1	1	1	2	3	3	1	1	2	2	4	4	1	1	1	2	3	3	3	3	2	2	1	4	2	2	4	1	2
S0558_ALM_U000	3	1	2	2	1	1	2	2	3	3	3	3	4	4	2	2	2	2	3	3	1	1	1	1	1	3	1	1	2	2	3	4	3	3	1	2	3	3	3	3	2	4	1	1	2	2	4	1	2
S0563_ALM_U000	3	3	2	2	1	1	2	2	3	3	3	3	4	4	2	2	2	2	0	0	1	1	1	1	1	3	1	1	0	0	3	3	3	1	1	1	3	1	3	3	2	2	1	1	0	0	4	1	2
S0569_ALM_U000	3	3	2	4	1	1	2	2	3	2	2	3	3	3	2	4	2	2	3	3	1	1	1	1	1	3	1	1	2	2	3	3	3	1	1	2	3	3	0	0	2	4	1	4	2	2	4	4	2
S0570_ALM_U000	3	3	4	4	1	1	2	2	3	3	2	2	4	4	4	4	2	2	3	3	1	1	1	1	1	1	1	1	2	2	3	3	3	1	1	1	3	3	3	3	4	4	1	1	2	4	1	1	2
S0571_ALM_U000	3	3	2	4	1	3	2	2	3	2	2	2	4	3	2	4	2	2	3	3	1	1	1	1	1	3	1	1	2	2	3	3	3	1	1	2	3	3	3	3	2	2	0	0	2	2	1	1	2
S0574_ALM_U000	3	1	2	4	1	3	2	2	3	3	2	3	4	3	2	4	2	2	3	3	1	1	1	2	1	3	1	1	2	2	3	4	3	1	1	2	3	3	3	3	2	2	1	1	2	2	4	4	2
S0023_AFF_F023	3	3	2	2	1	3	2	2	3	2	3	3	4	4	2	4	2	2	3	1	1	1	2	2	1	1	1	1	2	2	3	4	3	3	1	1	0	0	3	3	2	4	1	1	2	2	4	1	2
S0052_AFF_F052	3	3	2	4	1	3	0	0	3	3	2	3	4	4	0	0	2	2	3	3	1	1	2	2	1	1	1	1	2	2	4	4	3	3	0	0	0	0	0	0	2	2	1	4	2	2	4	1	2
S0095_AFF_F095	3	3	2	2	1	3	2	2	3	3	2	3	4	4	2	4	2	1	3	3	1	1	1	2	3	3	1	1	2	2	3	4	3	3	1	1	3	1	3	3	2	4	1	1	2	2	4	1	2
S0103_AFF_F103	3	3	2	2	1	3	2	2	3	3	2	2	4	4	2	4	2	2	3	3	1	1	1	2	1	3	1	1	2	2	4	4	3	3	2	2	0	0	3	3	2	2	1	4	2	4	4	1	2
S0119_AFF_F119	3	3	2	2	1	1	2	2	3	3	2	2	4	4	2	4	2	2	3	1	1	1	1	2	3	3	1	1	2	2	3	3	3	1	2	2	3	3	3	3	2	4	1	1	2	2	4	1	2
S0168_AFF_F317	3	3	2	4	1	1	2	2	3	3	2	3	4	4	2	2	2	2	3	1	1	1	1	1	1	1	1	1	2	2	3	3	3	1	1	2	3	1	3	3	2	4	1	1	4	4	1	1	2
S0190_AFF_F339	3	1	2	4	1	1	2	2	3	3	3	3	4	3	2	4	2	2	3	3	1	3	2	2	1	3	1	1	2	2	3	4	3	3	1	1	3	3	3	3	2	4	1	1	2	2	4	4	2
S0214_AFF_F214	3	1	2	2	1	1	2	2	3	3	2	2	4	3	2	2	2	2	3	3	1	1	1	1	1	3	1	1	2	2	3	4	3	1	1	1	3	3	3	3	2	2	1	1	2	2	1	1	2
S0215_AFF_F215	3	1	2	2	1	3	2	2	3	3	2	2	4	4	2	4	2	2	3	3	1	1	1	2	3	3	1	1	2	2	3	4	3	3	1	2	3	3	3	3	2	4	1	1	2	2	1	1	2
S0216_AFF_F216	3	3	2	2	1	1	2	2	3	3	2	2	4	4	4	4	2	2	3	3	1	1	1	2	1	3	1	1	2	2	3	4	3	3	1	2	3	3	3	3	2	4	1	1	4	4	4	1	2
S0217_AFF_F217	3	3	2	2	1	3	2	2	3	2	2	3	4	4	2	4	2	2	3	3	1	1	2	2	1	3	1	1	2	2	4	4	3	3	1	2	3	3	3	3	2	4	1	1	2	2	4	1	2
S0218_AFF_F218	3	1	4	4	1	3	2	2	3	2	2	2	4	4	2	2	2	2	3	3	1	1	1	1	1	3	1	1	2	2	3	3	3	1	1	2	3	3	3	3	2	2	1	1	2	2	4	1	2
S0220_AFF_F220	3	1	2	2	1	1	2	2	3	2	2	3	4	4	0	0	2	2	3	3	1	1	1	2	1	1	1	1	2	2	3	4	3	3	1	2	0	0	0	0	2	4	1	1	2	4	1	1	2
S0221_AFF_F221	3	1	2	4	1	1	2	2	3	3	2	3	4	3	0	0	2	2	3	3	1	1	0	0	1	3	1	1	2	2	3	3	3	1	0	0	0	0	0	0	4	4	1	1	0	0	1	1	2
S0222_AFF_F222	3	3	2	4	1	1	2	2	3	3	2	3	4	3	2	4	2	2	3	3	1	1	1	1	1	3	1	1	2	2	4	4	3	1	2	2	3	3	3	3	2	2	0	0	2	2	4	1	2
S0223_AFF_F368	3	1	2	2	1	1	2	2	3	3	3	3	4	4	2	2	2	2	3	1	1	1	1	2	3	3	1	1	2	2	3	3	3	3	2	2	3	3	3	3	2	4	1	1	2	2	4	1	2
S0224_AFF_F224	3	3	2	2	1	1	2	2	3	3	2	2	4	4	2	4	2	2	3	3	1	1	2	2	3	3	1	1	2	2	3	4	3	1	1	1	3	3	3	3	2	4	1	4	2	2	4	4	2
S0225_AFF_F225	3	3	2	2	3	3	2	2	3	3	2	3	4	4	2	4	2	2	3	3	1	1	1	1	3	3	1	1	2	4	4	4	3	3	1	1	3	3	3	3	2	4	1	1	2	4	4	1	2
S0226_AFF_F226	3	3	2	2	1	3	2	2	3	2	2	3	4	4	2	4	2	2	3	3	1	1	1	1	3	3	1	1	2	2	4	4	3	3	1	2	1	1	3	3	2	4	1	1	2	4	4	1	2
S0227_AFF_F227	3	1	2	2	1	1	2	2	3	3	2	3	4	3	2	4	2	1	3	3	1	1	1	2	1	1	1	1	2	2	3	4	3	3	1	1	3	3	0	0	2	4	1	1	2	2	1	1	2
S0230_AFF_F230	3	3	2	2	1	1	2	2	3	3	2	3	4	3	4	4	2	2	3	3	1	1	1	2	1	1	1	1	2	2	3	4	3	3	1	1	3	3	3	3	2	2	1	1	2	2	4	1	2
S0231_AFF_F231	3	3	2	2	1	1	2	2	3	3	2	2	4	4	2	2	2	2	3	1	1	1	1	2	1	3	1	1	2	2	3	3	3	1	1	1	3	3	3	3	2	2	4	4	2	2	4	4	2
S0232_AFF_F232	3	1	2	2	1	1	2	2	3	3	2	2	4	4	2	4	2	2	3	3	1	1	2	2	1	3	1	1	2	2	3	3	3	1	1	1	3	1	3	3	2	2	1	1	2	2	4	1	2
S0233_AFF_F233	3	3	2	4	1	1	2	2	3	3	2	2	4	4	2	4	2	2	3	3	1	1	1	2	1	1	1	1	2	2	3	4	3	1	1	2	3	3	3	3	2	4	1	1	2	2	4	4	2
S0234_AFF_F234	3	3	2	4	1	1	2	2	3	3	2	3	4	4	2	2	2	2	3	1	1	1	1	1	1	3	1	1	2	2	3	3	3	3	1	1	0	0	3	3	2	4	1	1	2	2	4	1	2
S0235_AFF_F235	3	3	2	4	1	1	2	2	3	3	2	2	4	4	2	2	2	2	3	3	1	1	1	2	1	3	1	1	2	2	3	3	3	1	2	2	3	3	3	3	2	4	1	1	2	2	4	4	2
S0236_AFF_F236	3	3	2	4	1	3	2	2	3	3	3	3	4	4	2	2	2	2	3	1	1	1	2	2	1	3	1	1	2	2	3	3	1	1	2	2	3	3	3	3	2	4	1	1	2	4	4	1	2
S0237_AFF_F237	3	3	2	2	1	1	2	2	3	3	2	3	4	3	2	4	2	2	3	3	1	1	1	2	3	3	1	1	2	2	3	4	3	1	1	2	3	1	3	3	2	2	1	1	2	2	4	1	2
S0238_AFF_F238	3	1	2	2	1	3	2	2	3	3	2	2	4	4	4	4	2	2	3	1	1	1	1	1	1	3	1	1	2	2	3	3	3	1	1	2	3	3	3	3	2	4	1	1	2	4	4	1	2
S0239_AFF_F239	3	3	2	4	1	1	2	2	3	3	2	3	4	4	2	2	2	2	3	1	1	1	1	2	1	1	1	1	2	2	4	4	3	3	1	1	3	1	3	3	2	4	1	1	2	2	4	4	2
S0240_AFF_F240	3	1	2	4	1	1	2	2	3	3	3	3	3	3	2	4	2	2	3	3	1	1	1	2	3	3	1	1	2	2	4	4	3	3	1	1	3	1	3	3	2	4	1	1	2	2	4	1	2
S0241_AFF_F241	3	3	2	2	1	1	2	2	3	2	2	2	4	3	4	4	2	2	3	3	1	1	2	2	3	3	1	1	2	2	3	4	3	3	1	2	3	1	3	3	2	2	1	1	2	2	4	1	2
S0242_AFF_F242	3	3	2	2	1	1	2	2	3	3	2	2	4	4	2	4	2	2	3	1	1	1	1	2	1	3	1	1	2	2	3	4	1	1	1	1	3	3	3	3	4	4	1	4	2	4	4	1	2
S0243_AFF_F243	3	3	2	2	1	1	2	2	3	2	2	3	4	4	2	4	2	2	3	3	1	1	1	1	3	3	1	1	2	2	3	3	3	3	1	1	3	1	3	3	2	4	1	1	2	2	4	1	2
S0244_AFF_F244	3	3	2	2	1	3	2	2	3	3	3	3	4	3	2	2	2	1	3	3	1	1	1	2	3	3	1	1	2	2	3	4	3	3	0	0	3	3	0	0	2	4	1	1	2	2	4	4	2
S0245_AFF_F245	3	3	2	4	1	1	2	2	3	3	2	3	4	4	2	2	2	2	3	3	1	1	1	1	1	3	1	1	2	2	3	4	3	3	1	2	3	3	3	3	2	4	1	1	2	2	4	1	2
S0246_AFF_F246	3	3	2	2	1	1	2	2	3	2	3	3	4	4	2	2	2	2	3	3	1	1	1	1	1	1	1	1	2	2	3	4	3	1	1	2	3	3	3	3	2	4	1	1	2	4	4	4	2
S0247_AFF_F247	3	3	2	2	1	3	2	2	3	3	3	3	4	4	2	2	2	2	3	3	1	1	1	1	3	3	1	1	2	2	3	4	3	3	1	2	3	3	3	3	2	4	1	4	2	2	4	1	2
S0248_AFF_F248	3	1	2	2	1	1	2	2	3	2	3	3	4	4	4	4	2	1	3	1	1	1	1	2	3	3	1	1	2	2	3	4	3	3	1	1	3	3	3	3	2	2	1	1	2	2	4	1	2
S0249_AFF_F249	3	1	2	2	1	1	2	2	3	3	2	3	4	4	2	4	2	2	3	1	1	1	1	2	1	3	1	1	2	2	4	4	3	1	1	1	3	3	3	3	2	4	1	1	2	2	4	1	2
S0250_AFF_F250	3	3	2	2	1	1	2	2	3	3	2	2	4	4	4	4	2	1	3	3	1	1	1	1	1	3	1	1	2	2	3	4	3	3	1	1	3	3	3	3	2	2	1	1	2	2	4	1	2
S0251_AFF_F251	3	3	2	4	1	3	2	2	3	3	2	2	4	3	2	4	2	2	3	3	1	1	1	1	1	1	1	1	2	2	3	4	3	3	1	2	1	1	3	3	2	4	1	1	2	4	4	1	2
S0252_AFF_F252	3	3	2	2	1	1	2	2	3	3	2	2	4	4	2	2	2	2	3	1	1	1	1	2	1	3	1	1	2	2	3	4	1	1	1	1	3	3	3	3	2	2	1	4	2	2	4	1	2
S0253_AFF_F253	3	3	4	4	1	1	2	2	3	3	2	3	4	4	2	2	2	1	3	3	1	1	1	1	1	3	1	1	2	2	4	4	3	3	1	2	1	1	3	3	2	2	1	4	2	2	1	1	2
S0254_AFF_F254	3	3	2	2	1	1	2	2	3	3	2	2	4	4	2	4	2	1	3	3	1	1	1	2	1	3	1	1	2	2	3	4	3	1	2	2	3	3	3	3	2	4	1	4	4	4	4	1	2
S0255_AFF_F255	3	3	2	4	1	1	2	2	3	2	2	2	4	4	2	2	2	2	3	3	1	1	1	2	1	1	1	1	2	2	4	4	3	3	1	1	3	3	3	3	2	4	1	4	2	2	4	1	2
S0256_AFF_F256	3	3	4	4	1	1	2	2	3	3	2	2	4	4	2	4	2	2	3	3	1	1	2	2	3	3	1	1	2	2	4	4	3	3	1	2	3	3	3	3	2	4	1	4	2	2	1	1	2
S0257_AFF_F257	3	1	2	4	1	1	2	2	3	2	2	2	4	4	2	2	2	2	3	3	1	1	1	2	1	1	1	1	2	2	3	4	3	3	2	2	3	1	3	3	2	2	1	1	2	4	4	1	2
S0258_AFF_F258	3	1	2	2	1	3	2	2	2	2	2	2	4	3	2	4	2	2	3	3	1	1	2	2	1	1	1	1	0	0	3	4	3	3	1	1	3	1	3	3	2	2	1	1	2	2	4	1	2
S0259_AFF_F259	3	3	2	2	1	3	2	2	3	3	3	3	4	4	2	2	2	2	3	3	1	1	1	1	1	3	1	1	2	2	3	4	3	3	1	2	3	3	3	3	2	4	1	1	2	2	4	1	2
S0261_AFF_F261	3	1	2	4	1	1	2	2	3	3	2	3	4	4	0	0	2	2	3	1	1	1	1	1	1	1	1	1	2	2	3	4	3	3	2	2	0	0	0	0	4	4	1	4	0	0	4	1	2
S0262_AFF_F262	3	3	2	2	1	1	2	2	3	3	2	3	4	3	2	2	2	2	3	3	1	1	1	2	1	3	1	1	2	2	3	3	3	3	1	2	3	3	3	3	2	4	1	1	2	2	4	1	2
S0263_AFF_F263	1	1	2	4	1	1	2	2	3	3	2	2	4	3	2	2	2	2	3	3	1	1	1	2	1	3	1	1	2	2	3	3	3	1	1	2	1	1	3	3	2	4	1	1	2	2	1	1	2
S0264_AFF_F264	3	1	2	2	1	1	2	2	3	3	2	3	4	4	4	4	2	2	3	3	1	1	1	2	1	1	1	1	2	2	4	4	3	3	1	1	3	3	3	3	2	2	1	4	2	4	1	1	2
S0265_AFF_F265	3	3	2	4	1	1	2	2	3	3	2	2	4	3	2	4	2	2	3	3	1	1	1	2	3	3	1	1	2	2	3	4	3	1	1	2	3	3	3	3	2	2	1	1	2	2	4	4	2
S0266_AFF_F266	3	3	2	2	1	1	2	2	2	2	2	2	4	4	2	2	2	2	3	3	1	1	1	2	1	3	1	1	2	2	3	3	3	3	1	1	0	0	3	3	2	2	1	1	2	2	1	1	2
S0267_AFF_F267	3	3	2	2	1	3	2	2	3	3	2	2	4	4	2	4	2	2	3	3	1	1	1	1	1	3	1	1	2	2	3	3	3	1	1	2	3	3	3	3	2	4	1	1	2	2	4	4	2
S0268_AFF_F268	3	3	2	4	1	1	2	2	3	3	2	3	4	3	2	4	2	2	3	1	1	1	2	2	1	3	1	1	2	2	3	4	3	1	1	2	3	3	3	3	4	4	1	4	2	2	4	1	2
S0269_AFF_F269	3	1	2	4	1	3	0	0	3	3	2	2	0	0	0	0	2	2	3	3	1	1	0	0	1	3	1	1	2	2	3	4	3	1	2	2	0	0	0	0	0	0	1	4	0	0	4	1	2
S0270_AFF_F270	3	3	2	2	1	1	2	2	3	3	3	3	4	3	2	2	2	2	3	3	1	1	1	2	3	3	1	1	2	2	3	3	3	3	1	1	1	1	0	0	2	2	1	1	2	2	4	4	2
S0271_AFF_F271	3	1	2	4	1	1	2	2	3	3	3	3	4	4	2	4	2	2	3	3	1	1	1	2	3	3	1	1	2	2	3	4	3	3	2	2	3	1	3	3	4	4	1	1	2	2	4	1	2
S0272_AFF_F272	3	3	2	2	1	1	2	2	3	3	2	3	4	4	2	2	2	2	3	3	1	1	1	1	1	1	1	1	2	2	4	4	3	3	1	2	3	3	3	3	2	4	1	1	2	2	4	1	2
S0273_AFF_F273	3	3	2	2	1	1	2	2	3	3	2	3	4	3	2	4	2	2	3	1	1	1	1	1	3	3	1	1	2	2	4	4	3	3	1	2	3	3	3	3	2	4	1	1	2	2	1	1	2
S0274_AFF_F274	3	3	2	4	1	1	2	2	3	3	2	3	4	4	2	4	2	2	3	3	1	1	1	2	1	3	1	1	2	2	4	4	3	3	1	1	3	3	3	3	2	2	1	1	2	4	4	4	2
S0275_AFF_F275	3	3	2	4	1	1	2	2	3	3	2	2	4	4	2	4	2	2	3	3	1	1	2	2	1	1	1	1	2	2	3	3	3	3	2	2	3	3	3	3	2	4	0	0	2	2	4	4	2
S0276_AFF_F276	3	3	2	2	1	1	2	2	3	3	2	2	4	4	2	4	2	2	3	3	1	1	1	2	1	3	1	1	2	2	3	4	3	3	1	1	0	0	3	1	2	2	1	1	2	2	4	4	2
S0277_AFF_F277	3	1	2	2	1	1	2	2	3	3	3	3	4	4	2	2	2	2	3	3	1	1	1	1	1	3	1	1	2	2	3	4	3	3	2	2	3	1	3	3	2	4	1	1	2	4	4	4	2
S0278_AFF_F278	1	1	2	2	1	1	2	2	3	3	2	2	4	4	2	2	2	2	3	3	1	1	1	2	3	3	1	1	2	2	3	4	3	1	1	1	3	1	3	3	2	2	1	4	2	2	4	1	2
S0279_AFF_F279	3	3	2	4	1	3	2	2	3	2	2	2	4	4	2	4	2	2	3	3	1	1	1	2	1	3	1	1	2	2	4	4	3	1	1	2	3	1	3	3	2	4	1	4	2	4	4	4	2
S0280_AFF_F280	3	3	2	2	1	1	2	2	3	3	2	3	4	4	2	4	2	2	3	3	1	1	2	2	1	1	1	1	2	2	3	4	3	3	2	2	3	1	3	3	2	4	1	1	2	2	4	4	2
S0304_AFF_F304	3	1	2	2	1	3	2	2	3	3	2	2	4	4	2	4	2	2	3	3	1	1	1	1	1	3	1	1	2	2	3	4	3	3	1	2	3	3	3	3	2	4	1	1	2	2	4	4	2
S0305_AFF_F305	3	3	2	4	1	1	2	2	3	2	2	2	4	4	2	2	2	2	3	3	1	1	1	2	1	3	1	1	2	2	4	4	3	3	1	2	3	1	0	0	2	4	1	4	2	2	4	1	2
S0306_AFF_F306	1	1	2	4	1	1	2	2	3	2	2	2	4	4	2	4	2	2	3	1	1	1	1	2	1	3	1	1	2	2	3	4	3	1	1	2	3	3	3	3	2	4	1	4	2	2	4	1	2
S0307_AFF_F307	3	3	2	4	1	3	2	2	2	2	2	2	4	3	2	4	2	2	3	3	1	1	2	2	1	1	1	1	2	2	4	4	3	1	1	1	3	1	3	3	2	4	1	1	2	2	4	4	2
S0308_AFF_F308	3	3	2	4	1	1	2	2	3	3	2	3	4	4	2	2	2	2	3	3	1	1	1	1	1	3	1	1	2	2	3	4	3	3	2	2	3	3	0	0	2	4	1	1	2	2	4	4	2
S0309_AFF_F309	3	1	2	2	3	3	2	2	3	3	2	2	4	4	2	4	2	2	3	3	1	1	1	1	1	1	1	1	2	2	4	4	3	3	1	2	3	3	0	0	2	4	1	1	2	2	4	1	2
S0310_AFF_F310	3	3	2	2	1	1	2	2	3	3	2	3	4	4	2	2	2	2	3	3	1	1	1	2	1	3	1	1	2	2	3	4	3	3	1	1	3	3	0	0	2	2	1	4	2	2	4	1	2
S0311_AFF_F311	3	1	2	4	1	1	2	2	3	3	2	3	4	4	2	2	2	2	3	3	1	1	1	2	1	3	1	1	2	2	3	3	3	3	2	2	3	3	3	3	4	4	1	1	2	2	4	1	2
S0312_AFF_F312	3	3	2	4	1	1	2	2	3	3	2	3	4	4	4	4	2	2	3	3	1	1	1	2	3	3	1	3	2	2	3	3	3	3	2	2	3	3	3	3	2	4	1	1	2	4	4	1	2
S0313_AFF_F313	1	1	2	2	1	1	2	2	3	3	2	3	4	4	2	2	2	2	3	3	1	1	1	2	1	3	1	1	2	2	3	4	3	3	1	1	3	3	3	3	2	4	1	1	2	2	4	1	2
S0314_AFF_F314	3	1	2	2	1	1	2	2	3	3	2	3	4	4	2	2	2	2	3	3	1	1	1	2	1	1	1	1	2	2	4	4	3	3	1	2	3	3	3	3	2	4	1	1	2	2	4	1	2
S0315_AFF_F315	3	3	2	2	1	1	2	2	3	3	2	3	4	4	2	4	2	2	3	3	1	1	1	2	1	3	1	1	2	2	3	4	3	3	1	1	3	3	3	3	2	4	1	1	2	4	4	1	2
S0317_AFF_F317	3	3	2	2	1	1	2	2	3	3	2	3	4	4	2	4	2	2	3	3	1	1	1	1	1	3	1	1	2	2	3	3	3	1	1	1	3	3	3	3	2	4	0	0	2	2	4	1	2
S0318_AFF_F318	3	3	2	4	1	1	2	2	3	3	2	3	4	4	2	2	2	1	3	3	1	1	2	2	1	3	1	1	2	2	3	4	1	1	1	2	0	0	0	0	2	4	1	1	2	2	1	1	2
S0319_AFF_F319	3	3	2	2	1	3	2	2	3	3	2	3	4	4	2	4	2	2	3	3	1	1	1	1	1	3	1	1	2	2	3	3	3	1	2	2	3	3	3	3	2	2	1	1	2	2	4	1	2
S0320_AFF_F320	3	3	2	2	1	1	2	2	3	3	2	3	4	3	2	2	2	2	3	3	1	1	1	1	1	3	1	1	2	2	3	3	3	1	2	2	3	3	3	3	2	4	1	1	4	4	1	1	2
S0321_AFF_F321	3	3	4	4	1	3	2	2	3	3	2	3	3	3	2	4	2	2	3	3	1	1	1	2	1	3	1	1	2	2	3	3	3	3	2	2	3	3	3	3	2	2	1	1	2	2	4	1	2
S0322_AFF_F322	3	3	2	2	1	1	2	2	3	2	2	2	4	4	2	4	2	2	3	3	1	1	1	1	3	3	1	1	2	2	3	4	3	3	1	1	3	3	3	3	2	4	1	1	2	4	1	1	2
S0323_AFF_F323	3	3	2	2	1	1	2	2	3	3	2	2	4	4	2	2	2	2	3	1	1	1	1	1	1	3	1	1	2	2	3	4	3	3	1	1	3	3	3	3	2	4	1	1	2	4	4	1	2
S0324_AFF_F324	3	3	4	4	1	1	2	2	3	3	2	3	4	4	2	4	2	2	3	3	1	1	1	2	1	3	1	1	2	2	3	4	1	1	2	2	3	3	3	3	2	4	1	4	2	2	4	4	2
S0326_AFF_F326	3	3	2	2	1	3	2	2	3	2	2	2	4	4	0	0	2	2	3	3	1	1	1	2	1	3	1	1	2	2	3	4	3	1	2	2	0	0	0	0	2	2	1	1	2	2	4	1	2
S0327_AFF_F327	3	3	2	4	1	1	2	2	3	3	2	2	4	4	2	2	2	2	3	3	1	1	1	1	3	3	1	1	2	2	3	4	3	3	1	2	3	3	3	3	2	4	1	1	2	4	1	1	2
S0328_AFF_F328	3	3	2	2	1	1	2	2	3	2	2	2	4	4	2	4	2	2	3	1	1	1	1	1	3	3	1	1	2	2	3	4	3	3	2	2	0	0	3	3	4	4	1	1	4	4	4	4	2
S0329_AFF_F329	3	3	2	2	1	1	2	2	3	2	2	3	3	3	2	4	2	2	3	3	1	1	1	1	3	3	1	1	2	2	4	4	3	3	1	2	3	3	3	3	2	4	1	4	2	4	4	4	2
S0330_AFF_F330	3	1	2	4	1	1	2	2	3	3	2	3	4	4	2	4	2	1	3	3	1	1	1	2	3	3	1	1	2	2	3	3	3	3	1	2	1	1	3	3	2	2	1	1	2	2	4	1	2
S0331_AFF_F331	3	3	2	4	1	1	2	2	3	3	2	3	3	3	2	4	2	2	3	1	1	1	1	1	3	3	1	1	2	2	4	4	3	1	1	1	0	0	3	3	4	4	1	1	2	2	4	4	2
S0332_AFF_F332	3	1	2	4	1	1	2	2	3	3	2	3	4	4	2	4	2	2	3	1	1	1	1	1	1	3	1	1	2	2	4	4	3	1	1	2	3	3	3	3	2	4	1	1	2	2	4	4	2
S0333_AFF_F333	3	3	4	4	1	1	2	2	3	2	2	2	4	3	4	4	2	2	3	3	1	1	1	2	1	3	1	1	2	2	3	4	3	3	1	2	1	1	3	3	2	2	1	1	2	2	4	4	2
S0334_AFF_F334	3	1	2	4	3	3	2	2	3	2	2	2	4	3	2	2	2	2	3	3	1	1	1	2	1	3	1	1	2	2	3	4	3	1	1	1	3	3	3	3	2	4	1	1	2	2	4	4	2
S0335_AFF_F335	3	1	2	2	1	1	2	2	3	3	2	3	4	4	2	2	2	2	3	3	1	1	1	1	3	3	1	1	2	2	3	4	3	1	2	2	0	0	3	3	2	4	1	1	2	2	4	1	2
S0336_AFF_F336	3	3	2	2	1	3	2	2	3	3	3	3	4	4	4	4	2	2	3	3	1	1	2	2	1	3	1	1	2	2	3	4	3	3	2	2	3	3	3	3	2	4	1	1	2	2	4	1	2
S0337_AFF_F337	3	1	2	2	1	1	2	2	3	2	3	3	4	4	2	4	2	2	3	3	1	1	1	2	1	1	1	1	2	2	3	4	1	1	1	2	0	0	3	3	2	4	1	4	2	2	4	4	2
S0338_AFF_F338	3	1	2	2	1	3	2	2	3	3	2	3	4	3	2	2	2	2	3	1	1	1	2	2	1	3	1	1	2	2	3	4	3	3	1	1	3	1	3	3	2	4	1	4	2	2	4	4	2
S0339_AFF_F339	3	3	2	4	1	1	2	2	3	3	2	3	4	4	2	2	2	2	3	3	1	1	1	1	1	3	1	1	2	2	3	4	3	1	1	1	3	3	3	3	2	4	1	1	2	2	4	1	2
S0340_AFF_F340	3	3	2	2	1	1	2	2	3	3	2	3	4	4	4	4	2	1	3	3	1	1	2	2	3	3	1	1	2	2	4	4	3	3	2	2	3	3	3	3	2	2	1	1	2	2	4	1	2
S0341_AFF_F341	3	1	2	4	1	3	2	2	3	3	2	2	4	4	2	4	2	2	3	1	1	1	1	2	1	3	1	1	2	2	4	4	3	1	0	0	3	1	0	0	0	0	1	4	2	2	4	4	2
S0342_AFF_F342	3	3	2	2	1	1	0	0	3	2	2	3	4	4	2	4	2	2	3	3	1	1	1	2	3	3	1	1	2	2	3	3	3	3	1	2	0	0	0	0	2	4	1	4	0	0	1	1	2
S0343_AFF_F343	3	1	2	4	1	1	2	2	3	2	2	2	4	4	2	4	2	2	3	3	1	1	1	1	1	1	1	1	2	2	3	4	3	1	1	2	1	1	3	3	2	2	1	4	2	2	4	4	2
S0344_AFF_F344	3	3	4	4	1	3	2	2	3	3	2	3	4	4	2	2	2	1	3	3	1	1	1	2	1	3	1	1	2	2	4	4	3	3	1	1	3	3	3	3	2	4	1	1	2	4	4	1	2
S0345_AFF_F345	3	3	2	2	1	1	2	2	3	3	2	3	4	4	2	4	2	2	3	3	1	1	1	1	1	3	1	1	2	2	4	4	3	3	2	2	1	1	3	3	2	2	1	4	2	4	4	4	2
S0346_AFF_F346	3	3	2	2	1	3	2	2	3	3	2	2	4	4	2	2	2	2	3	3	1	1	1	2	1	3	1	1	2	2	3	4	3	1	1	2	3	3	3	3	2	4	1	4	2	4	1	1	2
S0347_AFF_F347	3	1	2	2	1	1	2	2	3	3	2	3	4	4	4	4	2	2	3	3	1	1	1	1	1	3	1	1	2	2	3	4	3	3	1	1	3	3	3	3	2	4	1	4	2	2	4	4	2
S0348_AFF_F348	3	1	2	4	1	1	2	2	3	2	2	3	4	4	2	4	2	1	3	3	1	1	1	1	1	3	1	1	2	2	4	4	3	3	1	1	3	3	3	3	2	4	1	1	2	2	1	1	2
S0349_AFF_F349	3	3	2	2	1	1	2	2	3	3	2	3	4	4	2	4	2	2	3	1	1	1	1	2	1	3	1	1	2	2	3	4	3	1	1	1	3	3	3	3	2	4	1	1	2	2	4	4	2
S0350_AFF_F350	3	3	2	2	1	1	2	2	3	2	2	2	4	4	2	2	2	2	3	1	1	1	1	2	3	3	1	1	2	2	3	4	3	1	1	1	3	3	3	3	2	4	1	4	2	2	4	1	2
S0351_AFF_F351	3	3	2	2	1	1	2	2	3	2	2	2	4	4	2	2	2	2	3	3	1	1	1	2	3	3	1	1	2	2	3	3	3	1	1	1	0	0	3	3	2	4	1	4	2	4	4	1	2
S0352_AFF_F352	3	3	2	2	1	1	2	2	3	3	2	2	4	4	2	4	2	2	3	3	1	1	1	2	1	3	1	1	2	2	3	3	3	3	1	2	3	3	3	3	2	4	1	4	2	2	4	1	2
S0353_AFF_F353	3	1	2	2	1	3	2	2	3	3	3	3	4	4	2	4	2	2	3	3	1	1	2	2	1	3	1	1	2	2	3	3	3	3	2	2	3	3	3	3	4	4	1	1	2	2	4	4	2
S0354_AFF_F354	3	3	4	4	1	1	2	2	3	3	2	3	3	3	2	4	2	2	3	3	1	1	1	1	1	3	1	1	2	2	3	3	3	3	1	1	0	0	3	3	2	2	1	1	2	2	4	4	2
S0355_AFF_F355	3	1	2	2	1	1	2	2	3	3	3	3	4	3	2	4	2	2	3	3	1	1	1	1	1	3	1	1	2	2	3	3	3	3	1	2	3	3	3	3	2	2	1	4	2	2	4	4	2
S0356_AFF_F356	3	3	2	2	1	1	2	2	3	3	2	3	4	4	2	4	2	2	3	3	1	1	1	2	3	3	1	1	2	2	3	4	3	1	1	2	3	3	3	3	4	4	1	1	2	4	4	4	2
S0484_ALF_U000	3	3	2	4	1	1	2	2	3	3	2	2	4	4	2	2	2	2	3	3	1	1	1	2	1	3	1	1	2	2	3	4	1	1	1	2	3	3	0	0	4	4	1	1	2	4	4	4	2
S0486_ALF_U000	3	1	2	2	1	1	2	2	3	2	2	2	4	3	2	4	2	2	3	3	1	1	1	2	1	3	1	1	2	2	4	4	3	1	1	2	3	3	3	1	2	4	1	1	2	2	1	1	2
S0489_ALF_U000	3	3	2	4	1	3	2	2	3	3	2	3	4	4	2	2	2	2	3	3	1	1	1	1	1	1	1	1	2	2	3	3	3	1	1	2	3	3	3	1	2	2	1	1	2	2	4	1	2
S0490_ALF_U000	1	1	2	2	1	1	2	2	3	3	2	2	4	3	2	4	2	2	3	3	1	1	1	1	1	1	1	1	2	2	3	3	3	3	1	2	3	1	3	3	2	4	1	1	2	2	4	1	2
S0493_ALF_U000	3	3	2	2	1	3	2	2	3	3	2	3	4	4	4	4	2	2	3	3	1	1	1	2	3	3	1	1	2	2	3	3	3	1	1	2	3	3	3	3	2	4	1	1	2	2	1	1	2
S0496_ALF_U000	3	3	2	2	1	3	2	2	3	3	2	2	4	4	2	2	2	2	3	3	1	1	1	1	3	3	1	1	2	2	3	3	3	3	1	1	3	3	0	0	2	4	4	4	2	4	4	1	2
S0500_ALF_U000	3	1	2	2	3	3	2	2	3	3	2	3	4	4	2	4	2	2	3	3	1	1	1	2	1	1	1	1	2	2	3	4	3	3	2	2	0	0	3	3	2	2	1	1	2	2	4	1	2
S0507_ALF_U000	3	3	2	2	1	1	2	2	3	3	2	2	4	3	2	4	2	1	3	3	1	1	1	2	1	3	1	1	0	0	3	4	3	3	1	2	3	3	3	3	2	4	1	1	2	2	4	4	2
S0508_ALF_U000	3	3	2	2	1	3	2	2	0	0	2	2	4	3	2	4	2	2	3	3	1	1	1	1	3	3	1	1	2	2	3	3	3	1	1	1	3	3	0	0	2	2	1	1	2	2	4	1	2
S0509_ALF_U000	3	3	2	4	1	1	2	2	3	2	2	2	4	4	2	4	2	2	3	3	1	1	1	1	1	1	1	1	2	2	3	4	3	3	2	2	0	0	3	3	2	4	4	4	2	2	4	1	2
S0510_ALF_U000	3	3	2	2	1	1	2	2	3	3	2	2	4	4	2	2	2	2	3	3	1	1	1	1	1	3	1	1	2	2	3	3	3	3	1	1	0	0	3	3	2	4	0	0	2	4	1	1	2
S0511_ALF_U000	3	3	2	2	1	3	2	2	3	3	2	2	4	4	2	2	2	2	3	3	1	1	1	1	1	1	1	1	2	2	3	4	3	3	1	2	3	3	0	0	2	4	1	1	2	2	1	1	2
S0512_ALF_U000	0	0	2	4	1	3	2	2	3	3	2	2	4	3	2	2	2	2	3	3	1	1	1	1	1	1	1	1	2	2	4	4	3	1	2	2	0	0	3	3	2	4	0	0	0	0	1	1	2
S0515_ALF_U000	3	3	2	2	1	1	2	2	3	3	2	2	4	3	4	4	2	2	3	3	1	1	1	1	1	3	1	1	0	0	4	4	3	1	1	2	0	0	3	3	2	4	1	1	2	2	4	1	2
S0523_ALF_U000	1	1	2	4	1	1	2	2	3	3	2	2	4	4	2	4	2	2	3	3	1	1	1	2	1	3	1	1	2	2	4	4	3	3	1	1	3	3	3	3	2	2	1	1	2	4	4	1	2
S0525_ALF_U000	3	3	2	4	1	1	2	2	3	3	2	3	4	4	4	4	2	2	3	3	1	1	1	2	3	3	1	3	2	2	3	4	3	3	1	1	1	1	3	3	2	4	1	1	2	4	4	1	2
S0527_ALF_U000	3	3	2	4	1	1	2	2	3	3	2	2	4	4	2	4	2	2	3	1	1	1	1	2	1	3	1	1	2	2	3	4	3	1	1	1	3	3	3	3	2	2	1	1	2	2	4	4	2
S0530_ALF_U000	3	3	2	4	1	1	2	2	3	3	2	2	4	4	4	4	2	2	3	1	1	1	1	1	1	3	1	1	2	2	3	4	3	3	2	2	0	0	3	3	2	4	1	1	2	2	4	1	2
S0531_ALF_U000	3	3	2	2	1	3	2	2	3	3	2	3	4	3	4	4	2	2	3	3	1	1	1	1	1	1	1	1	2	2	3	3	3	3	2	2	0	0	3	3	2	4	1	1	2	2	4	1	2
S0538_ALF_U000	3	1	2	2	1	3	2	2	3	3	2	3	4	4	2	4	2	2	3	3	1	1	1	1	1	1	1	1	2	2	3	3	3	3	1	2	0	0	3	3	2	2	1	1	2	4	4	1	2
S0541_ALF_U000	3	1	2	2	1	3	2	2	3	3	2	3	4	4	2	2	2	2	3	3	1	1	1	1	1	1	1	1	2	2	3	4	3	1	1	2	0	0	3	1	2	2	1	1	2	4	1	1	2
S0544_ALF_U000	3	3	2	2	1	1	2	2	3	2	3	3	4	4	0	0	2	2	3	3	1	1	1	1	1	3	1	1	0	0	4	4	3	3	1	2	0	0	0	0	2	2	1	4	0	0	1	1	2
S0572_ALF_U000	3	1	2	2	1	1	2	2	3	3	2	2	4	3	2	2	2	2	3	3	1	1	1	2	3	3	1	1	2	2	3	4	3	1	2	2	3	3	3	3	2	4	0	0	2	2	4	4	2
S0573_ALF_U000	3	3	2	2	1	3	2	2	3	3	2	2	4	3	2	2	2	2	0	0	1	1	1	1	1	3	1	1	0	0	3	4	3	1	1	2	0	0	3	3	2	2	1	1	2	2	4	4	2
S0575_ALF_U000	3	3	2	2	1	3	2	2	3	3	2	2	4	4	2	2	2	2	3	3	1	1	1	1	3	3	1	1	0	0	4	4	3	1	0	0	0	0	0	0	2	4	1	1	2	2	4	4	2
S0577_ALF_U000	3	1	2	4	1	1	2	2	3	3	2	3	4	4	2	4	2	2	3	3	1	1	1	1	1	1	1	1	2	2	3	3	3	1	0	0	3	3	0	0	2	2	1	4	2	2	4	4	2
0	0
0	0
0
0
0
0
0
0
[truncated: 447 more columns]
