# Supplementary material for: Rapture facilitates inexpensive and high-throughput parent-based tagging in salmonids
Source: PLoS One. 2020 Nov 11;15(11):e0239221. doi: 10.1371/journal.pone.0239221 (PMC7657533; doi:10.1371/journal.pone.0239221)
Supplement: S15 Table — Error analysis for male and female parent assignment to reduced offspring. (XLSX) [file pone.0239221.s015.xlsx]

## Sheet: Sheet1
Offspring ID	Male	Female	Number of Called Genotypes	Male Error	Female Error
S0894_EFU_F016	*	#	2	0	0
S0899_EFU_F006	*	#	2	0	0
S0907_EFU_F018	*	#	2	0	0
S0935_EFU_F022	*	#	2	0	0
S0960_EFU_F024	*	#	2	0	0
S0971_EFU_F023	*	#	2	0	0
S0973_EFU_F026	*	#	2	0	0
S0976_EFU_F030	*	#	2	0	0
S0992_EFU_F019	*	#	2	0	0
S0940_EFU_F029	*	#	3	0	0
S0949_EFU_F025	*	#	3	0	0
S0957_EFU_F020	*	#	3	0	0
S0964_EFU_F030	*	#	3	0	0
S1152_EFU_F057	*	#	4	0	0
S1477_EFU_F103	*	#	4	0	0
S0947_EFU_F022	*	#	5	0	0
S0999_EFU_F029	*	#	5	0	0
S1475_EFU_F100	*	#	5	0	0
S0966_EFU_F032	*	#	6	0	0
S1008_EFU_F025	*	#	6	0	0
S1048_EFU_F048	*	#	6	0	0
S1481_EFU_F108	*	#	6	0	0
S0959_EFU_F023	*	#	7	0	0
S1075_EFU_F052	*	#	7	0	0
S1479_EFU_F105	*	#	7	0	0
S0939_EFU_F028	*	#	8	0	0
S0985_EFU_F026	*	#	8	0	0
S0988_EFU_F030	*	#	8	0	0
S1478_EFU_F104	*	#	8	0	0
S1006_EFU_F022	*	#	10	0	0
S1488_EFU_F101	*	#	10	0	0
S0912_EFU_F007	*	#	11	0	0
S1007_EFU_F023	*	#	11	0	0
S1003_EFU_F035	*	#	12	0	0
S0978_EFU_F033	*	S0095_AFF_F095	13	0	3
S0952_EFU_F030	*	#	14	0	0
S0984_EFU_F025	*	#	14	0	0
S1015_EFU_F035	*	#	16	0	0
S1469_EFU_F108	*	#	19	0	0
S1014_EFU_F033	*	#	25	0	0
S0855_EFU_F011	*	#	27	0	0
S0911_EFU_F006	*	#	28	0	0
S0856_EFU_F012	S0400_AFM_F012	#	32	0	0
S0901_EFU_F009	*	#	33	0	0
S0909_EFU_F003	*	#	33	0	0
S1486_EFU_F098	*	#	34	0	0
S0903_EFU_F012	S0400_AFM_F012	#	35	0	0
S1472_EFU_F095	*	S0095_AFF_F095	36	0	0
S0946_EFU_F021	*	#	37	0	0
S0981_EFU_F020	*	#	38	0	0
S1278_EFU_F078	*	#	39	0	0
S1013_EFU_F032	*	#	40	0	0
S1056_EFU_F042	*	#	40	0	0
S1466_EFU_F104	*	#	40	0	0
S0962_EFU_F027	*	#	41	0	0
S1495_EFU_F111	*	S0261_AFF_F261	41	0	2
S0951_EFU_F028	*	#	42	0	0
S1468_EFU_F106	*	#	42	0	0
S0900_EFU_F007	*	#	43	0	0
S0917_EFU_F015	*	#	45	0	0
S1487_EFU_F100	*	#	45	0	0
S1404_EFU_F100	*	#	46	0	0
S0897_EFU_F003	*	#	47	0	0
S0958_EFU_F021	*	#	47	0	0
S1363_EFU_F094	*	#	48	0	0
S1402_EFU_F097	*	#	48	0	0
S1493_EFU_F108	*	#	49	0	0
S0919_EFU_F018	*	S0052_AFF_F052	50	0	0
S0996_EFU_F025	*	#	50	0	0
S1425_EFU_F096	*	#	50	0	0
S1529_EFU_F116	*	#	51	0	0
S0893_EFU_F014	*	#	52	0	0
S0982_EFU_F022	*	#	52	0	0
S1374_EFU_F093	*	#	53	0	0
S0970_EFU_F021	*	#	54	0	0
S1002_EFU_F033	*	#	56	0	0
S1418_EFU_F103	*	#	56	0	0
S1494_EFU_F110	*	#	56	0	0
S0910_EFU_F005	*	#	57	0	0
S0905_EFU_F014	*	#	58	0	0
S0866_EFU_F010	*	#	59	0	0
S1182_EFU_F064	*	#	59	0	0
S1012_EFU_F030	*	#	60	0	0
S1459_EFU_F111	*	S0261_AFF_F261	61	0	0
S1543_EFU_F116	*	#	62	0	0
S0906_EFU_F016	*	#	64	0	0
S0918_EFU_F016	S0399_AFM_F399	#	64	2	0
S1471_EFU_F111	*	#	64	0	0
S1551_EFU_F117	*	#	64	0	0
S0896_EFU_F002	*	#	65	0	0
S0916_EFU_F013	*	#	65	0	0
S1546_EFU_F119	*	S0119_AFF_F119	65	0	0
S1187_EFU_F057	*	#	67	0	0
S1379_EFU_F084	*	#	67	0	0
S1485_EFU_F097	*	#	67	0	0
S0993_EFU_F020	*	#	68	0	0
S1392_EFU_F088	*	#	70	0	0
S1545_EFU_F118	*	#	70	0	0
S1195_EFU_F065	*	#	71	0	0
S1420_EFU_F106	*	#	71	0	0
S1387_EFU_F094	*	#	72	0	0
S1550_EFU_F116	*	#	76	0	0
S1086_EFU_F051	*	#	77	0	0
S1157_EFU_F063	*	#	80	0	0
S1417_EFU_F101	*	#	82	0	0
S1489_EFU_F103	*	S0103_AFF_F103	82	0	0
S0913_EFU_F009	*	#	85	0	0
S1200_EFU_F058	*	#	86	0	0
S1405_EFU_F101	*	#	86	0	0
S1283_EFU_F071	*	#	87	0	0
S1476_EFU_F101	*	#	87	0	0
S1099_EFU_F052	*	S0052_AFF_F052	88	0	0
S0829_EFU_F008	*	#	89	0	0
S1145_EFU_F063	*	#	89	0	0
S1242_EFU_F078	*	#	89	0	0
S1156_EFU_F062	*	#	91	0	0
S1095_EFU_F047	*	#	92	0	0
S1104_EFU_F043	*	#	93	0	0
S0948_EFU_F024	*	#	95	0	0
S1091_EFU_F041	*	#	97	0	0
S1391_EFU_F084	*	#	97	0	0
S1398_EFU_F093	*	#	97	0	0
S1291_EFU_F080	*	#	100	0	0
S0895_EFU_F018	*	#	102	0	0
S1382_EFU_F088	*	#	102	0	0
S1400_EFU_F094	*	#	103	0	0
S1399_EFU_F094	*	#	104	0	0
S1390_EFU_F083	*	#	106	0	0
S1428_EFU_F100	*	#	109	0	0
S1490_EFU_F104	*	#	109	0	0
S1541_EFU_F113	*	#	109	0	0
S1492_EFU_F107	*	#	112	0	0
S0908_EFU_F002	*	#	113	0	0
S1438_EFU_F098	*	#	113	0	0
S1199_EFU_F057	*	#	114	0	0
S0963_EFU_F028	*	#	116	0	0
S1150_EFU_F055	*	#	119	0	0
S1190_EFU_F060	*	#	121	0	0
S1462_EFU_F098	*	#	121	0	0
S1011_EFU_F029	*	#	123	0	0
S1421_EFU_F107	*	#	123	0	0
S0925_EFU_F025	*	#	124	0	0
S1540_EFU_F112	*	#	125	0	0
S1185_EFU_F054	S0448_AFM_F066	#	129	0	0
S1460_EFU_F095	*	S0095_AFF_F095	129	0	0
S1465_EFU_F103	*	#	129	0	0
S0961_EFU_F026	*	#	131	0	0
S0879_EFU_F011	*	#	132	0	0
S1422_EFU_F108	*	#	134	0	0
S1548_EFU_F114	*	#	136	0	0
S1547_EFU_F113	*	#	138	0	0
S1549_EFU_F115	*	#	140	0	0
S1434_EFU_F108	*	#	142	0	0
S1296_EFU_F073	*	#	146	0	0
S1381_EFU_F087	*	#	146	0	0
S1103_EFU_F041	*	#	147	0	0
S1153_EFU_F058	*	#	148	0	0
S1295_EFU_F072	*	#	149	0	0
S1009_EFU_F026	*	#	150	0	0
S1397_EFU_F092	*	#	153	0	0
S1484_EFU_F095	*	S0095_AFF_F095	154	0	0
S1409_EFU_F107	*	#	157	0	0
S1403_EFU_F099	*	#	158	0	0
S0914_EFU_F010	*	#	161	0	0
S1287_EFU_F075	S0453_AFM_F075	#	166	0	0
S0826_EFU_F003	*	#	167	0	0
S1004_EFU_F019	*	#	168	0	0
S1539_EFU_F119	*	S0119_AFF_F119	168	0	0
S1191_EFU_F061	*	#	170	0	0
S1286_EFU_F074	*	#	170	0	0
S1377_EFU_F082	*	#	170	0	0
S1463_EFU_F100	*	#	170	0	0
S0972_EFU_F024	*	#	172	0	0
S1389_EFU_F082	*	#	172	0	0
S1383_EFU_F089	*	#	173	0	0
S1437_EFU_F096	*	#	173	0	0
S1299_EFU_F076	*	#	174	0	0
S1451_EFU_F099	*	#	174	0	0
S1101_EFU_F038	*	#	177	0	0
S1154_EFU_F059	*	#	179	0	0
S1407_EFU_F104	*	#	181	0	0
S1416_EFU_F100	*	#	182	0	0
S1429_EFU_F101	*	#	183	0	0
S1303_EFU_F080	*	#	184	0	0
S1111_EFU_F052	*	S0052_AFF_F052	185	0	0
S1243_EFU_F079	*	#	185	0	0
S1207_EFU_F065	*	#	186	0	0
S1281_EFU_F069	*	#	188	0	0
S1552_EFU_F118	*	#	188	0	0
S0889_EFU_F009	*	#	189	0	0
S1414_EFU_F097	*	#	189	0	0
S1423_EFU_F110	*	#	189	0	0
S1089_EFU_F038	*	#	191	0	0
S1151_EFU_F056	*	#	192	0	0
S1205_EFU_F063	*	#	192	0	0
S0883_EFU_F017	*	#	193	0	0
S1244_EFU_F068	*	#	193	0	0
S0991_EFU_F035	*	#	194	0	0
S1294_EFU_F070	S0446_AFM_F070	#	195	0	0
S1482_EFU_F110	*	#	195	0	0
S1093_EFU_F045	*	#	196	0	0
S1406_EFU_F103	*	S0103_AFF_F103	197	0	0
S1410_EFU_F108	*	#	198	0	0
S1408_EFU_F106	*	#	199	0	0
S1444_EFU_F106	*	#	201	0	0
S0933_EFU_F020	*	#	202	0	0
S1197_EFU_F055	*	#	202	0	0
S0967_EFU_F035	*	#	203	0	0
S1189_EFU_F059	*	#	203	0	0
S1285_EFU_F073	*	#	203	0	0
S1396_EFU_F091	*	#	203	0	0
S1204_EFU_F062	*	#	204	0	0
S1385_EFU_F092	S0446_AFM_F070	#	204	0	0
S1532_EFU_F119	*	S0119_AFF_F119	204	0	0
S1193_EFU_F063	*	#	206	0	0
S0956_EFU_F019	*	#	208	0	0
S1412_EFU_F094	*	#	209	0	0
S0922_EFU_F021	*	#	210	0	0
S1110_EFU_F051	*	#	210	0	0
S0888_EFU_F007	*	#	211	0	0
S1178_EFU_F060	*	#	211	0	0
S1213_EFU_F073	*	#	211	0	0
S1217_EFU_F077	*	#	211	0	0
S1544_EFU_F117	*	#	211	0	0
S1198_EFU_F056	*	#	212	0	0
S1254_EFU_F078	*	#	212	0	0
S1340_EFU_F080	*	#	212	0	0
S1376_EFU_F081	*	#	212	0	0
S1457_EFU_F107	*	#	212	0	0
S1109_EFU_F050	*	#	213	0	0
S1501_EFU_F117	*	#	213	0	0
S1181_EFU_F063	*	#	214	0	0
S1458_EFU_F110	*	#	214	0	0
S1467_EFU_F105	*	#	214	0	0
S1293_EFU_F069	*	#	216	0	0
S1301_EFU_F078	*	#	216	0	0
S1531_EFU_F118	*	#	216	0	0
S1309_EFU_F086	*	#	217	0	0
S1415_EFU_F099	*	#	217	0	0
S1480_EFU_F107	*	#	217	0	0
S1010_EFU_F028	*	#	218	0	0
S1302_EFU_F079	*	#	218	0	0
S1373_EFU_F092	*	#	218	0	0
S1308_EFU_F084	*	#	219	0	0
S1206_EFU_F064	*	#	221	0	0
S1023_EFU_F046	*	#	222	0	0
S1184_EFU_F053	*	#	222	0	0
S1274_EFU_F074	*	#	222	0	0
S1386_EFU_F093	*	#	222	0	0
S1393_EFU_F087	*	#	222	0	0
S0890_EFU_F010	*	#	224	0	0
S1194_EFU_F064	*	#	224	0	0
S1426_EFU_F097	*	#	224	0	0
S1536_EFU_F116	*	#	224	0	0
S1117_EFU_F058	*	#	225	0	0
S1329_EFU_F081	*	#	225	0	0
S1474_EFU_F098	*	#	225	0	0
S0931_EFU_F033	*	#	226	0	0
S1098_EFU_F051	*	#	226	0	0
S1247_EFU_F071	*	#	226	0	0
S1413_EFU_F096	*	#	226	0	0
S1419_EFU_F104	*	#	226	0	0
S1499_EFU_F115	*	#	226	0	0
S1027_EFU_F051	*	#	227	0	0
S1082_EFU_F046	*	#	227	0	0
S1188_EFU_F058	*	#	227	0	0
S1369_EFU_F087	*	#	227	0	0
S1453_EFU_F103	*	S0103_AFF_F103	227	0	0
S1108_EFU_F049	*	#	228	0	0
S1277_EFU_F077	*	#	228	0	0
S1380_EFU_F086	*	#	228	0	0
S1491_EFU_F105	*	#	228	0	0
S1520_EFU_F113	*	#	228	0	0
S0868_EFU_F012	S0400_AFM_F012	#	229	0	0
S1097_EFU_F050	*	#	229	0	0
S1146_EFU_F064	*	#	229	0	0
S1175_EFU_F056	*	#	229	0	0
S1517_EFU_F117	*	#	229	0	0
S0875_EFU_F006	*	#	230	0	0
S1246_EFU_F070	S0446_AFM_F070	#	230	0	0
S1435_EFU_F110	*	#	230	0	0
S1436_EFU_F095	*	S0095_AFF_F095	230	0	0
S1443_EFU_F105	*	#	230	0	0
S1461_EFU_F096	*	#	230	0	0
S0880_EFU_F013	*	#	231	0	0
S1163_EFU_F056	*	#	231	0	0
S1327_EFU_F093	*	#	231	0	0
S1424_EFU_F095	*	S0095_AFF_F095	231	0	0
S1433_EFU_F107	*	#	231	0	0
S1445_EFU_F107	*	#	231	0	0
S1176_EFU_F058	*	#	232	0	0
S1257_EFU_F069	*	#	232	0	0
S1259_EFU_F071	*	#	232	0	0
S1262_EFU_F074	*	#	232	0	0
S1271_EFU_F071	*	#	232	0	0
S1455_EFU_F105	*	#	232	0	0
S0837_EFU_F002	*	#	233	0	0
S0877_EFU_F008	*	#	233	0	0
S1172_EFU_F053	*	#	233	0	0
S1196_EFU_F053	*	#	233	0	0
S1201_EFU_F059	*	#	233	0	0
S1297_EFU_F074	*	#	233	0	0
S1357_EFU_F087	*	#	233	0	0
S0886_EFU_F004	*	#	234	0	0
S1021_EFU_F044	*	#	234	0	0
S1074_EFU_F051	*	#	234	0	0
S1085_EFU_F050	*	#	234	0	0
S1096_EFU_F049	*	#	234	0	0
S1384_EFU_F091	*	#	234	0	0
S1441_EFU_F103	*	S0103_AFF_F103	234	0	0
S1442_EFU_F104	*	#	234	0	0
S0828_EFU_F006	*	#	235	0	0
S0854_EFU_F010	*	#	235	0	0
S0878_EFU_F010	*	#	235	0	0
S1071_EFU_F047	*	#	235	0	0
S1080_EFU_F042	*	#	235	0	0
S1263_EFU_F075	S0453_AFM_F075	#	235	0	0
S1264_EFU_F076	*	#	235	0	0
S1280_EFU_F068	*	#	235	0	0
S1305_EFU_F081	*	#	235	0	0
S1464_EFU_F101	*	#	235	0	0
S1525_EFU_F119	*	S0119_AFF_F119	235	0	0
S0843_EFU_F011	*	#	236	0	0
S1035_EFU_F047	*	#	236	0	0
S1060_EFU_F048	*	#	236	0	0
S1102_EFU_F040	*	#	236	0	0
S1137_EFU_F054	S0448_AFM_F066	#	236	0	0
S1171_EFU_F065	*	#	236	0	0
S1186_EFU_F056	*	#	236	0	0
S1215_EFU_F075	S0453_AFM_F075	#	236	0	0
S1227_EFU_F075	S0453_AFM_F075	#	236	0	0
S1289_EFU_F077	*	#	236	0	0
S1290_EFU_F078	*	#	236	0	0
S1354_EFU_F082	*	#	236	0	0
S1370_EFU_F088	*	#	236	0	0
S1372_EFU_F090	*	#	236	0	0
S1388_EFU_F081	*	#	236	0	0
S1411_EFU_F110	*	#	236	0	0
S1496_EFU_F111	*	S0261_AFF_F261	236	0	2
S0862_EFU_F004	*	#	237	0	0
S0876_EFU_F007	*	#	237	0	0
S0941_EFU_F031	*	#	237	0	0
S1070_EFU_F046	*	#	237	0	0
S1079_EFU_F041	*	#	237	0	0
S1092_EFU_F042	*	#	237	0	0
S1105_EFU_F045	*	#	237	0	0
S1212_EFU_F072	*	#	237	0	0
S1225_EFU_F073	*	#	237	0	0
S1226_EFU_F074	*	#	237	0	0
S1272_EFU_F072	*	#	237	0	0
S1319_EFU_F083	*	#	237	0	0
S1358_EFU_F088	*	#	237	0	0
S1368_EFU_F086	*	#	237	0	0
S1510_EFU_F118	*	#	237	0	0
S1511_EFU_F119	*	S0119_AFF_F119	237	0	0
S1020_EFU_F041	*	#	238	0	0
S1090_EFU_F040	*	#	238	0	0
S1127_EFU_F056	*	#	238	0	0
S1216_EFU_F076	*	#	238	0	0
S1518_EFU_F118	*	#	238	0	0
S0882_EFU_F016	S0399_AFM_F399	#	239	2	0
S0898_EFU_F004	*	#	239	0	0
S1018_EFU_F038	*	#	239	0	0
S1116_EFU_F057	*	#	239	0	0
S1122_EFU_F063	*	#	239	0	0
S1149_EFU_F054	S0448_AFM_F066	#	239	0	0
S1164_EFU_F058	*	#	239	0	0
S1167_EFU_F061	*	#	239	0	0
S1174_EFU_F055	*	#	239	0	0
S1240_EFU_F076	*	#	239	0	0
S1250_EFU_F074	*	#	239	0	0
S1269_EFU_F069	*	#	239	0	0
S1292_EFU_F068	*	#	239	0	0
S1324_EFU_F090	*	#	239	0	0
S1375_EFU_F094	*	#	239	0	0
S1427_EFU_F099	*	#	239	0	0
S1431_EFU_F105	*	#	239	0	0
S1447_EFU_F111	*	S0261_AFF_F261	239	0	2
S1521_EFU_F114	*	#	239	0	0
S0835_EFU_F017	*	#	240	0	0
S0838_EFU_F003	*	#	240	0	0
S0845_EFU_F013	*	#	240	0	0
S0867_EFU_F011	*	#	240	0	0
S0870_EFU_F016	S0399_AFM_F399	#	240	2	0
S0887_EFU_F006	*	#	240	0	0
S1069_EFU_F044	*	#	240	0	0
S1112_EFU_F052	*	S0052_AFF_F052	240	0	0
S1125_EFU_F054	S0448_AFM_F066	#	240	0	0
S1133_EFU_F062	*	#	240	0	0
S1134_EFU_F064	*	#	240	0	0
S1136_EFU_F053	*	#	240	0	0
S1162_EFU_F055	*	#	240	0	0
S1235_EFU_F071	*	#	240	0	0
S1260_EFU_F072	*	#	240	0	0
S1284_EFU_F072	*	#	240	0	0
S1307_EFU_F083	*	#	240	0	0
S1336_EFU_F090	*	#	240	0	0
S1337_EFU_F091	*	#	240	0	0
S1349_EFU_F091	*	#	240	0	0
S1351_EFU_F094	*	#	240	0	0
S1355_EFU_F083	*	#	240	0	0
S1361_EFU_F092	*	#	240	0	0
S1362_EFU_F093	*	#	240	0	0
S1367_EFU_F084	*	#	240	0	0
S1394_EFU_F086	*	#	240	0	0
S1448_EFU_F095	*	S0095_AFF_F095	240	0	0
S0833_EFU_F013	*	#	241	0	0
S0842_EFU_F009	*	#	241	0	0
S0852_EFU_F007	*	#	241	0	0
S0859_EFU_F017	*	#	241	0	0
S0861_EFU_F002	*	#	241	0	0
S0869_EFU_F014	*	#	241	0	0
S0928_EFU_F029	*	#	241	0	0
S0968_EFU_F019	*	#	241	0	0
S1025_EFU_F049	*	#	241	0	0
S1041_EFU_F037	*	#	241	0	0
S1045_EFU_F044	*	#	241	0	0
S1047_EFU_F047	*	#	241	0	0
S1053_EFU_F037	*	#	241	0	0
S1063_EFU_F052	*	S0052_AFF_F052	241	0	0
S1073_EFU_F050	*	#	241	0	0
S1087_EFU_F052	*	S0052_AFF_F052	241	0	0
S1118_EFU_F059	*	#	241	0	0
S1126_EFU_F055	*	#	241	0	0
S1135_EFU_F065	*	#	241	0	0
S1158_EFU_F064	*	#	241	0	0
S1192_EFU_F062	S0463_AFM_F062	#	241	0	0
S1202_EFU_F060	*	#	241	0	0
S1210_EFU_F069	*	#	241	0	0
S1233_EFU_F069	*	#	241	0	0
S1239_EFU_F075	S0453_AFM_F075	#	241	0	0
S1251_EFU_F075	S0453_AFM_F075	#	241	0	0
S1258_EFU_F070	S0446_AFM_F070	#	241	0	0
S1261_EFU_F073	*	#	241	0	0
S1321_EFU_F086	*	#	241	0	0
S1334_EFU_F088	*	#	241	0	0
S1345_EFU_F087	*	#	241	0	0
S1346_EFU_F088	*	#	241	0	0
S1350_EFU_F093	*	#	241	0	0
S1366_EFU_F083	*	#	241	0	0
S1498_EFU_F114	*	#	241	0	0
S1538_EFU_F118	*	#	241	0	0
S0824_EFU_F001	*	#	242	0	0
S0840_EFU_F006	*	#	242	0	0
S0847_EFU_F017	*	#	242	0	0
S0848_EFU_F001	*	#	242	0	0
S0849_EFU_F002	*	#	242	0	0
S0853_EFU_F008	*	#	242	0	0
S0858_EFU_F016	S0399_AFM_F399	#	242	0	0
S0881_EFU_F014	*	#	242	0	0
S1022_EFU_F045	*	#	242	0	0
S1024_EFU_F048	*	#	242	0	0
S1036_EFU_F048	*	#	242	0	0
S1037_EFU_F049	*	#	242	0	0
S1039_EFU_F051	*	#	242	0	0
S1043_EFU_F040	*	#	242	0	0
S1049_EFU_F049	*	#	242	0	0
S1051_EFU_F052	*	S0052_AFF_F052	242	0	0
S1054_EFU_F039	*	#	242	0	0
S1058_EFU_F046	*	#	242	0	0
S1059_EFU_F047	*	#	242	0	0
S1081_EFU_F044	*	#	242	0	0
S1083_EFU_F047	*	#	242	0	0
S1115_EFU_F056	*	#	242	0	0
S1124_EFU_F052	*	S0052_AFF_F052	242	0	0
S1132_EFU_F061	*	#	242	0	0
S1147_EFU_F065	*	#	242	0	0
S1161_EFU_F054	*	#	242	0	0
S1218_EFU_F078	*	#	242	0	0
S1222_EFU_F070	S0446_AFM_F070	#	242	0	0
S1230_EFU_F078	*	#	242	0	0
S1231_EFU_F079	*	#	242	0	0
S1236_EFU_F072	*	#	242	0	0
S1238_EFU_F074	*	#	242	0	0
S1248_EFU_F072	*	#	242	0	0
S1267_EFU_F079	*	#	242	0	0
S1270_EFU_F070	S0446_AFM_F070	#	242	0	0
S1275_EFU_F075	S0453_AFM_F075	#	242	0	0
S1306_EFU_F082	*	#	242	0	0
S1316_EFU_F080	*	#	242	0	0
S1338_EFU_F093	*	#	242	0	0
S1339_EFU_F094	*	#	242	0	0
S1341_EFU_F081	*	#	242	0	0
S1371_EFU_F089	*	#	242	0	0
S1430_EFU_F103	*	S0103_AFF_F103	242	0	0
S1446_EFU_F108	*	#	242	0	0
S1526_EFU_F112	*	#	242	0	0
S0825_EFU_F002	*	#	243	0	0
S0831_EFU_F011	*	#	243	0	0
S0834_EFU_F015	*	#	243	0	0
S0839_EFU_F005	*	#	243	0	0
S0863_EFU_F005	*	#	243	0	0
S0865_EFU_F008	*	#	243	0	0
S1019_EFU_F040	*	#	243	0	0
S1026_EFU_F050	*	#	243	0	0
S1028_EFU_F036	*	#	243	0	0
S1029_EFU_F037	*	#	243	0	0
S1032_EFU_F041	*	#	243	0	0
S1040_EFU_F036	*	#	243	0	0
S1046_EFU_F045	*	#	243	0	0
S1064_EFU_F036	*	#	243	0	0
S1114_EFU_F055	*	#	243	0	0
S1120_EFU_F061	*	#	243	0	0
S1121_EFU_F062	S0463_AFM_F062	#	243	0	0
S1128_EFU_F057	*	#	243	0	0
S1138_EFU_F055	*	#	243	0	0
S1160_EFU_F053	*	#	243	0	0
S1173_EFU_F054	*	#	243	0	0
S1180_EFU_F062	S0463_AFM_F062	#	243	0	0
S1211_EFU_F070	S0446_AFM_F070	#	243	0	0
S1214_EFU_F074	*	#	243	0	0
S1229_EFU_F077	*	#	243	0	0
S1252_EFU_F076	*	#	243	0	0
S1255_EFU_F079	*	#	243	0	0
S1256_EFU_F068	*	#	243	0	0
S1266_EFU_F078	*	#	243	0	0
S1273_EFU_F073	*	#	243	0	0
S1282_EFU_F070	*	#	243	0	0
S1310_EFU_F087	*	#	243	0	0
S1315_EFU_F093	*	#	243	0	0
S1326_EFU_F092	*	#	243	0	0
S1360_EFU_F090	*	#	243	0	0
S1452_EFU_F101	*	#	243	0	0
S1497_EFU_F113	*	#	243	0	0
S1508_EFU_F116	*	#	243	0	0
S1527_EFU_F113	*	#	243	0	0
S1533_EFU_F112	*	#	243	0	0
S0836_EFU_F001	*	#	244	0	0
S0846_EFU_F015	*	#	244	0	0
S0857_EFU_F014	*	#	244	0	0
S0860_EFU_F001	*	#	244	0	0
S0871_EFU_F017	*	#	244	0	0
S0874_EFU_F004	*	#	244	0	0
S0885_EFU_F003	*	#	244	0	0
S0920_EFU_F018	*	#	244	0	0
S0923_EFU_F022	*	#	244	0	0
S0924_EFU_F024	*	#	244	0	0
S0954_EFU_F032	*	#	244	0	0
S1017_EFU_F037	*	#	244	0	0
S1034_EFU_F045	*	#	244	0	0
S1044_EFU_F042	*	#	244	0	0
S1057_EFU_F044	*	#	244	0	0
S1066_EFU_F039	*	#	244	0	0
S1068_EFU_F042	*	#	244	0	0
S1129_EFU_F058	*	#	244	0	0
S1130_EFU_F059	*	#	244	0	0
S1159_EFU_F065	*	#	244	0	0
S1179_EFU_F061	*	#	244	0	0
S1183_EFU_F065	*	#	244	0	0
S1219_EFU_F079	*	#	244	0	0
S1221_EFU_F069	*	#	244	0	0
S1224_EFU_F072	*	#	244	0	0
S1313_EFU_F091	*	#	244	0	0
S1314_EFU_F092	*	#	244	0	0
S1317_EFU_F081	*	#	244	0	0
S1318_EFU_F082	*	#	244	0	0
S1323_EFU_F088	*	#	244	0	0
S1330_EFU_F082	*	#	244	0	0
S1331_EFU_F083	*	#	244	0	0
S1333_EFU_F087	*	#	244	0	0
S1344_EFU_F084	*	#	244	0	0
S1348_EFU_F090	*	#	244	0	0
S1359_EFU_F089	*	#	244	0	0
S1378_EFU_F083	*	#	244	0	0
S1440_EFU_F101	*	#	244	0	0
S1450_EFU_F098	*	#	244	0	0
S1502_EFU_F118	*	#	244	0	0
S1507_EFU_F115	*	#	244	0	0
S1528_EFU_F114	*	#	244	0	0
S0830_EFU_F009	*	#	245	0	0
S0832_EFU_F012	S0400_AFM_F012	#	245	0	0
S0850_EFU_F004	*	#	245	0	0
S0872_EFU_F001	*	#	245	0	0
S0904_EFU_F013	*	#	245	0	0
S0932_EFU_F018	*	#	245	0	0
S0937_EFU_F025	*	#	245	0	0
S0979_EFU_F035	*	#	245	0	0
S0994_EFU_F022	*	#	245	0	0
S1016_EFU_F036	*	#	245	0	0
S1030_EFU_F039	*	#	245	0	0
S1031_EFU_F040	*	#	245	0	0
S1062_EFU_F051	*	#	245	0	0
S1076_EFU_F036	*	#	245	0	0
S1077_EFU_F038	*	#	245	0	0
S1106_EFU_F046	*	#	245	0	0
S1119_EFU_F060	*	#	245	0	0
S1131_EFU_F060	*	#	245	0	0
S1140_EFU_F057	*	#	245	0	0
S1141_EFU_F058	*	#	245	0	0
S1209_EFU_F068	*	#	245	0	0
S1220_EFU_F068	*	#	245	0	0
S1223_EFU_F071	*	#	245	0	0
S1234_EFU_F070	S0446_AFM_F070	#	245	0	0
S1237_EFU_F073	*	#	245	0	0
S1245_EFU_F069	*	#	245	0	0
S1304_EFU_F080	*	#	245	0	0
S1322_EFU_F087	*	#	245	0	0
S1332_EFU_F084	*	#	245	0	0
S1335_EFU_F089	*	#	245	0	0
S1343_EFU_F083	*	#	245	0	0
S1352_EFU_F080	*	#	245	0	0
S1364_EFU_F081	*	#	245	0	0
S1365_EFU_F082	*	#	245	0	0
S1432_EFU_F106	*	#	245	0	0
S1515_EFU_F115	*	#	245	0	0
S1519_EFU_F112	*	#	245	0	0
S1524_EFU_F118	*	#	245	0	0
S0827_EFU_F005	*	#	246	0	0
S0841_EFU_F008	*	#	246	0	0
S0844_EFU_F012	S0400_AFM_F012	#	246	0	1
S0851_EFU_F005	*	#	246	0	0
S0873_EFU_F003	*	#	246	0	0
S0884_EFU_F001	*	#	246	0	0
S0921_EFU_F019	*	#	246	0	0
S0926_EFU_F026	*	#	246	0	0
S0927_EFU_F028	*	#	246	0	0
S0934_EFU_F021	S0400_AFM_F012	#	246	0	0
S0943_EFU_F033	*	#	246	0	0
S0980_EFU_F019	*	#	246	0	0
S1033_EFU_F044	*	#	246	0	0
S1052_EFU_F036	*	#	246	0	0
S1061_EFU_F050	*	#	246	0	0
S1078_EFU_F039	*	#	246	0	0
S1113_EFU_F053	*	#	246	0	0
S1123_EFU_F065	*	#	246	0	0
S1148_EFU_F053	*	#	246	0	0
S1177_EFU_F059	*	#	246	0	0
S1232_EFU_F068	*	#	246	0	0
S1268_EFU_F068	*	#	246	0	0
S1279_EFU_F079	*	#	246	0	0
S1298_EFU_F075	*	#	246	0	0
S1311_EFU_F088	*	#	246	0	0
S1312_EFU_F090	*	#	246	0	0
S1320_EFU_F084	*	#	246	0	0
S1328_EFU_F080	*	#	246	0	0
S1342_EFU_F082	*	#	246	0	0
S1353_EFU_F081	*	#	246	0	0
S1449_EFU_F096	*	#	246	0	0
S1500_EFU_F116	*	#	246	0	0
S1513_EFU_F113	*	#	246	0	0
S1514_EFU_F114	*	#	246	0	0
S1522_EFU_F115	*	#	246	0	0
S1523_EFU_F116	*	#	246	0	0
S1530_EFU_F117	*	#	246	0	0
S0864_EFU_F007	*	#	247	0	0
S0892_EFU_F013	*	#	247	0	0
S0929_EFU_F031	*	#	247	0	0
S0930_EFU_F032	*	#	247	0	0
S0944_EFU_F018	*	#	247	0	0
S0955_EFU_F035	*	#	247	0	0
S1042_EFU_F039	*	#	247	0	0
S1107_EFU_F048	*	#	247	0	0
S1203_EFU_F061	*	#	247	0	0
S1325_EFU_F091	*	#	247	0	0
S1347_EFU_F089	*	#	247	0	0
S1356_EFU_F084	*	#	247	0	0
S1454_EFU_F104	*	#	247	0	0
S1503_EFU_F119	*	S0119_AFF_F119	247	0	0
S1504_EFU_F112	*	#	247	0	0
S1505_EFU_F113	*	#	247	0	0
S1553_EFU_F119	*	S0119_AFF_F119	247	0	0
S0942_EFU_F032	*	#	248	0	0
S1208_EFU_F067	*	#	248	0	0
S1506_EFU_F114	*	#	248	0	0
S1509_EFU_F117	*	#	248	0	0
S1512_EFU_F112	*	#	248	0	0
S1516_EFU_F116	*	#	248	0	0
S1534_EFU_F113	*	#	248	0	0
S1535_EFU_F114	*	#	248	0	0
S1537_EFU_F117	*	#	248	0	0
S1542_EFU_F114	*	#	248	0	0
				Correct	Correct
				668	666
				Correct >30	Correct >30
				568	567
				False Positive	False Positive
				2	2
				False Negative	False Negative
				0	1
