# Supplementary material for: Rapture facilitates inexpensive and high-throughput parent-based tagging in salmonids
Source: PLoS One. 2020 Nov 11;15(11):e0239221. doi: 10.1371/journal.pone.0239221 (PMC7657533; doi:10.1371/journal.pone.0239221)
Supplement: S16 Table — Summary of all errors for all sample input and reduced offspring input. (XLSX) [file pone.0239221.s016.xlsx]

## Sheet: Sheet1
All Samples
		Male Parent	Female Parent
Total Offspring Input into COLONY		671	671
Correct Assignment		528	602
Total Errors		143	69
	Contaminated Samples	0	16
	Parent from Previous Spawn	84	2
Offspring over 30% Called Genotypes		570	570
Correct Assignment over 30% Called Genotypes		481	552
Errors over 30% Called Genotypes		89	18
	Contaminated Samples	0	12
	Parent from Previous Spawn	80	2
New Correct Assignment over 30% Called Genotypes		561	566
New Errors over 30% Called Genotypes		9	4
	False Positive	2	1
	False Negative	0	0
Low Genotyped Parents Simulation
		Male Parent	Female Parent
Total Offspring Input into COLONY		671	671
Correct Assignment		668	666
Total Errors		3	5
	Contaminated Samples	0	0
	Parent from Previous Spawn	0	0
Offspring over 30% Called Genotypes		570	570
Correct Assignment over 30% Called Genotypes		568	567
Errors over 30% Called Genotypes		2	3
	Contaminated Samples	0	0
	Parent from Previous Spawn	0	0
New Correct Assignment over 30% Called Genotypes		568	567
New Errors over 30% Called Genotypes		2	3
	False Positive	2	2
	False Negative	0	1
