# Supplementary material for: Rapture facilitates inexpensive and high-throughput parent-based tagging in salmonids
Source: PLoS One. 2020 Nov 11;15(11):e0239221. doi: 10.1371/journal.pone.0239221 (PMC7657533; doi:10.1371/journal.pone.0239221)
Supplement: S17 Table — Costs for each reagent at each step of molecular work for Rapture analysis with 500 baits. (XLSX) [file pone.0239221.s017.xlsx]

## Sheet: Sheet1
DNA extract	catalog number	# used	cost	unit size	unit used per pl		price per pl
strip caps		12	20.9	120	0.1		2.09
twin tec plate		3	88.84	25	0.12		10.6608
LIFTONS (per 500ml):		10.82	0.22835	10.82	1	cost per 500 ml
EDTA		100 ml	31.12	500 ml		6.224
Tris		12.5 ml	31.94	500 ml		0.7985
SDS		25 ml	28.24	200 ml		3.53
H2O		460 ml	15.58	1 L		7.1668
LIFTONS (per 1 ml):						0.0354386
LIFTONS (per 10.82 ml):		0	0				0.383446
ProK		.924 ml (20 mg/ml)	244.5	500 mg		cost per 1 ml:
				can make 25 ml 20 mg/ml		9.78
ProK 0.924 ml 20 mg/ml					cost per 25 ml		9.03672
H2O		24 ml	15.58	1 L	0.37392	0.0149568	0.0138201
DTT		0.33 ml (1M)	30.9	25 g		cost per 1 ml:
			154.253 g/L = 1 M	25 g = 162.071 ml		0.189488
DTT 0.33 ml							0.062531
H2O		155 ml	15.58	1 L	2.4149	0.0149004	0.00491712
Hyb buffer (250 ml)		5.76 ml/plate			Per 250 ml	cost per 1 ml:	0.189408
DTT		1 g	30.9	25 g	1.236	0.004944
NaCl		29 g	20.85	1 kg	0.60465	0.0024186
PEG8000		50 g	26.41	500 g	2.641	0.010564
H2O		240 ml	15.58	1 L	3.7392	0.0149568
					total cost/ ml:	0.0328834
					4.48165
ampure (ml)		1.44 ml	5900	450 ml			18.88
ETHANOL		23.04 ml	35.29	4 gallons			free
H2O		5.76 ml/plate	15.58	1 L			0.0897408
Lo TE		30 ul/ well 2.88 ml/ pl			Per 50 ml:	$ per 50 ml:	0.046746
10 mM tris			31.94	500 ml	0.5 ml =	0.03194
0.1 mM EDTA			31.12	500 ml	0.01 ml	0.0006224
H2O		2.88 ml/plate	15.58	1 L	50 ml	0.779
						0.811562
					Per 1 ml:
					0.0162312
Foil lid		2	107.8	100			2.156
Quantitation
black plate		1	200.63	80			2.50787
Pico green		24 ul/ plate	396.97	1 ml			9.52728
TE		9.6 ml			Per 50 ml:	$ per 50 ml:	0.00187559
10 mM tris			31.94	500 ml	0.5 ml	0.03194
1 mM EDTA			31.12	500 ml	0.1 ml	0.0006224
						0.0325624
					Per 1 ml:
					0.000651248
Liquidator tips 200ul		4	4.6875	96 tips (one box)			18.75
Liquidator tips 20ul		2	4.6875	96 tips (one box)			9.375
Reservoirs		1	60.14	100			0.6014
Total per plate:							84.3776
Total per sample:							0.878933
RAD prep		amount used	cost	unit size			price per prep
twin tec plate		1	88.84	25			3.5536
SbfI-HF (ul)		12 ul	233.6	125 ul			22.4256
10X NEB4		0.12 ml	17.6	5 ml			0.4224
H2O		0.68 ml	15.58	1000 ml			0.0105944
LQ20 tips		1	4.6875	96 tips (one box)			4.6875
RAD adaptors		192 ul per plate	5400	300 ul of 100 uM solution.			1.728
Ligase low conc		16 ul	246.76	250 ul			15.7926
ATP		16 ul	35.9	250 ul			2.2976
NEB4		0.4 ml	17.6	5 ml			1.408
H2O		0.128 ml	15.58	1000 ml			0.00199424
foil lid		1	107.8	100			1.078
ampure (ml)		0.75 ml	5900	450 ml			9.83333
80% EbOH		2 ml	0.00830653	1 ml			0.0166131
1.5 ml tube		1	29.89	250			0.11956
Lo TE		0.210 ml	0.0162312	1 ml			3.40856
bioruptor tubes		2	223.85	500			0.8954
Fragment analyzer run		1	1100	500			2.2
dynabeads (ul)		20	514	2000 ul			5.14
Binding and Wash buffer		1.55 ml	0.0214647				0.0332703
1X NEB4		240 ul	17.6	5 ml			0.8448
SbfI-HF		2 ul	233.6	125 ul			3.7376
ampure		42 ul	5900	450 ml			5.50667
80% EtOH		.3 ml	0.00830653				0.00249196
Lo TE		0.10 ml	0.0162312	1 ml			0.00162312
NEB Next library kit		1	1636	96			17.0417
NEB Next multiplex			308	96			3.20833
EBNext® Q5® Hot Start HiFi PCR Master Mix		1	288	250			1.152
ampure		0.14 ml	5900	450 ml			0.14
80% EtOH		0.6 ml	0.00830653				0.00498392
foil lid		5	107.8	100			5.39
Fragment analyzer run		2	1100	500			4.4
Total per plate:							116.483
Total per sample:							1.21336
RAPTURE
mybaits			2650	84 plates			31.5476
PCR tubes	E0030-124-260	2	117.75	1000			0.2355
H2O		3.96	15.58	1000 ml			0.0616968
Eppendorf 5mL tube	14282300	1	42	200			0.21
dynabeads		30 ul	524	2000 ul			7.86
PCR tubes	E0030-124-260	1	117.75	1000			0.11775
Lo TE		0.03 ml	0.0162312	1 ml			0.000486937
KAPA HiFi HotStart ReadyMix		two reactions	149.94	100 reactions			2.9988
ampure		0.08 ml	5900	450 ml			1.04889
80% EtOH		0.6 ml	0.00830653				0.00498392
Lo TE		0.044 ml	0.0162312	1 ml			0.000714175
1.5 ml tube		1	29.89	250			0.11956
Fragment analyzer run		2	1100	500			4.4
Total per plate:							48.606
Total per sample:							0.506312
DNA prep per sample							0.878933
RAD Seq per sample							1.21336
Rapture per sample							0.506312
Total Rapture per sample							2.59861
Sequencing cost		0.5 lane Illumnia HiSeq 4000	2346	1 lane	2208 wells		0.53125
Total cost per sample							3.12986
